# Supplementary material for: Proteomic analysis of the rice (Oryza officinalis) provides clues on molecular tagging of proteins for brown planthopper resistance
Source: BMC Plant Biol. 2019 Jan 18;19:30. doi: 10.1186/s12870-018-1622-9 (PMC6339371; doi:10.1186/s12870-018-1622-9)
Supplement: Supplementary file 1 — Table S1. List of 4907 identified proteins in BPH infested rice . (XLSX 610 kb) [file 12870_2018_1622_MOESM1_ESM.xlsx]

## Sheet: Sheet1
Accession	Description	Coverage	Peptides	PSMs	Unique Peptides	AAs	MW [kDa]	calc. pI	Abundances (Scaled): F1: 115, H	Abundances (Scaled): F1: 116, HCK	Abundances (Scaled): F1: 117, W	Abundances (Scaled): F1: 118, WCK	Abundances (Scaled): F1: 119, M	Abundances (Scaled): F1: 121,MCK
B8B3I4	Two-component response regulator ORR22 OS=Oryza sativa subsp. indica GN=RR22 PE=3 SV=1	2.72989	1	1	1	696	75.9	6.46	1.177	0.716	0.92	0.352	2.573	0.261
A3C125	Acyl carrier protein OS=Oryza sativa subsp. japonica GN=OsJ_30173 PE=3 SV=1	17.037	1	1	1	135	14.2	5.27	1.214	1.881	0.521	1.962	0.353	0.069
Q6YYL6	Os08g0170400 protein OS=Oryza sativa subsp. japonica GN=Os08g0170400 PE=4 SV=1	7.14286	1	1	1	84	8.8	7.43	0.378	0.171	4.874	0.092	0.394	0.09
B8B3L7	Putative uncharacterized protein OS=Oryza sativa subsp. indica GN=OsI_23351 PE=3 SV=1	2.01342	1	7	1	1192	132.2	7.56	1.793	1.37	0.799	0.307	1.638	0.092
A2ZCL8	Carboxypeptidase OS=Oryza sativa subsp. indica GN=OsI_35523 PE=3 SV=1	3.78072	1	1	1	529	59.1	7.17	1.216	0.977	1.291	2.03	0.394	0.092
B9FPI1	Uncharacterized protein OS=Oryza sativa subsp. japonica GN=OsJ_18479 PE=3 SV=1	3.50404	1	1	1	371	40.9	6.61	1.018	1.062	1.977	1.487	0.349	0.109
B8A9B6	Putative uncharacterized protein OS=Oryza sativa subsp. indica GN=OsI_02243 PE=4 SV=1	1.90217	1	2	1	368	40.2	5.64	0.909	0.971	0.929	2.597	0.453	0.14
Q69NF3	Os09g0530300 protein OS=Oryza sativa subsp. japonica GN=Os09g0530300 PE=2 SV=1	3.15582	1	1	1	507	54.8	9.13	0.593	0.633	3.546	0.821	0.265	0.141
A2YAN2	Putative uncharacterized protein OS=Oryza sativa subsp. indica GN=OsI_22147 PE=4 SV=1	5.59006	1	1	1	322	34	5.76	1.198	1.645	1.211	1.52	0.272	0.155
A2Z3L2	Putative uncharacterized protein OS=Oryza sativa subsp. indica GN=OsI_32218 PE=3 SV=1	10.6897	2	3	2	290	30.3	8.95	0.916	0.29	3.915	0.459	0.258	0.161
A0A172MA97	Chloroplast 9-cis-epoxycarotenoid dioxygenase 1 OS=Oryza sativa subsp. indica PE=2 SV=1	3.1348	1	1	1	638	68.6	6.54	0.681	0.699	3.085	1.128	0.241	0.166
Q6K6A4	Os02g0816800 protein OS=Oryza sativa subsp. japonica GN=Os02g0816800 PE=4 SV=1	42.1569	13	27	1	408	44.3	9.2	1.95	2.633	0.398	0.138	0.714	0.168
Q6AVH9	Expressed protein OS=Oryza sativa subsp. japonica GN=OSJNBa0079G12.5 PE=4 SV=1	3.7415	1	2	1	294	29.7	8.19	0.661	1.292	0.563	2.98	0.336	0.168
A2YL42	Putative uncharacterized protein OS=Oryza sativa subsp. indica GN=OsI_25933 PE=4 SV=1	5.50847	1	2	1	236	26.3	5.07	0.916	0.749	3.452	0.547	0.168	0.168
A3BLC4	Uncharacterized protein OS=Oryza sativa subsp. japonica GN=OsJ_24809 PE=4 SV=1	0.9113	1	1	1	1646	170.3	9.64	0.842	1.09	1.443	1.971	0.483	0.171
B8BMH5	Lipoxygenase OS=Oryza sativa subsp. indica GN=OsI_38715 PE=3 SV=1	12.963	9	13	1	918	104.2	6.11	4.699	0.447	0.12	0.156	0.401	0.177
A3CIG1	Glycosyltransferase OS=Oryza sativa subsp. japonica GN=OsJ_36512 PE=3 SV=1	3.7037	1	1	1	486	51.4	6.48	1.501	2.69	0.976	0.254	0.398	0.181
A2XYQ1	Putative uncharacterized protein OS=Oryza sativa subsp. indica GN=OsI_17833 PE=3 SV=1	0.784929	1	1	1	1274	143.9	7.42	0.529	1.063	0.661	3.107	0.458	0.182
A2XYD6	Putative uncharacterized protein OS=Oryza sativa subsp. indica GN=OsI_17714 PE=4 SV=1	12.2449	1	1	1	245	24.9	9	1.494	1.583	1.502	0.76	0.474	0.187
Q6EP66	Phosphoglycolate phosphatase OS=Oryza sativa subsp. japonica GN=B1077E10.18-1 PE=2 SV=1	4.62046	1	1	1	303	33.5	5.12	0.815	1.113	1.781	1.644	0.461	0.187
Q6L4L7	Putative glyoxysomal fatty acid beta-oxidation multifunctional protein OS=Oryza sativa subsp. japonica GN=P0530H10.17 PE=3 SV=1	7.18232	4	4	2	724	79.9	8.72	0.832	0.954	0.65	2.668	0.702	0.194
A2WKJ8	Putative uncharacterized protein OS=Oryza sativa subsp. indica GN=OsI_00351 PE=4 SV=1	2.65152	1	1	1	264	29.4	4.61	0.946	0.832	1.363	2.223	0.441	0.195
Q10SV7	Expressed protein OS=Oryza sativa subsp. japonica GN=Os03g0109700 PE=2 SV=1	6.37681	1	2	1	345	37.8	5.53	1.086	0.448	2.089	1.599	0.579	0.199
Q2QS34	O-methyltransferase ZRP4, putative, expressed OS=Oryza sativa subsp. japonica GN=LOC_Os12g25490 PE=3 SV=2	2.09302	1	1	1	430	46.6	6.6	1.941	2.524	0.567	0.395	0.365	0.208
A2YGN4	Putative uncharacterized protein OS=Oryza sativa subsp. indica GN=OsI_24345 PE=4 SV=1	10.4348	1	2	1	115	12	5.4	1.097	0.872	1.546	1.594	0.681	0.21
Q93WY5	Os09g0467200 protein OS=Oryza sativa subsp. japonica GN=Os09g0467200 PE=2 SV=1	6.27803	1	3	1	223	25.2	5.71	1.184	1.888	1.562	0.614	0.536	0.216
B8BMH9	Lipoxygenase OS=Oryza sativa subsp. indica GN=OsI_38719 PE=3 SV=1	10.9375	7	12	1	640	72.4	7.24	4.012	0.626	0.334	0.384	0.426	0.217
A2Y9Y3	Putative uncharacterized protein OS=Oryza sativa subsp. indica GN=OsI_21888 PE=3 SV=1	3.42857	1	1	1	350	39.9	5.3	1.022	0.939	2.13	1.108	0.583	0.219
C7J0Q7	Os03g0363350 protein OS=Oryza sativa subsp. japonica GN=Os03g0363350 PE=4 SV=1	5.13761	2	2	1	545	58.5	7.23	1.165	1.148	1.593	1.287	0.584	0.223
A0A0P0XCP2	Os08g0190200 protein OS=Oryza sativa subsp. japonica GN=Os08g0190200 PE=4 SV=1	6.78733	2	3	1	442	47.8	6.24	1.124	0.944	1.369	1.872	0.463	0.227
B9F5P1	Uncharacterized protein OS=Oryza sativa subsp. japonica GN=OsJ_09760 PE=4 SV=1	4.14508	1	1	1	386	41.5	9.66	1.172	1.366	1.257	1.428	0.549	0.229
B8AJS3	Reticulon-like protein OS=Oryza sativa subsp. indica GN=OsI_11972 PE=4 SV=1	1.85811	1	1	1	592	65.4	7.93	0.885	1.32	0.836	2.168	0.561	0.23
B9EW37	Os01g0937400 protein OS=Oryza sativa subsp. japonica GN=Os01g0937400 PE=4 SV=1	1.7038	1	1	1	763	87.2	5.5	0.482	0.533	2.735	1.27	0.748	0.233
B8ADG9	Putative uncharacterized protein OS=Oryza sativa subsp. indica GN=OsI_00575 PE=4 SV=1	3.96476	1	1	1	454	49.7	9.69	1.452	1.506	1.161	1.493	0.154	0.233
A0A0P0WZC6	Os06g0634300 protein (Fragment) OS=Oryza sativa subsp. japonica GN=Os06g0634300 PE=3 SV=1	4.27807	1	1	1	374	41.5	8.38	1.445	1.097	1.84	0.625	0.759	0.234
Q6Z4M0	Os07g0526400 protein OS=Oryza sativa subsp. japonica GN=Os07g0526400 PE=3 SV=1	7.5188	2	3	2	399	42.4	5.86	0.771	2.19	1.933	0.541	0.332	0.234
A2WUC2	Putative uncharacterized protein OS=Oryza sativa subsp. indica GN=OsI_03472 PE=3 SV=1	1.9802	1	1	1	505	55.8	5.9	0.942	0.699	1.078	2.29	0.756	0.235
A2YUR2	Putative uncharacterized protein OS=Oryza sativa subsp. indica GN=OsI_29062 PE=4 SV=1	3.01003	1	5	1	598	66.4	8.18	0.969	1.191	1.475	1.613	0.516	0.235
M1S227	Terpene cyclase/mutase family member OS=Oryza sativa subsp. japonica GN=OSC6 PE=2 SV=1	3.98406	2	2	2	753	86	6.61	2.276	2.464	0.313	0.174	0.535	0.236
A2X6M6	Putative uncharacterized protein OS=Oryza sativa subsp. indica GN=OsI_07865 PE=4 SV=1	4.36782	1	14	1	435	49.7	7.84	1.52	0.866	0.431	0.613	2.33	0.239
B8A9T5	Putative uncharacterized protein OS=Oryza sativa subsp. indica GN=OsI_03824 PE=4 SV=1	9.93377	1	1	1	151	16.1	9.77	1.2	0.901	2.168	0.737	0.75	0.243
A2XA82	UMP-CMP kinase OS=Oryza sativa subsp. indica GN=OsI_09157 PE=3 SV=1	22.0721	4	6	1	222	24.4	5.25	0.798	1.194	0.671	2.555	0.539	0.243
B8BNJ1	Putative uncharacterized protein OS=Oryza sativa subsp. indica GN=OsI_37743 PE=3 SV=1	3.46715	1	1	1	548	57.8	7.81	1.261	0.975	1.734	1.368	0.419	0.243
Q2QPK8	Mitochondrial ribosomal protein S3, putative OS=Oryza sativa subsp. japonica GN=LOC_Os12g34130 PE=3 SV=1	1.8617	1	2	1	752	85.3	9.85	0.978	0.609	1.735	1.961	0.462	0.255
Q9FWK4	Cyanate hydratase OS=Oryza sativa subsp. japonica GN=CYN PE=2 SV=2	12.5	1	2	1	168	18.6	5.88	1.147	1.026	1.91	1.297	0.366	0.255
Q6Z8M9	Os08g0513600 protein OS=Oryza sativa subsp. japonica GN=Os08g0513600 PE=4 SV=1	1.31944	1	1	1	1440	155.8	4.64	1.402	1.218	1.156	1.462	0.505	0.257
B9FQS9	Uncharacterized protein OS=Oryza sativa subsp. japonica GN=OsJ_22559 PE=4 SV=1	0.882353	1	1	1	1360	152	8.5	1.038	1.273	1.432	1.598	0.4	0.259
B9F3Q7	Uncharacterized protein OS=Oryza sativa subsp. japonica GN=OsJ_05660 PE=3 SV=1	2.11132	1	1	1	521	57.6	7.5	1.855	2.926	0.435	0.258	0.267	0.26
Q9ST85	Peroxidase OS=Oryza sativa GN=q3037.12 PE=3 SV=1	8.21053	3	8	2	475	51	7.42	0.641	1.541	0.623	2.341	0.59	0.263
B8BCF0	Chlorophyll a-b binding protein, chloroplastic OS=Oryza sativa subsp. indica GN=OsI_31519 PE=3 SV=1	5.68182	1	1	1	264	28.9	6.29	0.77	0.399	2.03	2.144	0.393	0.264
Q9FW92	Os10g0515200 protein OS=Oryza sativa subsp. japonica GN=Os10g0515200 PE=2 SV=1	1.52964	1	1	1	523	58.1	9.04	0.998	1.324	1.972	0.889	0.551	0.265
A0A0P0W2S8	Os03g0704100 protein (Fragment) OS=Oryza sativa subsp. japonica GN=Os03g0704100 PE=4 SV=1	4.74453	1	2	1	274	30.5	9.29	0.622	0.491	3.379	0.561	0.679	0.268
Q84YJ8	Os08g0510400 protein OS=Oryza sativa subsp. japonica GN=Os08g0510400 PE=2 SV=1	3.87324	1	1	1	284	29.8	8.94	1.352	0.572	0.727	0.985	2.093	0.272
A2XNF7	Putative uncharacterized protein OS=Oryza sativa subsp. indica GN=OsI_14096 PE=3 SV=1	9.33333	1	1	1	150	16.2	4.89	0.551	0.555	3.251	0.642	0.727	0.273
B8B658	Putative uncharacterized protein OS=Oryza sativa subsp. indica GN=OsI_27396 PE=4 SV=1	6.88259	1	1	1	247	27.5	5.25	1.765	1.536	0.57	1.323	0.53	0.277
Q0JE53	Glycosyltransferase OS=Oryza sativa subsp. japonica GN=Os04g0324100 PE=3 SV=1	4.73373	1	1	1	507	54.7	5.8	1.097	1.495	1.894	0.833	0.403	0.278
A0MLU7	Putative uncharacterized protein OS=Oryza sativa subsp. indica PE=4 SV=1	1.90476	1	2	1	945	104.7	8.65	0.955	1.603	1.125	1.44	0.592	0.285
A2Z9J0	Uncharacterized protein OS=Oryza sativa subsp. indica GN=OsI_34389 PE=3 SV=1	4.09836	1	1	1	244	26.6	7.53	1.301	0.459	1.516	1.706	0.731	0.287
A2WLG1	Putative uncharacterized protein OS=Oryza sativa subsp. indica GN=OsI_00673 PE=3 SV=1	2.77228	1	1	1	505	55.4	8.92	0.929	1.695	1.082	1.498	0.51	0.287
Q0JEB0	Os04g0303900 protein OS=Oryza sativa subsp. japonica GN=Os04g0303900 PE=4 SV=1	6.56371	2	4	2	259	27.5	6.14	1.506	0.593	1.717	0.762	1.133	0.289
A2YHC5	Putative uncharacterized protein OS=Oryza sativa subsp. indica GN=OsI_24591 PE=4 SV=1	17.1171	2	3	2	222	24.2	8.15	0.976	0.628	2.536	0.894	0.676	0.29
A3AVN8	Uncharacterized protein OS=Oryza sativa subsp. japonica GN=OsJ_15504 PE=4 SV=1	9.18919	1	1	1	185	20.3	10.13	0.835	0.424	2.454	1.558	0.437	0.291
Q10BU2	Germin-like protein 3-7 OS=Oryza sativa subsp. japonica GN=GER7 PE=2 SV=1	4.72103	1	1	1	233	24	6.52	1.532	2.052	0.747	1.037	0.341	0.291
A0A0P0WNU8	Os05g0489200 protein (Fragment) OS=Oryza sativa subsp. japonica GN=Os05g0489200 PE=4 SV=1	3.68852	1	2	1	244	24.6	8.34	1.337	1.707	0.75	1.641	0.268	0.296
Q942C4	Glycosyltransferase OS=Oryza sativa subsp. japonica GN=Os01g0734800 PE=2 SV=1	5.23013	2	2	2	478	52.6	5.53	1.175	1.557	1.115	1.208	0.646	0.298
B8AGN7	Putative uncharacterized protein OS=Oryza sativa subsp. indica GN=OsI_06980 PE=4 SV=1	5.6391	1	1	1	266	30.2	8.48	1.037	0.593	2.151	1.422	0.497	0.3
Q5QL78	Os01g0524700 protein OS=Oryza sativa subsp. japonica GN=Os01g0524700 PE=2 SV=1	2.59434	2	2	2	848	92.7	6.21	1.218	0.733	1.261	1.851	0.632	0.304
Q339G9	Ribulose bisphosphate carboxylase large chain, putative, expressed OS=Oryza sativa subsp. japonica GN=LOC_Os10g21280 PE=4 SV=2	57.4586	22	573	1	362	40.2	8.24	0.378	0.259	2.849	1.393	0.814	0.306
Q0J0L9	Os09g0493600 protein OS=Oryza sativa subsp. japonica GN=Os09g0493600 PE=2 SV=1	6.22222	1	2	1	225	24.1	6.64	1.746	0.564	0.957	1.252	1.172	0.309
B9FW15	Glycosyltransferase OS=Oryza sativa subsp. japonica GN=OsJ_23460 PE=3 SV=1	2.32558	1	1	1	516	56.1	5.49	1.131	0.988	1.33	1.67	0.572	0.309
A2WTG9	Putative uncharacterized protein OS=Oryza sativa subsp. indica GN=OsI_03152 PE=3 SV=1	4.53172	1	1	1	331	35.9	8.75	1.1	0.567	0.814	2.537	0.673	0.31
T2D1H0	Non-specific lipid-transfer protein (Fragment) OS=Oryza sativa PE=2 SV=1	48.7805	5	23	1	123	12.1	9.29	1.885	1.634	0.935	0.709	0.527	0.31
Q6EUP4	14-3-3-like protein GF14-E OS=Oryza sativa subsp. japonica GN=GF14E PE=2 SV=1	56.8702	14	68	1	262	29.7	4.77	0.956	1.561	1.128	1.429	0.614	0.311
A2X2T8	Peroxidase OS=Oryza sativa subsp. indica GN=OsI_06503 PE=3 SV=1	3.40557	1	1	1	323	34.1	7.53	0.294	0.363	3.652	0.917	0.463	0.311
Q0JD53	Os04g0430700 protein OS=Oryza sativa subsp. japonica GN=Os04g0430700 PE=4 SV=1	2.3166	1	1	1	777	80.5	7.96	1.243	1.427	1.773	0.836	0.41	0.311
A2Y7P0	Putative uncharacterized protein OS=Oryza sativa subsp. indica GN=OsI_21059 PE=4 SV=1	3.14342	1	1	1	509	58.1	9.14	1.572	0.504	0.874	1.243	1.493	0.314
Q9LWE3	Os01g0219000 protein OS=Oryza sativa subsp. japonica GN=Os01g0219000 PE=4 SV=1	7.28745	1	2	1	247	25.4	8.24	1.24	1.136	1.227	1.306	0.777	0.314
Q8L4V6	Glutathione S-transferase GSTU6, putative, expressed OS=Oryza sativa subsp. japonica GN=LOC_Os10g38780 PE=2 SV=1	5.10638	1	1	1	235	25.7	5.15	0.972	2.098	1.329	0.714	0.573	0.314
Q6EUK5	Os02g0234500 protein OS=Oryza sativa subsp. japonica GN=Os02g0234500 PE=2 SV=1	5.11073	2	3	1	587	63.8	8.53	2.197	1.832	0.898	0.38	0.379	0.315
T2D1D0	Non-specific lipid-transfer protein (Fragment) OS=Oryza sativa PE=2 SV=1	51.2821	5	24	1	117	11.4	9.33	1.717	1.569	1.062	0.792	0.54	0.32
B8B9G9	Putative uncharacterized protein OS=Oryza sativa subsp. indica GN=OsI_30242 PE=4 SV=1	2.19298	1	1	1	456	49.2	9.58	0.787	0.762	2.002	1.544	0.581	0.322
A2X345	Putative uncharacterized protein OS=Oryza sativa subsp. indica GN=OsI_06628 PE=4 SV=1	9.66387	5	10	1	476	48.3	5.15	0.371	0.337	2.966	1.511	0.492	0.322
A3AEL5	Uncharacterized protein OS=Oryza sativa subsp. japonica GN=OsJ_09594 PE=4 SV=1	0.691017	1	1	1	1013	114.4	5.16	1.392	1.073	1.007	0.662	1.544	0.323
E9KIP3	NAD(P)H-quinone oxidoreductase subunit J, chloroplastic OS=Oryza sativa subsp. japonica GN=ndhJ PE=3 SV=1	6.91489	1	2	1	188	22.2	8.63	0.787	0.409	2.266	1.204	1.006	0.328
Q4JF06	OSJNBa0042I15.22 protein OS=Oryza sativa subsp. japonica GN=OSJNBa0042I15.22 PE=4 SV=1	5.89812	2	2	1	373	41.6	8.31	1.07	1.061	1.559	1.246	0.736	0.328
A2WZZ8	Putative uncharacterized protein OS=Oryza sativa subsp. indica GN=OsI_05538 PE=3 SV=1	6.33947	2	5	2	489	53.8	5.73	0.519	0.388	3.377	0.797	0.589	0.33
A2YCB6	Putative uncharacterized protein OS=Oryza sativa subsp. indica GN=OsI_22752 PE=4 SV=1	5.55556	2	2	2	558	62.2	4.83	1.144	1.417	1.01	1.39	0.708	0.332
Q0IZJ9	Arogenate dehydratase OS=Oryza sativa subsp. japonica GN=Os09g0566000 PE=4 SV=1	2.83186	1	1	1	565	61.6	8.41	1.247	0.945	1.278	1.588	0.609	0.332
A2ZTJ0	Tyrosine--tRNA ligase OS=Oryza sativa subsp. japonica GN=OsJ_01916 PE=3 SV=1	2.75229	1	1	1	545	59.6	8.18	1.004	0.675	1.641	1.065	1.281	0.333
Q2QP88	CHY zinc finger family protein, expressed OS=Oryza sativa subsp. japonica GN=LOC_Os12g35320 PE=2 SV=2	4.10959	1	1	1	292	32.7	6.09	1.214	0.73	1.707	1.148	0.866	0.335
Q2QY93	Mpv17/PMP22 family protein, expressed OS=Oryza sativa subsp. japonica GN=LOC_Os12g03430 PE=3 SV=1	7.16724	1	1	1	293	32	9.72	1.078	0.804	1.562	1.126	1.093	0.337
A0A0P0VR55	Os02g0815300 protein (Fragment) OS=Oryza sativa subsp. japonica GN=Os02g0815300 PE=4 SV=1	5.43478	1	1	1	184	18.5	7.28	1.038	0.948	2.31	0.811	0.555	0.337
Q6YXS1	Os08g0114100 protein OS=Oryza sativa subsp. japonica GN=Os08g0114100 PE=4 SV=1	5.74713	1	1	1	261	28.9	8.56	0.618	0.522	3.088	0.97	0.464	0.338
A2Z2G9	Putative uncharacterized protein OS=Oryza sativa subsp. indica GN=OsI_31806 PE=4 SV=1	4.10959	1	1	1	365	40.2	7.47	2.008	0.609	0.346	1.171	1.525	0.341
A2YMB7	Beta-amylase OS=Oryza sativa subsp. indica GN=OsI_26372 PE=3 SV=1	7.9918	3	5	3	488	55.1	5.48	0.977	1.435	0.698	1.678	0.871	0.342
A2ZLU3	Putative uncharacterized protein OS=Oryza sativa subsp. indica GN=OsI_38787 PE=4 SV=1	13.7339	2	2	2	233	23.8	6.29	2.466	0.588	1.439	0.442	0.722	0.342
Q2QN11	Eukaryotic aspartyl protease family protein, expressed OS=Oryza sativa subsp. japonica GN=LOC_Os12g39360 PE=3 SV=1	2.46637	1	1	1	446	46.2	6.6	0.343	0.301	3.882	0.693	0.44	0.342
A0A0P0W172	Os03g0644850 protein (Fragment) OS=Oryza sativa subsp. japonica GN=Os03g0644850 PE=4 SV=1	2.99145	1	1	1	234	24.4	10.13	0.658	0.354	3.515	0.359	0.772	0.343
B9G0A4	Uncharacterized protein OS=Oryza sativa subsp. japonica GN=OsJ_26871 PE=4 SV=1	3.03605	1	2	1	527	57.7	6.55	1.266	0.81	1.615	1.23	0.736	0.344
A2XNV4	Putative uncharacterized protein OS=Oryza sativa subsp. indica GN=OsI_14253 PE=4 SV=1	9.53079	4	5	1	682	73.2	5.58	1.09	1.017	1.709	1.102	0.737	0.345
B8AA22	Putative uncharacterized protein OS=Oryza sativa subsp. indica GN=OsI_02395 PE=3 SV=1	3.58974	1	1	1	390	41.7	5.8	0.579	0.827	2.618	0.998	0.63	0.348
A2XU97	Putative uncharacterized protein OS=Oryza sativa subsp. indica GN=OsI_16175 PE=4 SV=1	13.6612	2	4	2	183	19.9	7.34	1.382	0.766	1.559	1.23	0.711	0.352
A0A0P0W963	Os04g0344100 protein OS=Oryza sativa subsp. japonica GN=Os04g0344100 PE=3 SV=1	1.84162	1	1	1	543	63	5.26	1.188	2.984	0.578	0.344	0.552	0.354
B9FPL0	Uncharacterized protein OS=Oryza sativa subsp. japonica GN=OsJ_18535 PE=4 SV=1	2.14477	1	1	1	746	81.1	8.87	1.436	0.718	0.899	2.123	0.47	0.354
Q948H2	Putative starch synthase OS=Oryza sativa GN=OSJNBa0049O12.2 PE=4 SV=1	1.80556	1	1	1	720	81.3	6.64	1.466	1.05	1.064	0.858	1.204	0.357
B8AUC7	Putative uncharacterized protein OS=Oryza sativa subsp. indica GN=OsI_16052 PE=4 SV=1	9.09091	1	1	1	154	17	9.19	0.89	0.817	1.988	1.292	0.655	0.358
A2XHG1	Putative uncharacterized protein OS=Oryza sativa subsp. indica GN=OsI_11845 PE=4 SV=1	28.4916	4	7	4	179	17	8.06	1.166	1.304	1.063	1.542	0.566	0.358
Q53ML8	Similar to seven transmembrane protein Mlo4 OS=Oryza sativa subsp. japonica GN=LOC_Os11g07920 PE=4 SV=1	1.32653	1	1	1	980	109.5	7.91	0.904	0.677	2.201	1.175	0.684	0.359
B8BFR3	Uncharacterized protein OS=Oryza sativa subsp. indica GN=OsI_32748 PE=4 SV=1	5.91806	3	4	1	659	69.8	7.52	0.74	1.057	1.493	1.531	0.821	0.36
Q2R776	Endo-1,31,4-beta-D-glucanase, putative, expressed OS=Oryza sativa subsp. japonica GN=LOC_Os11g17540 PE=4 SV=1	6.07143	1	4	1	280	29.9	7.78	1.705	0.662	0.822	1.09	1.361	0.361
A2YQ40	Putative uncharacterized protein OS=Oryza sativa subsp. indica GN=OsI_27400 PE=4 SV=1	4.96689	1	2	1	302	33.2	7.08	2.086	0.988	0.952	0.695	0.916	0.362
A2X8C2	Putative uncharacterized protein OS=Oryza sativa subsp. indica GN=OsI_08480 PE=4 SV=1	2.15054	1	1	1	651	70.2	6.35	1.056	2.141	0.944	0.956	0.537	0.365
Q7G649	Expressed protein OS=Oryza sativa subsp. japonica GN=Os10g0330000 PE=2 SV=1	65.4545	10	34	2	165	16.5	4.78	2.468	2.194	0.402	0.203	0.369	0.365
B8B656	Alpha-galactosidase OS=Oryza sativa subsp. indica GN=OsI_27343 PE=3 SV=1	7.96253	3	5	2	427	47.2	6.55	1.124	1.195	0.864	1.029	1.423	0.366
B8BEF1	Putative uncharacterized protein OS=Oryza sativa subsp. indica GN=OsI_32383 PE=4 SV=1	18.0723	1	2	1	83	9.4	9.66	1.111	1.161	0.941	1.547	0.874	0.366
C8TFD3	Putative uncharacterized protein K0122H06.4 OS=Oryza sativa subsp. indica GN=K0122H06.4 PE=4 SV=1	53.9683	1	17	1	63	6.7	10.61	1.557	0.594	0.445	0.188	2.849	0.367
Q5U1N4	Peroxidase OS=Oryza sativa subsp. japonica GN=prx59 PE=3 SV=1	13.2948	4	6	3	346	37	5.94	1.33	1.285	1.172	1.161	0.685	0.368
B9G6L4	Uncharacterized protein OS=Oryza sativa subsp. japonica GN=OsJ_32134 PE=4 SV=1	6.38655	2	3	1	595	65.1	6.52	0.978	0.983	1.352	1.643	0.673	0.37
A2Z584	Uncharacterized protein OS=Oryza sativa subsp. indica GN=OsI_32806 PE=3 SV=1	15.2284	1	1	1	197	21	9.11	0.962	1.13	1.376	1.523	0.639	0.37
B9FN88	Uncharacterized protein OS=Oryza sativa subsp. japonica GN=OsJ_17643 PE=4 SV=1	8.95522	1	1	1	134	14.2	9.41	1.098	3.25	0.473	0.317	0.491	0.37
A0A0N7KNV5	Os07g0618800 protein (Fragment) OS=Oryza sativa subsp. japonica GN=Os07g0618800 PE=4 SV=1	17.7033	2	5	2	209	24.4	9.36	1.256	1.668	0.676	1.263	0.765	0.372
E9KIP9	Photosystem I assembly protein Ycf4 OS=Oryza sativa subsp. japonica GN=ycf4 PE=3 SV=1	4.16667	1	1	1	216	24.9	10.13	1.232	0.627	2.061	1.167	0.541	0.372
Q851H6	Expressed protein OS=Oryza sativa subsp. japonica GN=LOC_Os03g39830 PE=2 SV=1	11.8644	1	1	1	118	12.8	10.43	1.233	0.801	2.224	0.663	0.705	0.373
B9G5B4	Uncharacterized protein OS=Oryza sativa subsp. japonica GN=OsJ_31200 PE=4 SV=1	2.04313	1	2	1	881	100.7	8.07	1.847	2.035	0.36	0.171	1.211	0.376
A2Y6R1	Glycosyltransferase OS=Oryza sativa subsp. indica GN=OsI_20704 PE=3 SV=1	11.4823	4	5	2	479	52.8	6.35	1.341	0.486	0.71	2.08	1.007	0.376
Q01L37	H0209H04.1 protein OS=Oryza sativa GN=H0209H04.1 PE=4 SV=1	37.1134	19	34	1	679	75.1	6.18	1.086	1.037	1.487	1.487	0.527	0.376
B8B7M3	Putative uncharacterized protein OS=Oryza sativa subsp. indica GN=OsI_25050 PE=4 SV=1	10.7595	2	2	1	316	33.3	9.63	1.472	1.005	0.65	1.158	1.337	0.377
B9F159	Lysine--tRNA ligase OS=Oryza sativa subsp. japonica GN=OsJ_07579 PE=3 SV=1	4.06015	2	2	2	665	74.6	7.05	2.647	1.203	0.619	0.694	0.46	0.377
Q2QRZ8	Uncharacterized protein OS=Oryza sativa subsp. japonica GN=LOC_Os12g25840 PE=4 SV=1	6.66667	1	2	1	225	24.7	5.69	1.158	0.332	3.113	0.32	0.698	0.379
A2WLE4	Putative uncharacterized protein OS=Oryza sativa subsp. indica GN=OsI_00654 PE=3 SV=1	32.5953	20	31	1	813	89.7	5.14	1.054	1.268	0.979	1.913	0.408	0.379
Q01LW8	Glycerol-3-phosphate dehydrogenase OS=Oryza sativa GN=OSIGBa0101A01.3 PE=3 SV=1	1.43084	1	1	1	629	68.3	8.53	0.761	1.078	1.603	1.525	0.654	0.38
A2YFL7	50S ribosomal protein L35 OS=Oryza sativa subsp. indica GN=OsI_23900 PE=3 SV=1	9.58904	1	1	1	146	15.6	12.19	1.687	0.911	1.08	1.244	0.695	0.383
Q0E0T5	Os02g0524600 protein (Fragment) OS=Oryza sativa subsp. japonica GN=Os02g0524600 PE=4 SV=1	2.59434	1	1	1	424	45	5.16	1.454	1.024	0.613	1.83	0.694	0.385
A2YAS0	Serine/threonine-protein phosphatase 2A activator OS=Oryza sativa subsp. indica GN=OsI_22186 PE=3 SV=1	3.77834	1	1	1	397	42.8	7.43	0.418	1.746	2.012	0.673	0.766	0.386
Q6H795	Chaperone protein ClpD1, chloroplastic OS=Oryza sativa subsp. japonica GN=CLPD1 PE=2 SV=1	3.09168	2	3	1	938	101.8	7.17	0.602	0.444	3.311	0.586	0.671	0.386
Q6Z3V7	Putative Photosystem I reaction center subunit IV OS=Oryza sativa subsp. japonica GN=OsJ_24033 PE=4 SV=1	33.557	2	7	1	149	15.5	9.64	2.17	1.49	0.979	0.363	0.612	0.386
B9F0P2	Uncharacterized protein OS=Oryza sativa subsp. japonica GN=OsJ_07222 PE=4 SV=1	1.80807	1	1	1	719	80.2	5.5	1.132	1.207	1.17	1.693	0.411	0.387
Q6YUV4	Os02g0189000 protein OS=Oryza sativa subsp. japonica GN=Os02g0189000 PE=2 SV=1	21.2329	2	3	2	146	16.7	10.39	1.358	0.601	1.839	1.276	0.537	0.389
Q01L00	OSIGBa0148P16.5 protein OS=Oryza sativa GN=OSIGBa0148P16.5 PE=4 SV=1	14.3959	4	6	1	389	41.3	5.81	1.954	2.405	0.436	0.395	0.421	0.39
A0A0P0VRK8	Os02g0818000 protein (Fragment) OS=Oryza sativa subsp. japonica GN=Os02g0818000 PE=4 SV=1	10.4348	2	2	2	230	25.2	8.54	0.666	0.667	1.452	2.012	0.812	0.391
B8AAA9	Putative uncharacterized protein OS=Oryza sativa subsp. indica GN=OsI_02458 PE=4 SV=1	8.88889	1	1	1	135	15	8.62	1.601	1.325	0.987	0.662	1.034	0.392
Q10I42	HAD-superfamily hydrolase, subfamily IA, variant 3 containing protein, expressed OS=Oryza sativa subsp. japonica GN=LOC_Os03g36750 PE=4 SV=1	21.5625	5	11	5	320	33.7	8.07	0.858	0.605	2.478	0.904	0.762	0.392
Q6K8A9	Os02g0288200 protein OS=Oryza sativa subsp. japonica GN=Os02g0288200 PE=4 SV=1	4.32526	2	3	2	578	61.5	6.07	0.319	0.38	1.92	2.311	0.677	0.393
Q658I5	LIMR family protein Os06g0128200 OS=Oryza sativa subsp. japonica GN=Os06g0128200 PE=2 SV=1	1.96078	1	1	1	510	56.1	9.11	1.138	1.007	1.746	0.902	0.813	0.394
A0A0P0VK15	Os02g0533000 protein OS=Oryza sativa subsp. japonica GN=Os02g0533000 PE=4 SV=1	2.27704	1	1	1	527	59.5	9.22	1.024	0.69	1.952	0.822	1.117	0.395
A2X9M9	Putative uncharacterized protein OS=Oryza sativa subsp. indica GN=OsI_08947 PE=4 SV=1	2.75689	1	1	1	399	43.8	8.69	1.057	0.48	0.889	1.406	1.772	0.396
Q5JK35	Beta-glucosidase 5 OS=Oryza sativa subsp. japonica GN=BGLU5 PE=2 SV=1	7.01754	3	3	3	513	57.4	5.66	1.133	0.817	1.293	1.435	0.927	0.396
B8BB26	Defective in cullin neddylation protein OS=Oryza sativa subsp. indica GN=OsI_29367 PE=4 SV=1	4.34783	1	1	1	276	31.3	8	0.917	0.906	1.186	1.826	0.77	0.396
B8AXD3	Putative uncharacterized protein OS=Oryza sativa subsp. indica GN=OsI_18258 PE=3 SV=1	15.3061	4	7	4	294	32.9	8.82	1.255	1.262	0.858	1.466	0.762	0.396
Q6ZLL2	Immunophilin/FKBP-type peptidyl-prolyl cis-trans isomerase-like protein OS=Oryza sativa subsp. japonica GN=OJ1118_D07.22 PE=4 SV=1	8.91473	1	2	1	258	28.3	8.79	0.585	0.431	3.131	0.741	0.716	0.396
B8AY35	Fructose-bisphosphate aldolase OS=Oryza sativa subsp. indica GN=OsI_19907 PE=3 SV=1	47.1471	14	46	1	333	36.2	6.98	0.878	1.065	0.83	2.339	0.492	0.396
B8A8X1	Putative uncharacterized protein OS=Oryza sativa subsp. indica GN=OsI_02148 PE=4 SV=1	13.2716	2	3	2	324	35.8	9.03	1.053	0.872	1.658	1.305	0.715	0.397
A2XHN5	Putative uncharacterized protein OS=Oryza sativa subsp. indica GN=OsI_11922 PE=4 SV=1	1.46082	1	1	1	753	81.3	6.18	1.701	1.307	1.035	1.115	0.445	0.398
A2YBX1	Glycosyltransferase OS=Oryza sativa subsp. indica GN=OsI_22600 PE=3 SV=1	18.3716	7	20	0	479	51.8	5.87	1.583	1.247	0.935	1.144	0.693	0.399
A2XZ55	Putative uncharacterized protein OS=Oryza sativa subsp. indica GN=OsI_17993 PE=4 SV=1	34.1463	4	8	4	205	22.2	8.85	1.018	1.451	1.142	1.481	0.508	0.4
B9F6S1	Uncharacterized protein OS=Oryza sativa subsp. japonica GN=OsJ_10129 PE=4 SV=1	13.5458	2	2	2	251	26.8	8.85	1.013	0.704	1.611	1.501	0.77	0.401
D9J2J8	Calmodulin-like protein OS=Oryza sativa GN=CAM16 PE=2 SV=1	9.09091	2	5	1	187	21	4.83	1.121	0.89	2.12	0.909	0.559	0.401
A0A067Y2M2	ATP synthase subunit beta OS=Oryza sativa PE=2 SV=1	66.1232	25	176	1	552	58.9	6.37	1.096	1.276	1.171	1.56	0.495	0.401
Q0DK70	Os05g0188100 protein OS=Oryza sativa subsp. japonica GN=Os05g0188100 PE=2 SV=1	15.7303	1	1	1	89	9.1	8.4	1.292	0.838	1.056	1	1.413	0.402
B9GCD1	Uncharacterized protein OS=Oryza sativa subsp. japonica GN=OsJ_35570 PE=4 SV=1	1.96484	1	1	1	967	104	7.12	0.826	0.708	1.626	1.529	0.909	0.402
Q5U1N2	Peroxidase OS=Oryza sativa subsp. japonica GN=prx61 PE=3 SV=1	25.5882	5	10	4	340	35.2	8.1	1.391	1.484	0.87	1.016	0.835	0.403
Q94ED2	Os01g0771900 protein OS=Oryza sativa subsp. japonica GN=Os01g0771900 PE=4 SV=1	5.58069	4	10	1	663	72.2	6.73	0.719	0.67	2.096	1.428	0.683	0.403
B8B0N6	Glycosyltransferase OS=Oryza sativa subsp. indica GN=OsI_22585 PE=3 SV=1	4.88323	1	1	1	471	49.4	6.07	1.487	1.168	0.768	1.338	0.835	0.405
Q69WH2	Os06g0332800 protein OS=Oryza sativa subsp. japonica GN=Os06g0332800 PE=2 SV=1	13.7405	2	2	2	131	13.6	8.32	1.7	0.701	0.878	1.319	0.994	0.407
B9FSC5	Uncharacterized protein OS=Oryza sativa subsp. japonica GN=OsJ_20706 PE=4 SV=1	23.5294	5	15	4	272	29.7	8.22	1.047	0.695	2.395	0.694	0.763	0.407
B8AZX3	DNA replication licensing factor MCM6 OS=Oryza sativa subsp. indica GN=MCM6 PE=3 SV=1	1.20482	1	1	1	830	92.4	5.76	0.441	0.503	0.664	3.277	0.709	0.407
A2YSV6	Putative uncharacterized protein OS=Oryza sativa subsp. indica GN=OsI_28402 PE=3 SV=1	5.29801	1	1	1	604	66.8	9.26	1.091	1.068	1.219	0.706	1.508	0.408
B9FB52	Uncharacterized protein OS=Oryza sativa subsp. japonica GN=OsJ_12307 PE=3 SV=1	1.51515	1	2	1	726	79	5.66	1.061	1.236	0.822	1.988	0.484	0.408
A2X556	Putative uncharacterized protein OS=Oryza sativa subsp. indica GN=OsI_07332 PE=4 SV=1	2.64423	1	1	1	416	45.3	6.84	0.91	0.786	0.868	1.842	1.184	0.41
Q94LL0	Putative nucleic acid binding protein OS=Oryza sativa GN=OSJNBb0024A20.20 PE=4 SV=1	2.98103	1	2	1	369	40.7	5.47	1.126	0.967	1.23	1.566	0.701	0.41
Q5WA91	Putative uncharacterized protein P0681F10.12 OS=Oryza sativa subsp. japonica GN=P0681F10.12 PE=4 SV=1	7.15746	3	5	3	489	53.3	8.9	1.158	1.346	1.005	1.477	0.604	0.41
A2ZD86	Putative uncharacterized protein OS=Oryza sativa subsp. indica GN=OsI_35751 PE=4 SV=1	13.9194	2	2	2	273	30.8	5.52	1.673	0.921	0.966	1.13	0.9	0.411
B8AZR0	Putative uncharacterized protein OS=Oryza sativa subsp. indica GN=OsI_20522 PE=4 SV=1	5.98291	1	1	1	234	24.7	9.94	0.846	0.545	1.965	0.911	1.321	0.412
B8BB04	Putative uncharacterized protein OS=Oryza sativa subsp. indica GN=OsI_29322 PE=4 SV=1	4.55696	1	1	1	395	41.9	5.77	1.171	0.946	1.321	1.07	1.08	0.412
B8APD0	Putative uncharacterized protein OS=Oryza sativa subsp. indica GN=OsI_10231 PE=4 SV=1	14.2857	2	3	2	231	24.7	8.43	0.978	0.633	2.249	0.931	0.796	0.412
A2ZAT2	Non-specific lipid-transfer protein OS=Oryza sativa subsp. indica GN=OsI_34868 PE=3 SV=1	37.2881	4	14	3	118	11.5	9.07	1.273	1.468	0.986	1.236	0.625	0.413
Q0JLN9	Os01g0585300 protein OS=Oryza sativa subsp. japonica GN=Os01g0585300 PE=2 SV=1	10.1604	1	1	1	187	19.5	5.38	0.768	0.766	2.182	0.919	0.952	0.414
B8AGP8	Putative uncharacterized protein OS=Oryza sativa subsp. indica GN=OsI_08474 PE=4 SV=1	6.9378	1	1	1	418	45.7	6.4	1.577	0.737	1.037	0.347	1.886	0.415
B8AJ38	Chlorophyll a-b binding protein, chloroplastic OS=Oryza sativa subsp. indica GN=OsI_09055 PE=3 SV=1	9.57854	2	2	2	261	27.9	6.61	0.861	0.646	2.497	0.805	0.776	0.415
A2WUG5	Putative uncharacterized protein OS=Oryza sativa subsp. indica GN=OsI_03515 PE=4 SV=1	1.46879	1	1	1	817	90.7	6.65	1.2	0.699	1.588	1.371	0.726	0.415
Q6AVT2	Glucose-1-phosphate adenylyltransferase OS=Oryza sativa subsp. japonica GN=OSJNBa0027J18.8 PE=2 SV=1	19.9609	8	11	8	511	55.4	7.37	1.047	0.846	1.843	1.162	0.687	0.415
Q6Z1V4	Photosystem II reaction center protein L OS=Oryza sativa subsp. japonica GN=psbL PE=3 SV=1	36.8421	1	2	1	38	4.5	4.5	1.234	0.454	1.621	1.498	0.777	0.416
Q53QW8	Expressed protein, partial (Fragment) OS=Oryza sativa subsp. japonica PE=4 SV=1	2.15827	1	1	1	556	60.5	7.59	1.127	1.528	0.838	1.726	0.365	0.416
A2X903	Putative uncharacterized protein OS=Oryza sativa subsp. indica GN=OsI_08717 PE=4 SV=1	9.73684	3	3	3	380	42.5	6.25	1.063	2.074	0.907	0.588	0.95	0.418
A2XLT7	Lipoxygenase OS=Oryza sativa subsp. indica GN=OsI_13441 PE=3 SV=1	2.52874	2	2	2	870	97.2	6.7	2.024	0.616	0.503	0.57	1.868	0.419
H2KWF1	Parkeol synthase OS=Oryza sativa subsp. japonica GN=Os11g0189600 PE=1 SV=1	1.97628	1	1	1	759	86.1	6.65	1.193	1.849	0.601	0.944	0.994	0.42
Q0ITC0	Endo-1,31,4-beta-D-glucanase, putative, expressed OS=Oryza sativa subsp. japonica GN=Os11g0275200 PE=2 SV=1	6.39098	1	1	1	266	28.7	6.37	1.391	1.63	0.504	1.557	0.498	0.42
A2XCW1	Putative uncharacterized protein OS=Oryza sativa subsp. indica GN=OsI_10145 PE=4 SV=1	4.04255	1	1	1	470	50.9	6.25	0.943	1.265	0.914	0.891	1.566	0.421
A2YM59	Putative uncharacterized protein OS=Oryza sativa subsp. indica GN=OsI_26312 PE=4 SV=1	11.7284	1	1	1	162	18	4.93	1.154	0.571	2.032	1.337	0.485	0.421
B8B9N5	Putative uncharacterized protein OS=Oryza sativa subsp. indica GN=OsI_30252 PE=4 SV=1	5.8104	1	1	1	327	35.7	5.4	1.141	1.046	1.324	1.522	0.545	0.422
B8B2R2	Putative uncharacterized protein OS=Oryza sativa subsp. indica GN=OsI_21681 PE=4 SV=1	9.32945	3	5	3	343	36.8	7.64	1.29	1.26	0.502	0.921	1.605	0.423
Q6YUV3	Os02g0189100 protein OS=Oryza sativa subsp. japonica GN=Os02g0189100 PE=4 SV=1	16.5217	1	1	1	115	13	5.53	0.506	0.956	3.082	0.448	0.584	0.423
A2XQV4	Electron transfer flavoprotein subunit beta, mitochondrial OS=Oryza sativa subsp. indica GN=ETFB PE=3 SV=1	5.5336	1	1	1	253	27.5	6.62	1.051	1.115	1.49	1.279	0.64	0.424
A2XLZ4	Putative uncharacterized protein OS=Oryza sativa subsp. indica GN=OsI_13500 PE=3 SV=1	5.6338	1	1	1	213	22.7	9.5	0.722	0.612	1.497	0.971	1.773	0.426
A2X2I0	CASP-like protein 2D1 OS=Oryza sativa subsp. indica GN=OsI_06397 PE=2 SV=1	8.95522	1	1	1	201	21.7	5.63	1.045	0.979	1.195	1.342	1.011	0.427
A2XC53	Putative uncharacterized protein OS=Oryza sativa subsp. indica GN=OsI_09873 PE=4 SV=1	8.98876	2	5	2	356	37.2	7.36	0.868	0.801	1.862	1.213	0.828	0.428
A2X1B6	Tubulin beta chain OS=Oryza sativa subsp. indica GN=OsI_05997 PE=3 SV=1	64.877	21	153	0	447	50.1	4.83	1.267	1.201	1.068	1.114	0.922	0.429
A2YAP1	Putative uncharacterized protein OS=Oryza sativa subsp. indica GN=OsI_22158 PE=4 SV=1	1.53846	1	1	1	780	86.6	6.44	1.204	1.336	1.113	0.965	0.952	0.43
Q5Z5T3	Os06g0567900 protein OS=Oryza sativa subsp. japonica GN=Os06g0567900 PE=3 SV=1	4.2654	2	2	2	633	69.1	6.37	2.005	1.158	1.001	0.742	0.664	0.43
B8AG73	Putative uncharacterized protein OS=Oryza sativa subsp. indica GN=OsI_06901 PE=4 SV=1	2.15385	1	1	1	325	34.7	5.27	1.139	0.62	1.997	1.274	0.54	0.43
A2XTZ3	Putative uncharacterized protein OS=Oryza sativa subsp. indica GN=OsI_16072 PE=4 SV=1	8.97833	2	2	2	323	36	6.13	0.911	1.025	1.489	1.431	0.713	0.431
Q69X22	Phospholipase D OS=Oryza sativa subsp. japonica GN=Os06g0604200 PE=2 SV=1	7.93269	6	10	1	832	92.5	6.39	1.374	1.689	0.658	1.021	0.826	0.432
P0C337	NAD(P)H-quinone oxidoreductase subunit H, chloroplastic OS=Oryza sativa subsp. japonica GN=ndhH PE=3 SV=1	27.2265	7	9	6	393	45.7	5.82	1.144	0.65	1.928	1.004	0.84	0.433
B8A926	Putative uncharacterized protein OS=Oryza sativa subsp. indica GN=OsI_03576 PE=4 SV=1	2.10697	2	3	1	1234	134.5	8.57	1.009	1.161	0.955	1.642	0.8	0.433
Q69LV5	Putative uncharacterized protein OSJNBa0057D11.41 OS=Oryza sativa subsp. japonica GN=OSJNBa0057D11.41 PE=4 SV=1	5.71429	1	2	1	315	34.3	11.72	0.691	0.479	3.101	0.5	0.795	0.433
B8AAS7	Putative uncharacterized protein OS=Oryza sativa subsp. indica GN=OsI_02524 PE=4 SV=1	4.98534	1	2	1	341	34.8	7.65	1.197	0.678	2.135	0.945	0.613	0.433
J7F158	Cytochrome b6-f complex subunit 4 OS=Oryza sativa subsp. indica GN=petD PE=3 SV=1	4.02299	1	3	1	174	19	8.12	0.836	0.756	2.386	0.982	0.607	0.433
Q9SDE9	Os01g0273800 protein OS=Oryza sativa subsp. japonica GN=Os01g0273800 PE=2 SV=1	3.01508	1	1	1	398	43.5	8.4	0.659	0.877	0.69	2.545	0.793	0.435
A2Y781	Hexosyltransferase OS=Oryza sativa subsp. indica GN=OsI_20896 PE=3 SV=1	2.52101	1	1	1	357	38.8	7.78	0.855	1.243	0.965	1.804	0.698	0.435
Q7XJ39	Non-specific lipid-transfer protein 2A OS=Oryza sativa subsp. japonica GN=LTP2-A PE=3 SV=2	61.8644	6	31	2	118	11.5	8.53	1.828	1.304	0.656	1.104	0.673	0.435
Q5R1J3	Cytochrome P450 OS=Oryza sativa subsp. japonica PE=3 SV=1	1.86916	1	1	1	535	61.1	8.84	0.822	0.977	1.905	1.225	0.634	0.436
A2YML7	Putative uncharacterized protein OS=Oryza sativa subsp. indica GN=OsI_26468 PE=3 SV=1	1.32075	1	1	1	530	57.7	9.39	1.305	1.15	1.375	0.779	0.952	0.438
B8AU22	Putative uncharacterized protein OS=Oryza sativa subsp. indica GN=OsI_15994 PE=3 SV=1	5.19878	1	1	1	327	36.5	4.5	1.21	0.794	1.806	1.045	0.707	0.438
Q2R031	Expressed protein OS=Oryza sativa subsp. japonica GN=Os11g0661200 PE=4 SV=1	1.68919	1	1	1	888	96.8	5.5	1.222	1.342	0.956	1.355	0.688	0.438
E9KIN5	ATP synthase subunit a, chloroplastic OS=Oryza sativa subsp. japonica GN=atpI PE=3 SV=1	2.60223	1	3	1	269	30	6.52	0.885	0.696	2.293	1.081	0.608	0.438
A2ZJ56	Putative uncharacterized protein OS=Oryza sativa subsp. indica GN=OsI_37858 PE=4 SV=1	15.625	3	3	2	288	32.4	5.11	1.249	1.561	1.345	0.57	0.835	0.44
Q8LR50	Probable cytokinin riboside 5'-monophosphate phosphoribohydrolase LOGL1 OS=Oryza sativa subsp. japonica GN=LOGL1 PE=2 SV=1	7.62332	1	1	1	223	23.6	5.15	1.073	1.304	1.195	1.5	0.487	0.44
Q84NN4	Thioredoxin-like protein CDSP32, chloroplastic OS=Oryza sativa subsp. japonica GN=CDSP32 PE=2 SV=1	17.608	4	9	4	301	32.1	6.73	1.136	0.568	1.617	1.498	0.739	0.441
Q5JKW8	Os01g0951500 protein OS=Oryza sativa subsp. japonica GN=Os01g0951500 PE=3 SV=1	2.01465	1	1	1	546	60.5	8.79	0.916	1.423	1.339	1.28	0.6	0.441
B8BEF4	Putative uncharacterized protein OS=Oryza sativa subsp. indica GN=OsI_32387 PE=4 SV=1	4.60123	1	1	1	326	36.4	5.86	1.123	1.362	1.235	1.34	0.499	0.441
O22439	Peroxidase OS=Oryza sativa GN=POX8.1 PE=2 SV=1	13.3333	2	2	2	315	32.9	6.19	0.766	0.765	1.41	0.548	2.069	0.442
A2YGW2	Putative uncharacterized protein OS=Oryza sativa subsp. indica GN=OsI_24425 PE=4 SV=1	5.11111	2	2	2	450	48.3	7.28	0.991	1.287	0.694	1.719	0.867	0.442
A2Z054	Putative uncharacterized protein OS=Oryza sativa subsp. indica GN=OsI_30983 PE=4 SV=1	36.5	5	5	5	200	21.7	9.63	1.142	1.337	0.899	1.481	0.698	0.442
B9F0W3	Uncharacterized protein OS=Oryza sativa subsp. japonica GN=OsJ_07386 PE=4 SV=1	0.670391	1	1	1	1790	200.4	5.01	0.765	0.654	1.151	2.123	0.864	0.443
Q7F271	Os07g0541800 protein OS=Oryza sativa subsp. japonica GN=OJ1008_E09.122 PE=4 SV=1	1.35747	1	5	1	663	72.1	7.74	0.896	0.8	2.412	0.661	0.788	0.443
Q84M73	Expressed protein OS=Oryza sativa subsp. japonica GN=LOC_Os03g64020 PE=2 SV=1	6.17284	2	3	2	324	36	5.07	0.781	0.759	2.593	0.757	0.668	0.443
Q5W744	Uncharacterized protein OS=Oryza sativa subsp. japonica GN=OJ1005_D04.2 PE=4 SV=1	3.35821	1	1	1	268	29.5	11.19	1.083	1.133	1.171	1.564	0.606	0.443
B8BID6	Uncharacterized protein OS=Oryza sativa subsp. indica GN=OsI_34751 PE=3 SV=1	7.27848	1	1	1	316	31.5	9.31	0.816	0.684	2.344	1.126	0.587	0.443
A2X7G8	Putative uncharacterized protein OS=Oryza sativa subsp. indica GN=OsI_08158 PE=3 SV=1	22.9167	5	10	5	288	30.4	7.4	1.122	0.812	1.809	1.028	0.787	0.444
B8A8R7	Putative uncharacterized protein OS=Oryza sativa subsp. indica GN=OsI_05039 PE=4 SV=1	3.60481	2	2	2	749	86.1	5.38	1.041	0.688	2.137	0.933	0.756	0.445
Q00G37	Ent-cassa-12,15-diene synthase OS=Oryza sativa subsp. indica GN=KSL7 PE=2 SV=2	1.80723	1	1	1	830	92.1	5.26	1.183	0.659	1.188	1.206	1.319	0.446
B9FAV4	Uncharacterized protein OS=Oryza sativa subsp. japonica GN=OsJ_09247 PE=4 SV=1	0.966184	1	1	1	1035	112.9	9.13	0.911	0.535	0.931	2.078	1.098	0.446
A2YJU3	Putative uncharacterized protein OS=Oryza sativa subsp. indica GN=OsI_25493 PE=4 SV=1	40.3361	4	9	3	119	11.9	9.76	1.321	0.638	1.926	1.037	0.631	0.446
Q8S7R8	Glycosyltransferase OS=Oryza sativa subsp. japonica GN=OSJNBa0049K09.17 PE=3 SV=1	3.86179	1	1	1	492	53.4	6.8	0.968	1.521	1.489	0.778	0.798	0.447
A2XLN7	Putative uncharacterized protein OS=Oryza sativa subsp. indica GN=OsI_13387 PE=3 SV=1	2.57511	1	2	1	466	51.7	7.09	0.38	0.333	0.629	3.511	0.701	0.447
Q8GTK8	Os07g0212200 protein OS=Oryza sativa subsp. japonica GN=OJ1664_D08.107 PE=4 SV=2	27.0408	8	16	8	392	41	7.81	0.874	0.556	2.639	0.89	0.593	0.447
A2Z9L8	Uncharacterized protein OS=Oryza sativa subsp. indica GN=OsI_34428 PE=4 SV=1	24.0664	5	8	4	241	25.7	5.52	0.67	0.734	2.815	0.801	0.533	0.447
Q6EP57	Os02g0578400 protein OS=Oryza sativa subsp. japonica GN=Os02g0578400 PE=4 SV=1	10.6667	2	2	2	225	24.4	9.77	1.038	0.727	1.867	1.081	0.839	0.448
B9EX61	Uncharacterized protein OS=Oryza sativa subsp. japonica GN=OsJ_01975 PE=4 SV=1	9.44123	3	6	3	519	53.6	9.8	0.859	0.522	2.509	0.894	0.767	0.448
A2YNK3	Putative uncharacterized protein OS=Oryza sativa subsp. indica GN=OsI_26816 PE=4 SV=1	4.89796	1	1	1	245	26.6	9.07	1.378	0.866	1.34	0.875	1.09	0.45
A3C6Q9	Uncharacterized protein OS=Oryza sativa subsp. japonica GN=OsJ_32247 PE=4 SV=1	5.9322	1	1	1	236	25.7	5.76	0.891	2.2	0.672	1.11	0.676	0.45
A2XJX3	Putative uncharacterized protein OS=Oryza sativa subsp. indica GN=OsI_12740 PE=4 SV=1	3.80711	1	1	1	394	42.5	5.27	1.624	1.46	0.688	1.263	0.514	0.45
A3AJ89	Uncharacterized protein OS=Oryza sativa subsp. japonica GN=OsJ_11326 PE=4 SV=1	12.069	1	2	1	58	6.6	8.18	1.544	0.569	0.783	1.907	0.746	0.451
Q10H75	DSBA-like thioredoxin domain containing protein, expressed OS=Oryza sativa subsp. japonica GN=LOC_Os03g40194 PE=4 SV=1	1.32953	1	1	1	1053	119.6	6.3	1.152	1.854	0.82	1.001	0.721	0.452
Q5ZBN9	Putative uncharacterized protein P0704D04.8 OS=Oryza sativa subsp. japonica GN=P0704D04.8 PE=4 SV=1	2.37624	1	1	1	505	51.5	9.7	1.18	1.074	1.392	1.189	0.712	0.452
Q84Q70	Putative uncharacterized protein OSJNBa0071M09.9 OS=Oryza sativa subsp. japonica GN=OSJNBa0071M09.9 PE=3 SV=1	4.18006	1	1	1	311	33.9	7.87	0.845	0.807	1.328	1.469	1.098	0.453
B9FZK5	Uncharacterized protein OS=Oryza sativa subsp. japonica GN=OsJ_26394 PE=4 SV=1	4.90405	3	3	3	938	103.3	7.68	0.808	1.107	1.434	1.459	0.738	0.454
Q6YSF3	Acidic leucine-rich nuclear phosphoprotein 32-related protein 1 OS=Oryza sativa subsp. japonica GN=Os07g0607800 PE=2 SV=1	3.57143	1	1	1	476	51.8	3.93	0.927	0.804	1.277	1.732	0.804	0.456
B8AVV2	Putative uncharacterized protein OS=Oryza sativa subsp. indica GN=OsI_16423 PE=4 SV=1	12.6027	4	10	4	365	39.5	6.61	0.921	0.651	2.323	0.983	0.665	0.457
I7H0P6	H0711G06.18 protein OS=Oryza sativa GN=H0711G06.18 PE=4 SV=1	3.50467	1	1	1	428	47.6	5.36	0.935	0.99	1.052	1.188	1.376	0.458
Q0JKY8	Carbonic anhydrase (Fragment) OS=Oryza sativa subsp. japonica GN=Os01g0639900 PE=3 SV=1	47.331	10	51	9	281	30	8.5	0.725	0.509	2.97	0.781	0.557	0.458
Q6K832	Lipase class 3 protein-like OS=Oryza sativa subsp. japonica GN=Os02g0780700 PE=2 SV=1	2.58752	1	1	1	657	71.9	5.19	0.859	0.506	1.035	0.971	2.17	0.459
B8AJ41	Putative uncharacterized protein OS=Oryza sativa subsp. indica GN=OsI_09059 PE=4 SV=1	1.875	1	1	1	640	69.6	8.18	0.923	0.635	2.169	0.767	1.046	0.459
B8ANP8	Putative uncharacterized protein OS=Oryza sativa subsp. indica GN=OsI_14350 PE=4 SV=1	20.2381	2	5	2	168	17.8	8.31	0.713	0.922	2.148	0.822	0.935	0.459
A0A0P0VHP9	Os02g0287000 protein (Fragment) OS=Oryza sativa subsp. japonica GN=Os02g0287000 PE=3 SV=1	41.5441	9	26	2	272	30.7	9.79	1.171	1.083	0.821	1.641	0.825	0.459
A0A0P0X9T1	Os07g0663500 protein OS=Oryza sativa subsp. japonica GN=Os07g0663500 PE=4 SV=1	6.32911	2	2	1	316	33.1	8.84	1.654	1.689	0.819	0.774	0.604	0.46
B8BF82	Putative uncharacterized protein OS=Oryza sativa subsp. indica GN=OsI_31368 PE=3 SV=1	2.34834	1	1	1	511	55.3	9.03	1.261	1.392	1.136	0.763	0.986	0.461
B8BKA3	Putative uncharacterized protein OS=Oryza sativa subsp. indica GN=OsI_35959 PE=3 SV=1	27.1845	7	21	3	309	32.6	9.38	0.894	0.585	2.383	0.874	0.802	0.461
B8BCU4	Glycosyltransferase OS=Oryza sativa subsp. indica GN=OsI_31813 PE=3 SV=1	7.88913	3	3	3	469	51	6.32	1.107	1.416	1.168	1.16	0.687	0.461
A2XPL6	Putative uncharacterized protein OS=Oryza sativa subsp. indica GN=OsI_14580 PE=3 SV=1	24.8042	6	9	6	383	41.9	5.78	1.671	2.036	0.518	0.669	0.644	0.462
B8AJS4	Putative uncharacterized protein OS=Oryza sativa subsp. indica GN=OsI_11973 PE=4 SV=1	15.7895	3	3	3	323	34.4	8.98	1.271	1.172	1.29	1.156	0.647	0.463
B8AQF4	Putative uncharacterized protein OS=Oryza sativa subsp. indica GN=OsI_10441 PE=4 SV=1	3.44456	2	3	2	929	102.1	6.71	1.101	1.342	1.578	1.231	0.285	0.464
B8BI47	Uncharacterized protein OS=Oryza sativa subsp. indica GN=OsI_34565 PE=4 SV=1	1.46232	1	2	1	889	95.7	4.86	1.601	0.668	0.771	1.364	1.131	0.465
Q01HI6	OSIGBa0142I02-OSIGBa0101B20.3 protein OS=Oryza sativa GN=OSIGBa0142I02-OSIGBa0101B20.3 PE=4 SV=1	17.8694	5	5	5	291	31.6	6.67	1.12	0.586	2.096	1.014	0.72	0.465
Q10NY5	Patatin OS=Oryza sativa subsp. japonica GN=LOC_Os03g14950 PE=3 SV=1	5.75693	1	1	1	469	49.7	6.67	1.135	0.772	1.484	0.84	1.301	0.467
A2YA28	Putative uncharacterized protein OS=Oryza sativa subsp. indica GN=OsI_21941 PE=4 SV=1	16.0271	5	5	5	443	46.9	6.93	1.117	1.454	1.031	1.322	0.608	0.467
B9G7K8	Uncharacterized protein OS=Oryza sativa subsp. japonica GN=OsJ_30772 PE=3 SV=1	3.45912	3	4	3	954	102.4	7.25	1.389	0.595	1.328	1.355	0.865	0.468
Q0E2Y7	Glycosyltransferase OS=Oryza sativa subsp. japonica GN=Os02g0203300 PE=3 SV=2	2.59481	1	1	1	501	53.8	5.71	1.095	1.469	1.207	0.901	0.86	0.468
A2ZIA4	Putative uncharacterized protein OS=Oryza sativa subsp. indica GN=OsI_37547 PE=4 SV=1	15.1042	2	3	2	192	20.8	8.9	0.978	1.279	1.351	1.07	0.854	0.468
B8BCT7	Putative uncharacterized protein OS=Oryza sativa subsp. indica GN=OsI_31795 PE=4 SV=1	8.44156	1	1	1	154	17	10.08	1.135	0.663	1.722	0.874	1.137	0.469
A3AU82	3-oxoacyl-[acyl-carrier-protein] synthase OS=Oryza sativa subsp. japonica GN=OsJ_14945 PE=3 SV=1	18.1373	4	6	1	408	43.1	5.38	1.135	0.379	2.017	1.047	0.952	0.469
A0A0P0WMB8	Os05g0401200 protein OS=Oryza sativa subsp. japonica GN=Os05g0401200 PE=4 SV=1	13.9303	2	6	2	201	22.3	8.81	1.13	0.937	1.694	0.788	0.982	0.47
Q6YZJ0	Os08g0558200 protein OS=Oryza sativa subsp. japonica GN=Os08g0558200 PE=2 SV=1	9.97067	2	2	2	341	37.2	7.24	0.984	0.649	2.191	1.116	0.588	0.471
Q69XG4	Os06g0610800 protein OS=Oryza sativa subsp. japonica GN=P0490F09.29-1 PE=3 SV=1	15.2216	5	7	5	519	53	7.72	0.911	1.466	1.254	1.215	0.682	0.472
A0A0P0WWV9	Os06g0497500 protein (Fragment) OS=Oryza sativa subsp. japonica GN=Os06g0497500 PE=4 SV=1	3.83747	1	1	1	443	46.2	12.09	0.758	0.795	1.357	1.745	0.873	0.473
Q6YUZ6	Os02g0216000 protein OS=Oryza sativa subsp. japonica GN=B1307A11.13 PE=3 SV=1	0.515907	1	3	1	1163	126.3	6.33	0.918	0.904	1.091	1.319	1.295	0.474
B8BD60	Putative uncharacterized protein OS=Oryza sativa subsp. indica GN=OsI_30469 PE=4 SV=1	23.1975	5	11	5	319	34	5.03	1.057	0.962	1.864	0.775	0.867	0.475
Q9ARP1	Os01g0144100 protein OS=Oryza sativa subsp. japonica GN=Os01g0144100 PE=2 SV=1	26.7677	3	6	1	198	20.6	7.28	1.382	0.771	1.878	0.819	0.674	0.477
A2XLP1	Putative uncharacterized protein OS=Oryza sativa subsp. indica GN=OsI_13391 PE=4 SV=1	8.52713	1	1	1	129	15	9.58	1.224	0.875	1.442	1.155	0.827	0.478
B9EW29	Uncharacterized protein OS=Oryza sativa subsp. japonica GN=OsJ_04684 PE=4 SV=1	6.63507	1	1	1	211	23.2	10.2	0.745	0.811	1.291	1.568	1.106	0.479
B8AQT0	Putative uncharacterized protein OS=Oryza sativa subsp. indica GN=OsI_10521 PE=4 SV=1	15.3247	5	8	1	385	43.7	5.94	1.254	1.242	1.05	0.892	1.082	0.479
B9FHA7	Uncharacterized protein OS=Oryza sativa subsp. japonica GN=OsJ_19331 PE=4 SV=1	1.97628	1	1	1	506	55.2	4.98	0.955	0.9	1.338	1.455	0.872	0.48
B9EUP8	Uncharacterized protein OS=Oryza sativa subsp. japonica GN=OsJ_01114 PE=4 SV=1	2.71399	1	1	1	479	53.5	7.65	1.291	1.088	1.091	1.262	0.788	0.48
A3C6G9	Glycine cleavage system H protein, mitochondrial OS=Oryza sativa subsp. japonica GN=GDCSH PE=1 SV=1	17.6829	2	7	2	164	17.4	5.03	1.297	0.649	1.8	0.991	0.782	0.481
Q0D3V4	Os07g0664000 protein OS=Oryza sativa subsp. japonica GN=Os07g0664000 PE=4 SV=2	6.64452	2	2	1	301	30.9	8.19	1.45	1.408	0.855	1.056	0.749	0.482
B8B3Z4	Putative uncharacterized protein OS=Oryza sativa subsp. indica GN=OsI_22156 PE=4 SV=1	4.54545	1	1	1	374	41.6	5.39	0.903	0.903	1.753	0.805	1.153	0.484
A2YP70	Putative uncharacterized protein OS=Oryza sativa subsp. indica GN=OsI_27063 PE=4 SV=1	10.2302	3	5	3	391	42	8.37	0.76	1.317	1.144	1.25	1.045	0.484
A2XGK2	Putative uncharacterized protein OS=Oryza sativa subsp. indica GN=OsI_11522 PE=4 SV=1	23.6641	3	7	1	131	14.5	9.55	1.104	0.99	0.952	1.769	0.701	0.484
A2WKY2	Putative uncharacterized protein OS=Oryza sativa subsp. indica GN=OsI_00494 PE=4 SV=1	13.0112	2	3	2	269	27.1	8.68	1.076	1.972	0.448	1.532	0.488	0.484
P0C493	30S ribosomal protein S8, chloroplastic OS=Oryza sativa subsp. indica GN=rps8 PE=3 SV=1	38.9706	6	10	6	136	15.6	10.98	1.607	0.638	1.03	1.35	0.891	0.485
B8B2J2	Putative uncharacterized protein OS=Oryza sativa subsp. indica GN=OsI_24491 PE=4 SV=1	1.84426	1	1	1	488	53.6	6.38	0.922	0.477	1.976	1.357	0.784	0.485
Q2QLI9	9,10-9',10' carotenoid cleavage dioxygenase 1, putative, expressed OS=Oryza sativa subsp. japonica GN=LOC_Os12g44310 PE=4 SV=2	6.39854	3	6	3	547	61.7	6.38	0.653	0.432	1.875	1.585	0.969	0.486
A2XN43	Putative uncharacterized protein OS=Oryza sativa subsp. indica GN=OsI_13973 PE=4 SV=1	6.65468	2	2	2	556	62.3	8.84	0.886	0.92	1.896	1.06	0.751	0.486
Q2QPD2	Expressed protein OS=Oryza sativa subsp. japonica GN=LOC_Os12g34880 PE=2 SV=1	11.0465	1	1	1	172	18.3	5.34	0.808	0.747	1.938	1.361	0.659	0.487
Q6YTY2	Os07g0608500 protein OS=Oryza sativa subsp. japonica GN=Os07g0608500 PE=2 SV=1	31.7597	7	17	1	233	26	9.6	1.221	1.127	1.328	1.256	0.581	0.487
B8BMY5	Putative uncharacterized protein OS=Oryza sativa subsp. indica GN=OsI_39068 PE=4 SV=1	10.5769	1	1	1	104	11.1	9.89	2.208	1.264	0.626	0.558	0.856	0.488
Q8LLN0	Papain family cysteine protease containing protein, expressed OS=Oryza sativa subsp. japonica GN=OSJNBa0032E21.07 PE=3 SV=1	9.14286	2	2	2	350	36.4	6.55	0.901	1.764	1.369	0.765	0.711	0.489
A2ZEX7	Chalcone synthase 1 OS=Oryza sativa subsp. indica GN=CHS1 PE=1 SV=1	14.3216	4	6	4	398	43.2	6.25	1.174	0.981	0.815	1.328	1.211	0.49
A2YC62	Putative uncharacterized protein OS=Oryza sativa subsp. indica GN=OsI_22693 PE=3 SV=1	29.0503	13	18	13	537	59.9	5.29	1.604	0.667	0.901	1.515	0.823	0.49
B9FI49	Uncharacterized protein OS=Oryza sativa subsp. japonica GN=OsJ_19551 PE=4 SV=1	8.65385	2	3	2	312	32.4	8.84	0.986	1.759	0.792	1.368	0.605	0.49
Q5KQB4	Os05g0190300 protein OS=Oryza sativa subsp. japonica GN=Os05g0190300 PE=2 SV=1	30.4527	4	5	3	243	26.8	5.25	1.212	1.021	1	1.696	0.583	0.49
P14655	Glutamine synthetase, chloroplastic OS=Oryza sativa subsp. japonica GN=GLN2 PE=1 SV=1	36.4486	11	54	10	428	46.6	6.34	1.162	0.565	1.938	1.097	0.746	0.491
B8AJ23	Putative uncharacterized protein OS=Oryza sativa subsp. indica GN=OsI_07539 PE=4 SV=1	2.86624	1	1	1	314	34.1	8.31	1.018	0.61	0.347	2.734	0.799	0.492
Q851R5	Thioredoxin H2-2 OS=Oryza sativa subsp. japonica GN=Os03g0800700 PE=2 SV=1	8.20896	1	1	1	134	14.8	5.97	0.836	1.459	1.316	1.199	0.698	0.492
A2X9Q0	Putative uncharacterized protein OS=Oryza sativa subsp. indica GN=OsI_08972 PE=4 SV=1	21.7617	3	5	2	193	20	6.67	0.933	1.624	0.97	1.282	0.698	0.492
A2YFN7	Magnesium transporter MRS2-B OS=Oryza sativa subsp. indica GN=MRS2-B PE=3 SV=1	3.44037	1	1	1	436	48.4	5.38	1.176	0.884	0.997	0.726	1.723	0.494
Q6EP22	Cell division inhibitor-like OS=Oryza sativa subsp. japonica GN=P0264G11.15-1 PE=4 SV=1	2.78552	1	1	1	359	38.8	9.16	1.362	0.834	1.316	0.619	1.373	0.494
C7J524	Small nuclear ribonucleoprotein-associated protein OS=Oryza sativa subsp. japonica GN=Os07g0166600 PE=3 SV=1	7.27969	1	1	1	261	27.3	11.41	1.422	1.025	1.613	0.622	0.825	0.494
Q7XZW5	Malate dehydrogenase OS=Oryza sativa subsp. japonica GN=LOC_Os03g56280 PE=2 SV=1	47.1751	9	23	9	354	37	7.96	1.02	0.563	2.263	0.855	0.804	0.494
A0A0P0VSE5	Os03g0122200 protein (Fragment) OS=Oryza sativa subsp. japonica GN=Os03g0122200 PE=3 SV=1	23.5556	5	9	5	225	23.5	9.99	1.517	0.691	1.057	1.269	0.971	0.495
Q10T66	Expressed protein OS=Oryza sativa subsp. japonica GN=Os03g0100200 PE=2 SV=1	46.3054	6	12	6	203	22	7.85	1.498	0.639	0.969	1.465	0.933	0.495
B8ANB3	Putative uncharacterized protein OS=Oryza sativa subsp. indica GN=OsI_10013 PE=4 SV=1	9.13043	2	2	2	230	25.5	8.47	0.983	0.842	1.307	1.479	0.894	0.495
A2ZX46	Uncharacterized protein OS=Oryza sativa subsp. japonica GN=OsJ_03218 PE=3 SV=1	52.9469	33	129	0	1035	111.7	6.96	0.8	0.886	1.783	1.281	0.754	0.495
B9FZJ0	Uncharacterized protein OS=Oryza sativa subsp. japonica GN=OsJ_26372 PE=4 SV=1	18.7919	2	5	2	149	15.9	9.1	1.093	0.61	2.035	1.015	0.752	0.495
Q5Z9H3	Os06g0709000 protein OS=Oryza sativa subsp. japonica GN=Os06g0709000 PE=4 SV=1	5.20833	2	2	1	384	42.4	5.6	1.231	1.095	1.089	1.219	0.869	0.496
G8CTM8	Ribulose bisphosphate carboxylase activase small isoform OS=Oryza sativa subsp. japonica PE=2 SV=1	55.6582	18	124	18	433	47.9	6.15	1.01	0.592	2.163	1.044	0.695	0.496
Q337I1	IAP100, putative, expressed OS=Oryza sativa subsp. japonica GN=LOC_Os10g35030 PE=4 SV=1	35.2941	14	28	13	442	47.2	5.95	0.725	0.544	2.714	0.858	0.662	0.496
Q6ER49	Peroxidase OS=Oryza sativa subsp. japonica GN=prx29 PE=2 SV=1	13.3956	3	4	3	321	34.2	5.64	0.685	0.346	2.881	0.649	0.941	0.497
A2YIK9	Putative uncharacterized protein OS=Oryza sativa subsp. indica GN=OsI_25059 PE=4 SV=1	8.0597	3	4	3	335	37.5	7.09	0.902	0.663	2.21	0.909	0.819	0.497
Q7Y0A2	Putative uncharacterized protein OSJNBa0075A22.27 OS=Oryza sativa subsp. japonica GN=OSJNBa0075A22.27 PE=3 SV=1	21.4984	5	8	5	307	33.5	9.44	1.122	1.083	1.255	1.104	0.938	0.498
P0C5D4	Putative peroxiredoxin Q, chloroplastic OS=Oryza sativa subsp. indica GN=OsI_22010 PE=1 SV=1	37.3272	7	16	7	217	23.7	9.91	1.137	0.651	1.946	0.905	0.863	0.498
B8BDU5	Putative uncharacterized protein OS=Oryza sativa subsp. indica GN=OsI_32152 PE=4 SV=1	9.44669	4	4	4	741	82	7.06	0.777	0.719	2.405	0.786	0.815	0.498
Q5ZBW3	Os01g0358300 protein OS=Oryza sativa subsp. japonica GN=Os01g0358300 PE=2 SV=1	1.75824	1	1	1	455	49.7	9.23	1.179	0.716	1.895	1.222	0.49	0.498
Q2QVJ6	NADP-dependent oxidoreductase P2, putative, expressed OS=Oryza sativa subsp. japonica GN=Os12g0226900 PE=2 SV=1	2.31214	1	2	1	346	38.3	5.82	0.896	1.119	1.476	1.175	0.835	0.499
B7FA11	Os05g0499500 protein OS=Oryza sativa subsp. japonica GN=Os05g0499500 PE=2 SV=1	3.30789	1	1	1	393	43.3	7.99	1.139	1.007	1.072	1.069	1.212	0.5
B8B1C0	Putative uncharacterized protein OS=Oryza sativa subsp. indica GN=OsI_22803 PE=4 SV=1	10.1025	3	4	3	683	73.7	5.27	1.234	1.166	0.997	1.274	0.828	0.5
B8AFE0	GrpE protein homolog OS=Oryza sativa subsp. indica GN=OsI_08039 PE=3 SV=1	20.1807	5	5	5	332	36.5	4.72	1.036	0.879	1.786	1.086	0.713	0.5
Q2QVK7	NADP-dependent oxidoreductase P1, putative, expressed OS=Oryza sativa subsp. japonica GN=Os12g0225900 PE=2 SV=2	17.3913	4	4	3	345	37.9	7.37	1.344	1.896	0.718	0.725	0.815	0.501
B8ALY0	Putative uncharacterized protein OS=Oryza sativa subsp. indica GN=OsI_09784 PE=3 SV=1	5.84795	1	1	1	342	38.7	6.9	1.45	1.401	1.462	0.678	0.509	0.501
A2ZIH5	Putative uncharacterized protein OS=Oryza sativa subsp. indica GN=OsI_37623 PE=4 SV=1	8.51064	4	6	1	611	69.1	7.2	0.756	0.671	2.075	0.596	1.4	0.502
B8A7H0	Putative uncharacterized protein OS=Oryza sativa subsp. indica GN=OsI_01750 PE=4 SV=1	12.6316	3	5	3	285	31.2	7.31	1.022	0.791	1.746	1.015	0.923	0.502
Q10S26	Expressed protein OS=Oryza sativa subsp. japonica GN=LOC_Os03g04470 PE=2 SV=1	4.38247	1	4	1	251	26.6	10.21	0.893	0.651	2.273	0.952	0.73	0.502
A3ATJ9	Uncharacterized protein OS=Oryza sativa subsp. japonica GN=OsJ_14688 PE=4 SV=1	6.15942	1	2	1	276	27.9	6.71	1.647	1.151	1.409	0.724	0.567	0.502
Q6ZFJ3	Ferredoxin--NADP reductase OS=Oryza sativa subsp. japonica GN=OJ1435_F07.32-2 PE=2 SV=1	35.7923	12	30	0	366	40.6	7.84	1.263	0.843	1.849	0.725	0.817	0.503
B8AI99	Putative uncharacterized protein OS=Oryza sativa subsp. indica GN=OsI_07299 PE=4 SV=1	2.53853	2	2	2	1103	119.2	6	0.712	0.538	2.486	1.018	0.743	0.503
Q0DJP7	Os05g0244600 protein (Fragment) OS=Oryza sativa subsp. japonica GN=Os05g0244600 PE=4 SV=1	5.71429	1	1	1	175	18.5	9.76	0.849	0.795	1.73	1.464	0.66	0.503
Q6ZAC4	Putative dentin sialophosphoprotein OS=Oryza sativa subsp. japonica GN=P0409A07.11 PE=4 SV=1	1.28713	1	1	1	1010	108	4.92	0.938	0.954	1.001	1.956	0.649	0.503
Q0IME3	Os12g0574800 protein (Fragment) OS=Oryza sativa subsp. japonica GN=Os12g0574800 PE=4 SV=1	2.45399	1	1	1	489	52.9	9.95	0.302	0.247	1.819	2.578	0.55	0.504
Q7XBR2	ATP-dependent Clp protease proteolytic subunit OS=Oryza sativa subsp. japonica GN=Os10g0580800 PE=2 SV=1	8.19113	1	3	1	293	31.1	5.1	1.448	0.833	1.044	1.076	1.093	0.505
B9FCV2	Uncharacterized protein OS=Oryza sativa subsp. japonica GN=OsJ_16426 PE=3 SV=1	12.2004	4	13	4	459	50.4	5.41	1.131	1.835	0.932	0.882	0.716	0.505
Q2QWM6	Os12g0190200 protein OS=Oryza sativa subsp. japonica GN=LOC_Os12g08830 PE=2 SV=2	13.9194	2	4	2	273	29.5	6.24	1.019	0.962	2.069	0.645	0.8	0.506
A2Z5I0	Uncharacterized protein OS=Oryza sativa subsp. indica GN=OsI_32907 PE=4 SV=1	5.87695	4	4	4	1089	118.3	8.19	1.344	0.533	0.912	2.037	0.667	0.506
A2X8N2	Putative uncharacterized protein OS=Oryza sativa subsp. indica GN=OsI_08595 PE=4 SV=1	18.3007	4	4	4	306	33.5	5.31	0.987	1.443	1.216	1.22	0.628	0.506
A3APG6	Uncharacterized protein OS=Oryza sativa subsp. japonica GN=OsJ_13266 PE=4 SV=1	1.62722	1	3	1	676	73.8	5.4	1.252	1.124	0.685	0.911	1.522	0.507
A2YFJ3	Putative uncharacterized protein OS=Oryza sativa subsp. indica GN=OsI_23875 PE=3 SV=1	16.8367	12	30	2	784	81.9	5.34	1.128	1.135	1.124	0.623	1.483	0.507
A2Z798	Uncharacterized protein OS=Oryza sativa subsp. indica GN=OsI_33574 PE=4 SV=1	3.74532	2	2	2	801	88.1	6.28	1.248	1.018	0.93	1.445	0.851	0.507
B8BBV3	Putative uncharacterized protein OS=Oryza sativa subsp. indica GN=OsI_29666 PE=4 SV=1	10.1852	3	4	3	324	34.8	6.96	0.909	0.556	2.3	0.936	0.791	0.507
B8AD39	Putative uncharacterized protein OS=Oryza sativa subsp. indica GN=OsI_00271 PE=4 SV=1	7.59013	2	3	2	527	57.2	6.76	1.024	1.037	1.214	1.501	0.717	0.507
B9FLF3	Uncharacterized protein OS=Oryza sativa subsp. japonica GN=OsJ_19414 PE=4 SV=1	5.19288	2	2	2	674	73.8	5.62	1.133	1.094	1.083	1.179	1.003	0.508
B8BCV5	Putative uncharacterized protein OS=Oryza sativa subsp. indica GN=OsI_31764 PE=4 SV=1	1.92982	1	1	1	570	63.3	8.76	0.954	0.507	0.975	2.085	0.97	0.508
B9G3G3	Uncharacterized protein OS=Oryza sativa subsp. japonica GN=OsJ_29281 PE=3 SV=1	15.2968	5	8	2	438	46	7.9	0.444	0.714	2.024	1.759	0.552	0.508
Q6Z6B5	Os02g0328300 protein OS=Oryza sativa subsp. japonica GN=Os02g0328300 PE=2 SV=1	28.5714	5	15	5	287	30.7	5.68	1.426	0.871	1.182	1.09	0.922	0.509
B8AQ33	Putative uncharacterized protein OS=Oryza sativa subsp. indica GN=OsI_10381 PE=3 SV=1	6.48649	1	2	1	185	20	9.1	1.396	0.608	1.09	1.542	0.854	0.51
Q2QX58	AMP-binding enzyme family protein, expressed OS=Oryza sativa subsp. japonica GN=Os12g0168700 PE=2 SV=1	8.30946	4	4	4	698	76.7	7.4	1.263	0.7	1.735	0.894	0.897	0.511
Q6ASR0	Os05g0147500 protein OS=Oryza sativa subsp. japonica GN=Os05g0147500 PE=4 SV=1	10.5705	4	6	4	596	65.1	6.09	1.18	0.69	1.206	1.347	1.065	0.512
B8BC40	Putative uncharacterized protein OS=Oryza sativa subsp. indica GN=OsI_29751 PE=4 SV=1	26.7123	5	11	4	292	32	5.71	1.407	1.419	0.92	0.989	0.752	0.512
B8BNY8	Putative uncharacterized protein OS=Oryza sativa subsp. indica GN=OsI_37254 PE=4 SV=1	4.85981	2	2	2	535	60	9.38	0.814	1.127	1.184	1.787	0.576	0.512
A2X367	Putative uncharacterized protein OS=Oryza sativa subsp. indica GN=OsI_06648 PE=4 SV=1	4.6875	1	1	1	192	20.4	10.23	0.767	1.224	0.732	2.147	0.616	0.513
Q6ZHP6	Os02g0715400 protein OS=Oryza sativa subsp. japonica GN=Os02g0715400 PE=4 SV=1	43.5644	3	5	3	101	10.4	4.55	1.296	0.94	1.401	0.935	0.915	0.514
A2YWR6	Putative uncharacterized protein OS=Oryza sativa subsp. indica GN=OsI_29783 PE=3 SV=1	44.0299	12	36	12	402	44.2	8.12	0.825	0.571	2.444	0.922	0.725	0.514
V5K4S5	Non-specific lipid-transfer protein OS=Oryza sativa subsp. japonica PE=2 SV=1	61.5385	5	30	1	117	11.4	8.53	1.604	1.19	0.71	0.333	1.648	0.515
Q7XK09	OSJNBa0061C08.9 protein OS=Oryza sativa subsp. japonica GN=OSJNBa0061C08.9 PE=3 SV=1	22.7129	7	44	0	317	35.3	5.44	0.879	0.877	2.039	0.689	1.001	0.515
A2X996	Putative uncharacterized protein OS=Oryza sativa subsp. indica GN=OsI_08812 PE=4 SV=1	20.1258	3	4	3	159	16.9	8.12	1.213	0.675	2.017	0.929	0.652	0.515
A0A0P0VBL9	Os01g0899425 protein (Fragment) OS=Oryza sativa subsp. japonica GN=Os01g0899425 PE=4 SV=1	66.9811	7	222	1	106	11.8	5.48	0.839	0.433	2.67	0.932	0.612	0.515
A2X1K6	Protein transport protein sec61 gamma subunit OS=Oryza sativa subsp. indica GN=OsI_06084 PE=2 SV=1	20.2899	1	1	1	69	7.7	9.72	0.828	1.545	0.748	0.558	1.805	0.516
Q8S2E5	Ribose-phosphate pyrophosphokinase 3, chloroplastic OS=Oryza sativa subsp. japonica GN=Os01g0723600 PE=2 SV=1	4.15648	1	1	1	409	43.9	7.4	0.908	0.467	2.623	0.476	1.009	0.516
A2WQX8	Putative uncharacterized protein OS=Oryza sativa subsp. indica GN=OsI_02261 PE=4 SV=1	6.97674	1	1	1	172	19.2	5.01	1.272	1.474	1.038	1.207	0.493	0.516
A0A0P0UXI8	Os01g0118400 protein OS=Oryza sativa subsp. japonica GN=Os01g0118400 PE=4 SV=1	3.07167	1	2	1	586	64.1	6.15	1.065	0.533	2.17	0.614	1.101	0.517
A3CI16	Acyl carrier protein OS=Oryza sativa subsp. japonica GN=OsJ_36351 PE=3 SV=1	10.7383	1	1	1	149	16.1	6.14	1.346	0.665	1.693	1.297	0.483	0.517
A2ZAT4	Non-specific lipid-transfer protein OS=Oryza sativa subsp. indica GN=OsI_34870 PE=3 SV=1	30.5785	3	12	2	121	11.9	8.91	1.466	1.828	0.6	0.962	0.628	0.517
B8BPS3	Putative uncharacterized protein OS=Oryza sativa subsp. indica GN=OsI_38413 PE=4 SV=1	5.10638	1	2	1	235	25.3	4.84	0.847	0.771	1.96	1.163	0.739	0.519
A2ZAT7	Putative uncharacterized protein OS=Oryza sativa subsp. indica GN=OsI_34873 PE=3 SV=1	21.8341	4	8	4	229	25.1	9.03	1.128	0.758	1.638	1.156	0.8	0.52
A2YXT1	Putative uncharacterized protein OS=Oryza sativa subsp. indica GN=OsI_30147 PE=4 SV=1	13.3333	4	4	4	330	34.3	5.59	1.276	1.229	0.846	1.396	0.733	0.52
Q2QTQ1	Cysteine desulfurase, putative, expressed OS=Oryza sativa subsp. japonica GN=LOC_Os12g18900 PE=4 SV=2	9.06667	3	4	1	375	41.2	6.34	1.19	0.814	1.18	1.001	1.293	0.522
Q6AUZ6	Glycerophosphoryl diester phosphodiesterase family protein, expressed OS=Oryza sativa subsp. japonica GN=OSJNBa0004G03.4 PE=2 SV=1	9.46292	3	7	3	391	45.4	5.49	1.241	1.271	0.99	0.813	1.163	0.522
A6N1E3	Putative uncharacterized protein OS=Oryza sativa subsp. indica PE=2 SV=1	4.90798	1	1	1	163	18.3	7.33	0.898	1.14	1.36	1.312	0.768	0.522
B8BL57	Putative uncharacterized protein OS=Oryza sativa subsp. indica GN=OsI_36549 PE=4 SV=1	2.09677	1	2	1	620	67.1	6.7	1.178	0.812	1.149	1.206	1.133	0.523
Q06397	Derlin-1 OS=Oryza sativa subsp. japonica GN=DER1 PE=2 SV=2	9.09091	1	1	1	242	27.5	9.86	1.007	1.109	1.182	1.259	0.921	0.523
Q69X86	Os06g0590301 protein OS=Oryza sativa subsp. japonica GN=Os06g0590301 PE=2 SV=1	5.9375	1	1	1	320	34.9	8.48	0.844	1.108	1.101	1.621	0.803	0.523
B8AQA7	Putative uncharacterized protein OS=Oryza sativa subsp. indica GN=OsI_13197 PE=3 SV=1	25.1462	5	7	1	171	19.2	10.4	1.27	0.705	1.533	1.304	0.665	0.523
A2XB64	Putative uncharacterized protein OS=Oryza sativa subsp. indica GN=OsI_09504 PE=3 SV=1	4.51389	1	1	1	288	30.8	8.87	1.162	0.937	1.55	0.502	1.326	0.524
B8AQM1	Putative uncharacterized protein OS=Oryza sativa subsp. indica GN=OsI_11794 PE=4 SV=1	1.98675	1	1	1	604	67.6	7.84	1.027	0.991	0.971	1.606	0.881	0.524
B8BDP7	Putative uncharacterized protein OS=Oryza sativa subsp. indica GN=OsI_30663 PE=4 SV=1	20.7547	7	17	3	371	39	9.01	1.085	1.017	1.751	0.964	0.658	0.524
A0A0P0VI36	Os02g0306401 protein OS=Oryza sativa subsp. japonica GN=Os02g0306401 PE=4 SV=1	5.66802	2	2	2	494	53.8	7.72	0.905	1.264	0.92	1.214	1.171	0.525
Q6Z461	Squamosa promoter-binding-like protein 13 OS=Oryza sativa subsp. japonica GN=SPL13 PE=2 SV=1	3.7037	1	2	1	216	22	10.14	0.639	0.486	0.849	2.491	1.01	0.525
A2Y085	Putative uncharacterized protein OS=Oryza sativa subsp. indica GN=OsI_18397 PE=4 SV=1	33.8462	4	7	4	195	21	4.82	1.17	1.148	1.165	1.069	0.923	0.525
A2Y8E0	Putative uncharacterized protein OS=Oryza sativa subsp. indica GN=OsI_21320 PE=4 SV=1	34.5304	10	39	6	362	40	8.51	1.028	0.73	2.157	0.819	0.742	0.525
A2WZT1	Ferredoxin--NADP reductase OS=Oryza sativa subsp. indica GN=OsI_05475 PE=3 SV=1	35.2459	12	27	1	366	40.7	8.05	1.072	0.771	1.991	0.961	0.68	0.525
B8B3L5	Peroxidase OS=Oryza sativa subsp. indica GN=OsI_23305 PE=3 SV=1	9.5679	2	2	2	324	34	8.12	0.777	0.838	1.755	1.018	1.086	0.526
A2XVY3	Elongation factor G, chloroplastic OS=Oryza sativa subsp. indica GN=OsI_16800 PE=3 SV=1	41.6021	20	52	19	774	84.9	5.6	1.484	0.755	1.16	1.079	0.996	0.526
A2WMD4	Putative uncharacterized protein OS=Oryza sativa subsp. indica GN=OsI_01005 PE=4 SV=1	7.0028	3	5	3	714	77.3	5.67	0.988	1.021	1.035	1.534	0.897	0.526
B9EWG1	Uncharacterized protein OS=Oryza sativa subsp. japonica GN=OsJ_04758 PE=4 SV=1	3.08789	1	1	1	421	46.7	9.32	0.987	1.136	0.896	1.793	0.662	0.526
B8A9Y6	Putative uncharacterized protein OS=Oryza sativa subsp. indica GN=OsI_05341 PE=4 SV=1	9.64467	1	2	1	197	20.9	9.58	1.058	0.568	2.132	1.17	0.546	0.526
Q6Z230	Uncharacterized protein OS=Oryza sativa subsp. japonica GN=OJ1111_H02.1 PE=4 SV=1	2.18579	1	3	1	366	40.5	10.67	1.016	0.483	2.167	0.575	1.232	0.527
Q01HW7	B0616E02-H0507E05.5 protein OS=Oryza sativa GN=B0616E02-H0507E05.5 PE=4 SV=1	29.0837	6	9	6	251	28.8	5.87	1.211	0.701	1.028	1.444	1.089	0.527
A3BZ11	Uncharacterized protein OS=Oryza sativa subsp. japonica GN=OsJ_29433 PE=3 SV=1	1.61031	1	1	1	621	69.9	9.35	0.735	1.899	0.619	1.11	1.11	0.528
B8ASM5	Putative uncharacterized protein OS=Oryza sativa subsp. indica GN=OsI_16848 PE=4 SV=1	3.15385	3	4	3	1300	142.8	7.87	1.512	0.752	0.673	1.501	1.035	0.528
B8BHZ1	30S ribosomal protein S14, chloroplastic OS=Oryza sativa subsp. indica GN=rps14 PE=3 SV=1	12.6214	1	2	1	103	12.2	11.46	1.722	0.721	0.897	1.185	0.948	0.528
A2Z498	Peptidyl-prolyl cis-trans isomerase OS=Oryza sativa subsp. indica GN=OsI_32475 PE=3 SV=1	12.2905	2	4	1	179	19.2	7.78	1.155	1.262	1.332	0.942	0.781	0.528
B7E9D7	Os01g0124650 protein OS=Oryza sativa subsp. japonica GN=Os01g0124650 PE=2 SV=1	4.86486	1	1	1	185	20.1	8.09	1.674	1.08	1.111	0.877	0.73	0.528
B9GC58	Uncharacterized protein OS=Oryza sativa subsp. japonica GN=OsJ_35420 PE=3 SV=1	0.513809	1	1	1	1557	171.2	7.05	0.858	0.801	1.207	1.928	0.677	0.529
Q7XD45	Chloroplast inner envelope protein, putative, expressed OS=Oryza sativa subsp. japonica GN=LOC_Os10g35010 PE=4 SV=2	22.9476	19	38	2	1011	110.7	5.59	1.051	0.819	1.65	0.945	1.005	0.53
Q6ZBV0	Os08g0200400 protein OS=Oryza sativa subsp. japonica GN=Os08g0200400 PE=2 SV=1	4.08163	1	1	1	441	47.4	7.05	1.314	0.913	0.857	0.762	1.623	0.531
Q10S29	Expressed protein OS=Oryza sativa subsp. japonica GN=LOC_Os03g04440 PE=4 SV=1	11.7438	2	3	2	281	29.1	8.82	1.01	0.934	1.212	1.244	1.068	0.531
Q5Z4A0	Os06g0314600 protein OS=Oryza sativa subsp. japonica GN=Os06g0314600 PE=2 SV=1	5.32544	1	1	1	338	37.2	5.66	1.031	1.347	0.747	1.356	0.989	0.531
A2ZNT6	Uncharacterized protein OS=Oryza sativa subsp. japonica GN=OsJ_00219 PE=4 SV=1	5.60166	2	3	2	482	51.7	6.86	1.153	0.831	1.598	1.208	0.68	0.531
Q10N28	Os03g0284600 protein OS=Oryza sativa subsp. japonica GN=Os03g0284600 PE=4 SV=1	3.58566	1	1	1	251	26.8	8.29	0.845	0.749	2.094	0.774	1.006	0.532
I3QD41	Chlorophyll a-b binding protein, chloroplastic OS=Oryza sativa PE=2 SV=1	52.1073	6	84	1	261	27.5	5.43	0.874	0.909	1.219	1.006	1.458	0.534
A0A0K0LQZ8	Cytochrome b6 OS=Oryza sativa subsp. japonica GN=petB PE=3 SV=1	17.6724	3	14	3	232	26	8.97	0.962	0.601	2.208	0.916	0.779	0.534
A2ZBX1	Fructose-bisphosphate aldolase OS=Oryza sativa subsp. indica GN=OsI_35277 PE=3 SV=1	51.5464	17	78	16	388	42	6.8	0.998	0.724	2.061	0.957	0.725	0.534
Q0JBJ8	Os04g0528300 protein OS=Oryza sativa subsp. japonica GN=Os04g0528300 PE=4 SV=1	6.18847	3	4	2	711	78.4	8.94	0.899	1.312	1.069	1.14	1.044	0.535
A2ZJQ0	Ribulose bisphosphate carboxylase small chain OS=Oryza sativa subsp. indica GN=OsI_38046 PE=3 SV=1	60.5714	12	227	11	175	19.7	8.87	0.952	0.545	2.337	0.962	0.669	0.536
Q7XDY9	Rubisco accumulation factor 1, chloroplastic OS=Oryza sativa subsp. japonica GN=RAF1 PE=2 SV=1	24.307	8	22	1	469	51.5	5.62	1.046	0.4	1.003	1.442	1.572	0.537
A2ZCZ1	Putative uncharacterized protein OS=Oryza sativa subsp. indica GN=OsI_35653 PE=4 SV=1	66.0131	7	15	7	153	16.2	5.2	1.004	1.728	0.715	1.089	0.926	0.538
Q6Z5M6	Os02g0722800 protein OS=Oryza sativa subsp. japonica GN=Os02g0722800 PE=4 SV=1	2.24048	2	3	1	1339	144.5	6.1	1.032	0.685	1.858	0.61	1.276	0.539
B9G759	Uncharacterized protein OS=Oryza sativa subsp. japonica GN=OsJ_32570 PE=4 SV=1	10.9626	3	3	3	374	40	4.49	0.835	0.609	2.421	0.924	0.673	0.539
A2YLT1	Putative uncharacterized protein OS=Oryza sativa subsp. indica GN=OsI_26177 PE=3 SV=1	35.4749	11	40	11	358	39.6	8.57	0.784	0.732	2.124	1.102	0.717	0.54
A0A0N9E0R8	ATP synthase subunit b, chloroplastic OS=Oryza sativa aromatic subgroup GN=atpF PE=3 SV=1	23.9362	4	11	4	188	21.4	9.1	0.873	0.747	2.078	0.912	0.849	0.541
Q2QW46	Retrotransposon protein, putative, unclassified OS=Oryza sativa subsp. japonica GN=LOC_Os12g10610 PE=3 SV=1	28.9617	5	13	1	183	19.9	6.2	1.343	0.658	1.539	1.162	0.757	0.541
A2YQN8	Putative uncharacterized protein OS=Oryza sativa subsp. indica GN=OsI_27607 PE=4 SV=1	9.09091	2	2	2	319	35.9	6.48	1.353	0.716	1.334	1.303	0.752	0.541
Q4VVD8	LysM-domain GPI-anchored protein OS=Oryza sativa subsp. japonica PE=2 SV=1	4.40098	1	1	1	409	40.5	4.96	1.115	1.451	0.882	1.332	0.679	0.541
A2YA46	Glycosyltransferase OS=Oryza sativa subsp. indica GN=OsI_21959 PE=3 SV=1	2.13592	1	1	1	515	54.1	5.5	0.748	0.729	0.861	2.131	0.989	0.542
B9EZ91	Uncharacterized protein OS=Oryza sativa subsp. japonica GN=OsJ_00171 PE=3 SV=1	2.38663	2	2	2	1257	139.8	6.6	1.162	0.583	1.676	1.165	0.872	0.542
Q7XIK0	Os07g0565600 protein OS=Oryza sativa subsp. japonica GN=OJ1773_H01.112-1 PE=4 SV=1	13.7634	4	6	4	465	49.8	5.85	1.059	0.609	2.086	0.917	0.787	0.542
B8ALI7	Putative uncharacterized protein OS=Oryza sativa subsp. indica GN=OsI_11056 PE=3 SV=1	4.86322	1	1	1	329	34.3	10.37	0.774	0.99	1.256	1.278	1.159	0.543
B9FID6	Uncharacterized protein OS=Oryza sativa subsp. japonica GN=OsJ_18503 PE=4 SV=1	7.2314	3	6	3	484	53	6.21	1.169	0.639	1.689	0.957	1.003	0.544
A3BM16	Uncharacterized protein OS=Oryza sativa subsp. japonica GN=OsJ_25066 PE=4 SV=1	4.72103	1	1	1	233	24.8	5.36	0.783	0.477	2.368	0.994	0.834	0.544
B8AXU6	Putative uncharacterized protein OS=Oryza sativa subsp. indica GN=OsI_19812 PE=3 SV=1	28.5024	9	18	8	414	44.9	8.59	1.328	0.619	1.674	1.013	0.823	0.544
Q2R0I1	Dirigent-like protein, expressed OS=Oryza sativa subsp. japonica GN=Os11g0644700 PE=4 SV=1	38.125	4	27	4	160	16.6	6.28	2.246	0.666	0.649	0.72	1.174	0.545
Q67TV5	Nuclear transport factor 2 (NTF2)-like protein OS=Oryza sativa subsp. japonica GN=B1012G11.37-1 PE=2 SV=1	3.92749	1	1	1	331	36.6	9.61	0.999	0.768	1.912	0.816	0.961	0.545
A2YKQ6	Putative uncharacterized protein OS=Oryza sativa subsp. indica GN=OsI_25804 PE=4 SV=1	33.1081	2	10	1	148	15.4	9.64	0.695	0.718	2.605	0.717	0.719	0.545
B8BNT3	Putative uncharacterized protein OS=Oryza sativa subsp. indica GN=OsI_37158 PE=4 SV=1	3.11828	2	2	2	930	104.2	6.77	0.994	0.612	2.19	0.558	1.101	0.546
B8BCC6	Putative uncharacterized protein OS=Oryza sativa subsp. indica GN=OsI_29855 PE=4 SV=1	6.61157	2	2	2	242	25.9	7.24	0.936	0.643	2.271	0.878	0.724	0.546
B9F268	Uncharacterized protein OS=Oryza sativa subsp. japonica GN=OsJ_05179 PE=4 SV=1	6.42857	2	4	2	280	29.3	10.11	0.822	0.787	1.924	0.953	0.967	0.547
Q0J709	ACT domain-containing protein DS12, chloroplastic OS=Oryza sativa subsp. japonica GN=Os08g0242700 PE=3 SV=2	36.7491	7	15	6	283	30.3	6.09	1.192	0.678	2.072	0.786	0.726	0.547
B8BD98	Putative uncharacterized protein OS=Oryza sativa subsp. indica GN=OsI_30537 PE=4 SV=1	11.6438	1	3	1	146	16.1	7.56	1.258	0.711	1.973	0.937	0.574	0.547
A2Y2N2	Putative uncharacterized protein OS=Oryza sativa subsp. indica GN=OsI_19265 PE=4 SV=1	2.39596	2	2	2	793	87.9	7.96	1.502	0.599	0.684	1.414	1.253	0.548
B8AGM4	Putative uncharacterized protein OS=Oryza sativa subsp. indica GN=OsI_07007 PE=4 SV=1	7.11744	1	2	1	281	30.9	9.03	0.714	0.6	2.377	0.586	1.174	0.548
A2WPN7	Salt stress-induced protein OS=Oryza sativa subsp. indica GN=SALT PE=1 SV=2	43.4483	4	9	4	145	15.2	5.4	1.091	1.576	0.933	1.224	0.628	0.548
Q01HM4	Glycosyltransferase OS=Oryza sativa GN=OSIGBa0138E08-OSIGBa0161L23.3 PE=3 SV=1	4.31211	1	1	1	487	52.5	6.6	1.162	1.225	1.166	1.044	0.852	0.55
B8BAW2	Putative uncharacterized protein OS=Oryza sativa subsp. indica GN=OsI_27876 PE=4 SV=1	18.4891	8	35	1	503	55.3	8.53	1.229	1.71	1.07	0.659	0.781	0.55
A2YUR3	Putative uncharacterized protein OS=Oryza sativa subsp. indica GN=OsI_29063 PE=4 SV=1	51.4563	10	19	10	309	32	6.16	1.085	0.668	1.955	1.06	0.681	0.55
A2Z4T4	Uncharacterized protein OS=Oryza sativa subsp. indica GN=OsI_32660 PE=4 SV=1	2.69151	1	2	1	483	52.5	7.66	1.951	2.065	0.49	0.344	0.598	0.552
A2YVI4	Putative uncharacterized protein OS=Oryza sativa subsp. indica GN=OsI_29344 PE=3 SV=1	6.55022	2	2	2	229	24.8	5.16	1.108	0.903	1.993	0.855	0.588	0.552
Q10LX6	Expressed protein OS=Oryza sativa subsp. japonica GN=LOC_Os03g21370 PE=4 SV=1	17.4757	2	4	2	206	23.6	8.54	1.744	0.879	0.761	1.072	0.992	0.553
Q10RP2	GCN5-related N-acetyltransferase, putative, expressed OS=Oryza sativa subsp. japonica GN=Os03g0151600 PE=2 SV=1	12.3348	2	2	2	227	24.4	5.57	1.205	0.925	0.825	1.785	0.707	0.553
Q7XTK1	Elongation factor OS=Oryza sativa subsp. japonica GN=Os04g0118400 PE=2 SV=2	46.7378	27	165	1	843	93.9	6.16	1.074	1.019	1.181	1.639	0.535	0.553
B8B008	Putative uncharacterized protein OS=Oryza sativa subsp. indica GN=OsI_20657 PE=3 SV=1	2.52366	1	1	1	317	34.7	5.47	1.115	0.971	1.19	1.596	0.574	0.553
H5ZXD1	DNA-directed RNA polymerase subunit beta OS=Oryza sativa subsp. indica GN=orf1075 PE=3 SV=1	4.37209	3	3	1	1075	121.5	9.04	1.437	0.828	0.939	1.329	0.912	0.554
B8B8Z2	Putative uncharacterized protein OS=Oryza sativa subsp. indica GN=OsI_28519 PE=4 SV=1	37.2694	7	14	1	271	29.2	5.52	0.89	0.683	2.275	0.712	0.886	0.554
A2XZY2	Putative uncharacterized protein OS=Oryza sativa subsp. indica GN=OsI_18291 PE=3 SV=1	18.7368	7	17	6	475	50.2	6.38	1.581	1.911	0.502	0.782	0.671	0.554
Q0E446	Os02g0137200 protein (Fragment) OS=Oryza sativa subsp. japonica GN=Os02g0137200 PE=3 SV=1	32.4818	8	17	8	274	29.5	10.49	1.491	0.683	1.087	1.297	0.887	0.555
B8BPH4	UDP-glucose 6-dehydrogenase OS=Oryza sativa subsp. indica GN=OsI_38224 PE=3 SV=1	51.4583	18	68	1	480	52.8	6.13	0.953	1.441	0.535	1.826	0.689	0.555
B8AH75	Putative uncharacterized protein OS=Oryza sativa subsp. indica GN=OsI_08573 PE=4 SV=1	3.56295	1	2	1	421	46	6.23	0.698	1.638	0.837	1.56	0.711	0.556
Q67WH9	Os06g0639800 protein OS=Oryza sativa subsp. japonica GN=Os06g0639800 PE=2 SV=1	5.68182	2	2	2	528	57.2	7.55	1.047	1.785	0.743	1.154	0.714	0.557
Q0JHF8	Fructose-1,6-bisphosphatase, cytosolic OS=Oryza sativa subsp. japonica GN=Os01g0866400 PE=2 SV=2	32.1534	8	13	3	339	37	5.77	0.92	0.748	2.102	0.845	0.826	0.558
E9KIP7	Ribulose bisphosphate carboxylase large chain OS=Oryza sativa subsp. japonica GN=rbcL PE=3 SV=1	58.4711	28	871	0	484	53.7	6.8	1.003	0.628	2.181	0.999	0.631	0.558
A3BI26	Uncharacterized protein OS=Oryza sativa subsp. japonica GN=OsJ_23641 PE=3 SV=1	5.6	1	1	1	250	28.1	6.18	1.468	0.825	0.393	0.547	2.208	0.559
B8AGZ1	Putative uncharacterized protein OS=Oryza sativa subsp. indica GN=OsI_05674 PE=4 SV=1	6.09911	4	8	4	787	89	6.92	1.42	0.732	0.833	1.162	1.294	0.559
Q2QSR7	Os12g0420200 protein OS=Oryza sativa subsp. japonica GN=Os12g0420200 PE=4 SV=2	43.0851	12	30	12	376	41.5	8.53	1.282	0.703	1.853	0.777	0.826	0.559
Q9FNZ8	Os06g0275800 protein OS=Oryza sativa subsp. japonica GN=Os06g0275800 PE=2 SV=1	4.24107	1	2	1	448	48.1	7.27	0.969	1.478	0.952	1.321	0.72	0.559
A2X837	Putative uncharacterized protein OS=Oryza sativa subsp. indica GN=OsI_08391 PE=4 SV=1	9.13706	1	1	1	197	21.6	10.48	1.17	1.242	0.852	1.07	1.106	0.56
Q2R237	Sec-independent protein translocase protein TATB, chloroplastic OS=Oryza sativa subsp. japonica GN=TATB PE=2 SV=2	11.7409	2	2	2	247	26.9	9.42	1.207	0.924	1.243	1.064	1.002	0.56
Q75KC1	Oxidoreductase, 2OG-Fe oxygenase family protein, expressed OS=Oryza sativa subsp. japonica GN=LOC_Os03g32470 PE=3 SV=1	12.9326	4	6	4	549	60.5	8.09	2.147	1.397	0.667	0.379	0.851	0.56
Q01MI9	Probable L-ascorbate peroxidase 3 OS=Oryza sativa subsp. indica GN=APX3 PE=2 SV=1	11.3402	4	7	1	291	32.1	8.19	1.121	1.406	1.084	1.108	0.72	0.56
B9G4Z1	Uncharacterized protein OS=Oryza sativa subsp. japonica GN=OsJ_30270 PE=4 SV=1	10	1	2	1	270	29.6	8.54	1.381	0.877	1.372	0.746	1.064	0.561
Q60E70	COBRA-like protein 3 OS=Oryza sativa subsp. japonica GN=BC1L4 PE=2 SV=1	7.22101	3	4	3	457	50.4	8.47	1.021	1.234	0.834	1.385	0.965	0.561
Q2QM70	37 kDa inner envelope membrane protein, chloroplast, putative, expressed OS=Oryza sativa subsp. japonica GN=LOC_Os12g42090 PE=4 SV=2	28.49	8	16	8	351	39.4	9.09	1.208	0.813	1.574	0.969	0.875	0.561
Q0IMD7	Purple acid phosphatase (Fragment) OS=Oryza sativa subsp. japonica GN=Os12g0576600 PE=3 SV=1	3.27869	2	2	2	610	68.8	6.96	0.967	1.199	0.899	1.621	0.754	0.561
A2Z445	Putative uncharacterized protein OS=Oryza sativa subsp. indica GN=OsI_32416 PE=3 SV=1	44.9857	8	27	8	349	37.6	5.87	1.754	1.893	0.644	0.514	0.634	0.561
A0A0N7EIV3	30S ribosomal protein S7, chloroplastic OS=Oryza sativa tropical japonica subgroup GN=rps7 PE=3 SV=1	17.3077	3	4	3	156	17.6	11.81	1.346	0.681	0.885	1.526	1	0.562
Q6ZL95	Chlorophyll a-b binding protein, chloroplastic OS=Oryza sativa subsp. japonica GN=OJ1065_B06.19-1 PE=2 SV=1	14.0684	2	4	1	263	28.2	6.34	0.939	0.61	1.713	1.22	0.956	0.562
A2ZES1	Acyl carrier protein OS=Oryza sativa subsp. indica GN=OsI_36284 PE=3 SV=1	15.5405	2	9	2	148	15.4	5.6	0.951	0.811	1.593	1.292	0.791	0.562
A2XT43	Arogenate dehydratase OS=Oryza sativa subsp. indica GN=OsI_15780 PE=4 SV=1	3.66133	1	1	1	437	46.1	6.64	1.202	1.376	1.079	0.835	0.945	0.563
Q33BE8	NADH-dependent oxidoreductase 2, putative, expressed OS=Oryza sativa subsp. japonica GN=Os10g0113900 PE=2 SV=1	11.5152	2	2	2	330	37	6.73	1.007	0.913	1.548	1.049	0.921	0.563
Q5N7Y1	Os01g0910900 protein OS=Oryza sativa subsp. japonica GN=Os01g0910900 PE=2 SV=1	35.1648	3	4	3	91	10.5	6.4	1.303	1.132	1.37	0.991	0.642	0.563
Q5VS63	Os06g0106800 protein OS=Oryza sativa subsp. japonica GN=Os06g0106800 PE=3 SV=1	6.18557	2	3	2	485	51.4	6.4	1.282	1.265	0.59	0.771	1.528	0.564
Q6K8E2	Os02g0759700 protein OS=Oryza sativa subsp. japonica GN=Os02g0759700 PE=4 SV=1	2.04082	1	1	1	637	69.7	5.4	1.123	0.855	1.395	1.203	0.86	0.564
Q0JJS8	Fe-S cluster assembly factor HCF101, chloroplastic OS=Oryza sativa subsp. japonica GN=HCF101 PE=3 SV=3	9.98117	4	4	4	531	56.9	5.59	1.347	0.915	0.783	1.178	1.213	0.565
Q943K1	Os01g0869800 protein OS=Oryza sativa subsp. japonica GN=Os01g0869800 PE=2 SV=1	32.4627	7	26	5	268	27.9	6.87	1.042	0.804	1.691	1.026	0.872	0.565
Q6Z1P3	Os08g0566400 protein OS=Oryza sativa subsp. japonica GN=Os08g0566400 PE=2 SV=1	7.53769	2	2	2	398	42.4	6.57	0.955	0.861	1.764	1.237	0.617	0.565
Q5Z974	ATP-dependent zinc metalloprotease FTSH 1, chloroplastic OS=Oryza sativa subsp. japonica GN=FTSH1 PE=2 SV=1	41.691	20	44	19	686	72.7	5.69	1.045	0.823	1.76	0.932	0.874	0.566
A2WU73	Putative uncharacterized protein OS=Oryza sativa subsp. indica GN=OsI_03423 PE=3 SV=1	8.67347	3	3	3	392	45.1	5.54	1.359	1.832	0.927	0.658	0.658	0.566
A2XF75	Putative uncharacterized protein OS=Oryza sativa subsp. indica GN=OsI_11014 PE=4 SV=1	4.11985	1	1	1	267	29.7	5.9	1.035	1.044	1.367	0.659	1.328	0.567
A2Y6Q8	Glycosyltransferase OS=Oryza sativa subsp. indica GN=OsI_20702 PE=3 SV=1	9.69072	4	5	2	485	53.7	5.92	1.565	0.813	0.811	1.366	0.879	0.567
A2XHP9	Putative uncharacterized protein OS=Oryza sativa subsp. indica GN=OsI_11939 PE=4 SV=1	22	3	3	3	150	16	6.37	1.048	1.756	0.699	1.3	0.631	0.567
Q8S1M5	Os01g0715800 protein OS=Oryza sativa subsp. japonica GN=Os01g0715800 PE=2 SV=1	4.87805	1	1	1	205	22	9.35	1.347	1.23	0.929	0.798	1.128	0.568
Q8GZY2	Putative 50S ribosomal protein L10 OS=Oryza sativa subsp. japonica GN=OSJNBa0013D02.20 PE=3 SV=1	14.5923	6	9	6	466	51.6	9.66	1.355	0.835	0.986	1.169	1.087	0.568
J7EYN3	ATP synthase subunit beta, chloroplastic OS=Oryza sativa subsp. indica GN=atpB PE=3 SV=1	77.3092	28	249	14	498	53.9	5.5	0.942	0.732	1.976	1.028	0.754	0.568
A2Z3L9	Putative uncharacterized protein OS=Oryza sativa subsp. indica GN=OsI_32227 PE=4 SV=1	14.9485	2	2	2	194	20.7	5.82	1.022	0.68	1.412	0.869	1.448	0.569
A2WKK2	Putative uncharacterized protein OS=Oryza sativa subsp. indica GN=OsI_00355 PE=4 SV=1	11.828	3	5	3	279	30.1	4.56	1.482	0.754	0.802	1.319	1.074	0.569
Q6ERV1	Os02g0267000 protein OS=Oryza sativa subsp. japonica GN=Os02g0267000 PE=2 SV=1	5.36913	1	2	1	298	32.2	6.27	1.173	0.647	1.222	1.452	0.937	0.569
A2X3X6	Putative uncharacterized protein OS=Oryza sativa subsp. indica GN=OsI_06909 PE=4 SV=1	8.98876	2	3	2	267	26.7	6.3	0.857	1.032	0.615	2.067	0.861	0.569
B9EU42	Uncharacterized protein OS=Oryza sativa subsp. japonica GN=OsJ_00897 PE=4 SV=1	0.820189	1	1	1	1585	178.2	7.74	1.137	0.421	1.878	1.155	0.84	0.569
Q0JKD5	Os01g0681200 protein OS=Oryza sativa subsp. japonica GN=Os01g0681200 PE=4 SV=1	4.81203	3	5	2	665	73.5	6.44	1.228	1.167	0.789	1.136	1.111	0.57
Q7XKI3	OSJNBa0038O10.25 protein OS=Oryza sativa subsp. japonica GN=Os04g0528100 PE=2 SV=2	9.44882	1	1	1	127	13.6	5.63	1.072	0.807	1.439	1.009	1.102	0.57
B8BGU4	Uncharacterized protein OS=Oryza sativa subsp. indica GN=OsI_33580 PE=4 SV=1	6.3981	2	3	2	422	45	6.09	0.923	0.964	1.81	0.851	0.882	0.57
A0A0P0WKD6	Os05g0291700 protein OS=Oryza sativa subsp. japonica GN=Os05g0291700 PE=4 SV=1	43.6364	17	41	17	495	52.3	6.47	1.121	0.825	1.729	0.939	0.815	0.57
B9F6P5	Translocase of chloroplast OS=Oryza sativa subsp. japonica GN=OsJ_10086 PE=3 SV=1	8.88889	2	2	2	360	40	9.5	1.363	0.829	1.128	1.304	0.806	0.57
B8AED8	Putative uncharacterized protein OS=Oryza sativa subsp. indica GN=OsI_09310 PE=4 SV=1	24.6085	8	12	8	447	49.2	6.49	1.502	0.618	0.937	1.29	1.082	0.571
B9FYW1	Uncharacterized protein OS=Oryza sativa subsp. japonica GN=OsJ_25898 PE=4 SV=1	25.6667	4	5	4	300	33.7	9.92	1.3	0.79	1.328	1.042	0.969	0.571
B9FP72	Uncharacterized protein OS=Oryza sativa subsp. japonica GN=OsJ_18264 PE=3 SV=1	6.08974	3	3	2	624	69.4	5.44	1.15	0.723	1.671	0.73	1.154	0.572
B8AY88	Putative uncharacterized protein OS=Oryza sativa subsp. indica GN=OsI_19939 PE=3 SV=1	1.25	1	1	1	720	77.2	7.39	1.354	0.518	0.576	1.886	1.093	0.572
B8BLA2	Putative uncharacterized protein OS=Oryza sativa subsp. indica GN=OsI_36639 PE=4 SV=1	0.919963	1	1	1	1087	122.9	5.41	1.303	0.503	1.372	1.279	0.971	0.572
B8AGA6	Putative uncharacterized protein OS=Oryza sativa subsp. indica GN=OsI_06963 PE=4 SV=1	11.8132	3	5	3	364	41	7.08	1.176	1.253	1.161	0.874	0.964	0.572
Q6YYV0	CBS domain containing protein-like OS=Oryza sativa subsp. japonica GN=Os09g0115500 PE=2 SV=1	10.5727	2	3	2	227	24.2	9.23	0.946	0.814	1.615	1.474	0.578	0.572
B8AII7	Putative uncharacterized protein OS=Oryza sativa subsp. indica GN=OsI_06021 PE=4 SV=1	22.5275	5	8	5	364	38.9	6.95	1.336	0.941	1.393	0.816	0.942	0.573
A2Z7X6	Uncharacterized protein OS=Oryza sativa subsp. indica GN=OsI_33814 PE=4 SV=1	35.1801	9	25	2	361	39.7	4.78	1.275	0.633	1.392	1.251	0.877	0.573
B8AGU8	Putative uncharacterized protein OS=Oryza sativa subsp. indica GN=OsI_05455 PE=3 SV=1	30.2439	10	26	10	410	44.8	7.49	0.931	0.557	2.233	0.894	0.813	0.573
Q5ZDX5	Os01g0614900 protein OS=Oryza sativa subsp. japonica GN=P0410E01.41-1 PE=4 SV=1	1.43954	1	1	1	1042	113.6	6.16	0.973	0.648	2.628	0.471	0.706	0.573
A2X776	Putative uncharacterized protein OS=Oryza sativa subsp. indica GN=OsI_08068 PE=4 SV=1	3.05164	1	1	1	426	45.5	8.16	0.427	0.523	0.636	3.137	0.704	0.573
A2X3I3	Putative uncharacterized protein OS=Oryza sativa subsp. indica GN=OsI_06772 PE=4 SV=1	50.2165	11	16	1	231	24	4.74	0.99	1.109	1.276	1.231	0.821	0.574
Q10S82	Catalase OS=Oryza sativa subsp. japonica GN=LOC_Os03g03910 PE=2 SV=1	26.626	11	28	8	492	56.7	7.42	0.869	0.551	2.368	0.819	0.819	0.574
A2Y937	Putative uncharacterized protein OS=Oryza sativa subsp. indica GN=OsI_21575 PE=4 SV=1	4.69136	1	1	1	405	43.9	6.89	0.575	0.413	1.781	1.958	0.699	0.574
Q84Q78	Enolase, C-terminal TIM barrel domain containing protein, expressed OS=Oryza sativa subsp. japonica GN=LOC_Os03g15950 PE=3 SV=1	3.71134	1	1	1	485	52.9	5.72	0.944	1.186	1.175	1.139	0.981	0.575
A2WN20	Putative uncharacterized protein OS=Oryza sativa subsp. indica GN=OsI_01244 PE=4 SV=1	5.17241	1	1	1	174	18.8	10.08	0.785	0.738	2.507	0.569	0.826	0.575
A0A0N9E0T2	NAD(P)H-quinone oxidoreductase subunit I, chloroplastic OS=Oryza sativa tropical japonica subgroup GN=ndhI PE=3 SV=1	21.1111	3	3	3	180	21.2	6.86	1.081	0.725	1.713	1.083	0.821	0.576
A2YMS7	Putative uncharacterized protein OS=Oryza sativa subsp. indica GN=OsI_26532 PE=4 SV=1	2.90909	1	1	1	550	62.4	7.4	0.998	0.918	1.01	1.725	0.774	0.576
B8AL37	Protein DETOXIFICATION OS=Oryza sativa subsp. indica GN=OsI_12322 PE=3 SV=1	5.6	2	4	2	500	53.6	6.95	1.035	0.786	1.485	1.354	0.765	0.576
Q7XM88	OSJNBb0060E08.11 protein OS=Oryza sativa subsp. japonica GN=OSJNBb0060E08.11 PE=3 SV=1	4.20168	1	2	1	476	52.6	9.54	0.904	0.75	1.911	1.116	0.743	0.576
Q5Z8V3	Os06g0705100 protein OS=Oryza sativa subsp. japonica GN=Os06g0705100 PE=2 SV=1	38.0753	5	10	5	239	24.8	8.56	0.85	0.737	2.1	1.123	0.614	0.576
A2YWS3	Putative uncharacterized protein OS=Oryza sativa subsp. indica GN=OsI_29789 PE=4 SV=1	1.90337	1	1	1	683	75.5	8.6	1.016	1.105	0.772	1.633	0.897	0.577
P0C2Z9	ATP synthase subunit c, chloroplastic OS=Oryza sativa GN=atpH PE=3 SV=1	8.64198	1	6	1	81	8	4.91	0.848	0.689	2.198	0.891	0.796	0.577
B8ABL6	Putative uncharacterized protein OS=Oryza sativa subsp. indica GN=OsI_02830 PE=3 SV=1	1.72414	1	1	1	464	53.7	5.26	1.458	1.76	0.702	0.575	0.926	0.578
Q2QWN3	Os12g0189400 protein OS=Oryza sativa subsp. japonica GN=Os12g0189400 PE=2 SV=1	38.255	5	17	4	149	15.9	9.04	0.885	1.046	1.808	1.056	0.627	0.578
O22386	50S ribosomal protein L12, chloroplastic OS=Oryza sativa subsp. japonica GN=RPL12-2 PE=2 SV=2	55.6757	8	34	8	185	18.6	5.43	1.258	0.774	1.278	1.156	0.954	0.579
B9G1W3	Uncharacterized protein OS=Oryza sativa subsp. japonica GN=OsJ_28011 PE=4 SV=1	3.29341	1	1	1	334	37.2	5.21	0.884	0.93	1.975	0.773	0.859	0.579
B8AY37	Putative uncharacterized protein OS=Oryza sativa subsp. indica GN=OsI_19915 PE=4 SV=1	16.5939	3	4	3	229	24.6	8.41	1.216	0.876	1.525	0.807	0.996	0.58
A0A0N7KCI8	Os01g0205200 protein (Fragment) OS=Oryza sativa subsp. japonica GN=Os01g0205200 PE=4 SV=1	1.49925	1	1	1	667	74.8	7.49	1.012	1.371	1.118	0.939	0.981	0.58
Q0DUR5	Os03g0170500 protein OS=Oryza sativa subsp. japonica GN=Os03g0170500 PE=4 SV=2	9.45946	2	2	2	296	32.1	10.1	1.146	0.643	1.854	1.078	0.7	0.58
Q6YUS0	Os02g0121000 protein OS=Oryza sativa subsp. japonica GN=Os02g0121000 PE=2 SV=1	13.5802	4	8	1	567	62.8	6.71	1.353	0.746	0.748	1.631	0.942	0.581
A2YBW7	Glycosyltransferase OS=Oryza sativa subsp. indica GN=OsI_22597 PE=3 SV=1	25	8	23	2	476	51.4	6.48	1.31	1.404	0.693	1.095	0.916	0.582
Q10PV6	50S ribosomal protein L15, chloroplast, putative, expressed OS=Oryza sativa subsp. japonica GN=LOC_Os03g12020 PE=3 SV=1	21.2928	5	12	5	263	27.9	10.61	1.411	0.641	1.165	1.306	0.895	0.582
Q10CE4	Peroxisomal (S)-2-hydroxy-acid oxidase GLO1 OS=Oryza sativa subsp. japonica GN=GLO1 PE=1 SV=1	49.0515	14	55	9	369	40.4	8.47	0.746	0.639	2.188	0.978	0.866	0.582
Q01IJ6	Glyceraldehyde-3-phosphate dehydrogenase OS=Oryza sativa GN=H0219H12.1 PE=3 SV=1	59.204	18	104	14	402	42.7	7.72	0.964	0.762	2.112	0.825	0.755	0.582
A0A0P0V110	Os01g0268733 protein (Fragment) OS=Oryza sativa subsp. japonica GN=Os01g0268733 PE=4 SV=1	3.77358	1	1	1	212	22.5	11.43	1.061	0.759	1.68	1.105	0.812	0.583
A0A0P0XYD2	Os11g0125900 protein OS=Oryza sativa subsp. japonica GN=Os11g0125900 PE=3 SV=1	6.65188	3	3	2	451	49	7.03	1.208	1.566	0.884	1.185	0.574	0.583
A2ZLP6	Putative uncharacterized protein OS=Oryza sativa subsp. indica GN=OsI_38742 PE=4 SV=1	30.0493	5	9	5	203	22	5.4	0.874	1.261	0.548	1.424	1.309	0.584
B8A6R5	Putative uncharacterized protein OS=Oryza sativa subsp. indica GN=OsI_01478 PE=3 SV=1	6.46465	3	3	3	495	54.2	5.35	1.395	0.898	0.961	1.008	1.153	0.584
A2XF65	Putative uncharacterized protein OS=Oryza sativa subsp. indica GN=OsI_11006 PE=3 SV=1	27.9621	6	10	6	211	22.7	5.85	0.876	0.75	1.955	0.936	0.899	0.584
A2XG06	Putative uncharacterized protein OS=Oryza sativa subsp. indica GN=OsI_11307 PE=4 SV=1	29.8507	10	19	10	402	43.3	4.79	1.337	0.761	1.203	1.121	0.992	0.585
B8AMC6	Putative uncharacterized protein OS=Oryza sativa subsp. indica GN=OsI_14118 PE=3 SV=1	1.72712	1	1	1	579	61.5	10.39	0.956	0.885	1.808	0.832	0.933	0.585
Q2QP54	Elongation factor Ts OS=Oryza sativa subsp. japonica GN=LOC_Os12g35630 PE=3 SV=1	24.3989	20	35	20	1123	121	4.7	1.38	0.653	1.3	1.165	0.917	0.585
A0A0A0QUT2	Ferredoxin OS=Oryza sativa PE=2 SV=1	27.451	2	2	1	153	16.2	4.88	1.727	1.93	0.909	0.528	0.32	0.586
Q84QW4	Os08g0524400 protein OS=Oryza sativa subsp. japonica GN=OJ1191_A10.104 PE=4 SV=1	26.9962	5	12	5	263	25.3	9.16	1.012	1.233	0.608	1.56	1.001	0.586
B8AMH6	Putative uncharacterized protein OS=Oryza sativa subsp. indica GN=OsI_11253 PE=3 SV=1	4.9569	2	2	2	464	51.4	6.47	1.246	0.797	1.353	1.022	0.996	0.586
Q69LD2	Os07g0170100 protein OS=Oryza sativa subsp. japonica GN=Os07g0170100 PE=2 SV=1	15.6757	3	4	3	370	39.7	5.92	1.236	0.813	1.716	0.936	0.714	0.586
B8AYG3	Putative uncharacterized protein OS=Oryza sativa subsp. indica GN=OsI_18534 PE=4 SV=1	3.18021	1	1	1	849	95	5.52	0.963	0.564	1.255	1.379	1.252	0.587
C5NNQ4	Uncharacterized protein OS=Oryza sativa subsp. indica GN=OsPupK04-1 PE=4 SV=1	13.4069	8	10	8	634	72.2	6.79	1.039	1.113	1.603	0.968	0.69	0.587
A2XF02	Putative uncharacterized protein OS=Oryza sativa subsp. indica GN=OsI_10917 PE=4 SV=1	32	2	2	2	100	11.3	5.2	0.9	1.658	0.764	1.193	0.897	0.588
A2Z9C9	Uncharacterized protein OS=Oryza sativa subsp. indica GN=OsI_34329 PE=3 SV=1	1.49254	1	1	1	469	50.3	7.27	2.089	0.637	0.534	1.506	0.646	0.588
A0A0P0XPM4	Os09g0511600 protein OS=Oryza sativa subsp. japonica GN=Os09g0511600 PE=3 SV=1	3.05927	1	2	1	523	58.4	5.87	1.305	0.831	0.629	1.342	1.305	0.589
A2XY28	Putative uncharacterized protein OS=Oryza sativa subsp. indica GN=OsI_17606 PE=4 SV=1	2.46154	1	1	1	325	35.1	8.53	1.014	0.796	1.464	0.84	1.297	0.589
A2WSX8	50S ribosomal protein L31 OS=Oryza sativa subsp. indica GN=OsI_02967 PE=3 SV=1	14.8148	2	7	2	135	15.2	5.53	1.527	0.779	1.038	0.978	1.088	0.589
Q10SM7	Peroxisomal membrane protein 11-1 OS=Oryza sativa subsp. japonica GN=PEX11-1 PE=2 SV=1	12.2363	3	6	3	237	26.4	9.96	1.158	0.609	1.586	1.007	1.052	0.589
A2YXZ0	Putative uncharacterized protein OS=Oryza sativa subsp. indica GN=OsI_30205 PE=4 SV=1	20.7254	7	8	7	386	42.8	8.75	0.928	0.599	1.701	1.206	0.976	0.589
C7J7R1	Long-chain-alcohol oxidase OS=Oryza sativa subsp. japonica GN=Os10g0474966 PE=3 SV=1	6.97368	3	4	3	760	80.8	7.9	0.927	1.75	0.664	1.149	0.921	0.589
A2Z9J9	Uncharacterized protein OS=Oryza sativa subsp. indica GN=OsI_34399 PE=4 SV=1	11.8644	3	3	2	236	25.3	5.53	0.826	0.769	1.732	0.62	1.463	0.59
A2X736	Putative uncharacterized protein OS=Oryza sativa subsp. indica GN=OsI_08028 PE=4 SV=1	7.65306	2	4	2	392	42.7	4.98	1.337	0.533	1.105	1.302	1.133	0.59
A0A0P0VGA0	Glycosyltransferase OS=Oryza sativa subsp. japonica GN=Os02g0207400 PE=3 SV=1	14.6067	5	7	5	534	57.8	5.81	1.481	1.039	0.766	1.443	0.681	0.591
Q69Q32	Os06g0607800 protein OS=Oryza sativa subsp. japonica GN=Os06g0607800 PE=2 SV=1	23.6908	7	14	0	401	44.6	8.32	1.079	0.992	0.866	1.438	1.033	0.592
B8AEP9	Putative uncharacterized protein OS=Oryza sativa subsp. indica GN=OsI_07872 PE=4 SV=1	3.29835	1	2	1	667	73.4	7.36	0.986	1.519	0.82	1.565	0.518	0.592
B8AI40	Putative uncharacterized protein OS=Oryza sativa subsp. indica GN=OsI_08785 PE=4 SV=1	12	1	2	1	150	16.3	9.19	1.65	0.988	0.861	0.816	1.092	0.593
A3C684	Uncharacterized protein OS=Oryza sativa subsp. japonica GN=OsJ_32072 PE=3 SV=1	28.0172	3	4	3	232	24.7	4.56	1.235	1.298	1.017	0.886	0.971	0.593
A2XZJ1	Putative uncharacterized protein OS=Oryza sativa subsp. indica GN=OsI_18149 PE=3 SV=1	25.5474	2	4	1	137	15.3	5.33	0.979	1.654	0.966	0.996	0.812	0.593
A2Y2C9	Putative uncharacterized protein OS=Oryza sativa subsp. indica GN=OsI_19159 PE=4 SV=1	8.19113	2	3	1	293	31.9	7.43	0.829	0.941	0.591	2.349	0.696	0.593
A2YKC3	Putative uncharacterized protein OS=Oryza sativa subsp. indica GN=OsI_25669 PE=4 SV=1	4.79452	1	1	1	292	31	7.43	1.207	0.793	0.91	0.96	1.537	0.594
Q339H4	DNA-directed RNA polymerase subunit beta OS=Oryza sativa subsp. japonica GN=LOC_Os10g21220 PE=3 SV=2	3.32851	3	3	0	1382	157.5	6.68	1.395	0.864	0.756	1.439	0.952	0.594
A2YQJ6	Putative uncharacterized protein OS=Oryza sativa subsp. indica GN=OsI_27561 PE=4 SV=1	10.4286	5	7	5	700	72.1	4.97	1.121	1.005	1.137	1.233	0.91	0.594
Q69XJ4	Heme oxygenase 1, chloroplastic OS=Oryza sativa subsp. japonica GN=HO1 PE=2 SV=1	8.65052	2	3	2	289	31.9	6.74	0.895	0.509	1.587	1.507	0.907	0.595
A2WNF5	Glucosidase 2 subunit beta OS=Oryza sativa subsp. indica GN=OsI_01383 PE=3 SV=1	1.62866	1	1	1	614	69.3	4.86	0.827	0.71	1.095	1.99	0.783	0.595
E9KIN8	ATP synthase subunit alpha, chloroplastic OS=Oryza sativa subsp. japonica GN=atpA PE=3 SV=1	45.9662	22	189	18	533	58.9	7.12	0.925	0.788	1.982	0.979	0.73	0.596
B9G0N8	Uncharacterized protein OS=Oryza sativa subsp. japonica GN=OsJ_27139 PE=4 SV=1	38.3028	10	16	10	436	47.6	4.98	1.06	0.799	1.871	0.755	0.919	0.597
A0A0P0WBQ5	Os04g0481100 protein (Fragment) OS=Oryza sativa subsp. japonica GN=Os04g0481100 PE=4 SV=1	2.01072	1	1	1	746	82.2	5.88	1.009	1.142	1.223	1.175	0.854	0.597
C7J1X4	Os04g0638401 protein OS=Oryza sativa subsp. japonica GN=Os04g0638401 PE=4 SV=1	2.58621	1	1	1	464	49.6	6.37	0.772	0.844	0.561	0.956	2.27	0.598
Q6AV43	Putative uncharacterized protein OSJNBb0101N11.18 OS=Oryza sativa subsp. japonica GN=OSJNBb0101N11.18 PE=4 SV=1	7.35294	1	1	1	204	21.3	5.77	1.14	2.044	0.485	0.738	0.994	0.598
E9KIS6	NADH-plastoquinone oxidoreductase subunit 5 OS=Oryza sativa subsp. japonica GN=ndhF PE=3 SV=1	7.35695	5	5	5	734	82.5	8.5	1.053	0.678	1.991	1.108	0.572	0.599
Q0DM51	DEAD-box ATP-dependent RNA helicase 3, chloroplastic OS=Oryza sativa subsp. japonica GN=Os03g0827700 PE=2 SV=2	28.7599	14	20	14	758	81.6	6.52	1.427	0.677	0.802	1.452	1.042	0.6
A2Y8Y0	Putative uncharacterized protein OS=Oryza sativa subsp. indica GN=OsI_21509 PE=3 SV=1	34.375	5	18	2	128	14	9.44	0.912	0.818	1.944	0.853	0.873	0.6
Q9SXG0	F1F0-ATPase inhibitor protein OS=Oryza sativa subsp. japonica GN=OsIF1-2 PE=2 SV=1	34.9593	4	6	4	123	12.9	9.55	1.134	1.186	1.019	1.243	0.819	0.6
Q6ZBG4	Os08g0392100 protein OS=Oryza sativa subsp. japonica GN=Os08g0392100 PE=3 SV=1	5.85106	2	4	1	376	40.2	5.69	1.119	0.597	1.763	0.706	1.214	0.601
A2Y798	Putative uncharacterized protein OS=Oryza sativa subsp. indica GN=OsI_20913 PE=4 SV=1	5.39084	1	1	1	371	39.6	4.87	0.789	0.611	1.78	1.121	1.098	0.601
Q6KA61	Os02g0285800 protein OS=Oryza sativa subsp. japonica GN=Os02g0285800 PE=4 SV=1	13.4529	6	7	6	669	73.5	7.39	1.396	0.683	1.104	1.225	0.99	0.601
B8BHC3	Uncharacterized protein OS=Oryza sativa subsp. indica GN=OsI_33929 PE=4 SV=1	20.8791	4	5	4	364	39.9	8.09	1.089	1.029	1.535	0.876	0.869	0.601
B8AMG9	Putative uncharacterized protein OS=Oryza sativa subsp. indica GN=OsI_11240 PE=4 SV=1	13.416	7	15	1	887	97.9	5.45	1.168	1.028	1.414	0.928	0.861	0.601
A0A0P0W5A9	Os03g0841900 protein OS=Oryza sativa subsp. japonica GN=Os03g0841900 PE=4 SV=1	2.63566	1	1	1	645	69.7	9.52	1.49	1.101	0.939	1.048	0.822	0.601
A2XKX4	Oxalate oxidase 4 OS=Oryza sativa subsp. indica GN=oxo4 PE=2 SV=1	15.7205	3	14	2	229	24.2	6.38	0.806	0.619	1.851	1.309	0.814	0.601
B8AV04	Putative uncharacterized protein OS=Oryza sativa subsp. indica GN=OsI_14807 PE=4 SV=1	10.9756	1	1	1	164	18.3	9.83	1.002	0.781	2.171	0.779	0.666	0.601
Q259H6	H0101F08.1 protein OS=Oryza sativa GN=H0103C06.11 PE=4 SV=1	15	2	5	2	180	19.1	8.28	0.85	0.721	1.888	0.896	1.042	0.602
B8A841	Putative uncharacterized protein OS=Oryza sativa subsp. indica GN=OsI_04878 PE=4 SV=1	2.90456	1	1	1	723	79.2	8.92	1.078	0.611	2.119	0.579	1.01	0.602
B8AU72	Putative uncharacterized protein OS=Oryza sativa subsp. indica GN=OsI_17350 PE=4 SV=1	17.849	6	10	6	437	46.6	6.05	0.961	1.102	0.949	1.366	1.019	0.603
A2Z469	Putative uncharacterized protein OS=Oryza sativa subsp. indica GN=OsI_32438 PE=4 SV=1	5.6962	2	4	2	474	51.8	8.41	0.992	0.978	1.57	0.968	0.889	0.603
A2YBG8	Putative uncharacterized protein OS=Oryza sativa subsp. indica GN=OsI_22453 PE=4 SV=1	31.477	7	11	7	413	43.1	4.77	1.239	1.051	0.991	1.249	0.867	0.603
Q6Z8K7	Os02g0750100 protein OS=Oryza sativa subsp. japonica GN=Os02g0750100 PE=3 SV=1	54.7325	8	21	8	243	26.2	5.06	0.881	0.805	1.933	0.938	0.84	0.603
A2WMV6	Putative uncharacterized protein OS=Oryza sativa subsp. indica GN=OsI_01177 PE=3 SV=1	25.9912	5	8	3	227	23.2	5.55	1.441	1.17	0.85	1.101	0.835	0.603
Q9FSE5	Lipoxygenase OS=Oryza sativa GN=rci-1 PE=2 SV=1	20.9328	15	22	6	922	104.6	6.28	2.813	0.693	0.627	0.497	0.767	0.603
A2ZBS9	Putative uncharacterized protein OS=Oryza sativa subsp. indica GN=OsI_35229 PE=4 SV=1	56.3291	6	11	6	158	17.5	5.38	0.961	2.686	0.732	0.536	0.481	0.604
A2Y472	Putative uncharacterized protein OS=Oryza sativa subsp. indica GN=OsI_19801 PE=4 SV=1	17.341	2	3	2	173	19.3	9	1.239	1.559	0.818	0.991	0.789	0.604
B8B842	Putative uncharacterized protein OS=Oryza sativa subsp. indica GN=OsI_26736 PE=4 SV=1	12.61	3	6	3	341	37.2	6.14	0.944	1.471	0.818	1.401	0.762	0.604
Q2QLZ1	Amino acid permease family protein, putative, expressed OS=Oryza sativa subsp. japonica GN=Os12g0623500 PE=2 SV=1	2.25443	1	1	1	621	66.1	5.95	0.965	1.266	1.188	1.333	0.643	0.604
Q67VQ4	BolA-like OS=Oryza sativa subsp. japonica GN=Os06g0484600 PE=2 SV=1	21.0843	2	2	2	166	17.6	9	0.882	0.692	2.195	0.485	1.142	0.605
A2XPB0	Putative uncharacterized protein OS=Oryza sativa subsp. indica GN=OsI_14422 PE=4 SV=1	3.0137	1	1	1	365	39.8	5.55	0.719	0.96	0.765	2.144	0.806	0.606
A2YAZ8	Putative uncharacterized protein OS=Oryza sativa subsp. indica GN=OsI_22270 PE=4 SV=1	16.273	4	4	4	381	41.6	5.16	1.232	1.14	1.036	0.997	0.989	0.607
Q657P0	Protein translocase subunit SecA OS=Oryza sativa subsp. japonica GN=P0426D06.18 PE=3 SV=1	11.0676	9	10	9	1021	114.4	6	1.105	0.64	1.374	1.396	0.878	0.607
B8AJ36	Putative uncharacterized protein OS=Oryza sativa subsp. indica GN=OsI_07554 PE=4 SV=1	46.7681	11	52	11	263	28.3	6	1.202	0.778	1.613	0.966	0.834	0.607
A2Y2M3	Putative uncharacterized protein OS=Oryza sativa subsp. indica GN=OsI_19257 PE=4 SV=1	3.23194	1	1	1	526	57.5	5.85	1.17	1.042	1.166	0.888	1.126	0.608
Q8GU64	MRP-like ABC transporter OS=Oryza sativa subsp. japonica GN=mrp8 PE=2 SV=1	3.20891	4	4	4	1527	167.5	7.91	1.175	1.104	1.271	0.999	0.844	0.608
A3ASJ4	Uncharacterized protein OS=Oryza sativa subsp. japonica GN=OsJ_14329 PE=3 SV=1	6.01002	3	4	3	599	69.3	6.4	1.321	1.789	0.514	0.671	1.095	0.61
Q5Z6P4	Os06g0264800 protein OS=Oryza sativa subsp. japonica GN=Os06g0264800 PE=2 SV=1	19.8718	3	6	3	156	16.7	9.44	1.04	0.866	1.672	0.8	1.013	0.61
A2XED2	Putative uncharacterized protein OS=Oryza sativa subsp. indica GN=OsI_10689 PE=4 SV=1	2.88462	1	1	1	728	78.4	7.08	0.981	0.895	1.469	1.076	0.97	0.61
B8AQG4	Putative uncharacterized protein OS=Oryza sativa subsp. indica GN=OsI_10455 PE=4 SV=1	5.7508	2	2	2	626	68	8.1	1.22	0.767	1.472	1.055	0.877	0.61
B8A8E2	Putative uncharacterized protein OS=Oryza sativa subsp. indica GN=OsI_04951 PE=4 SV=1	2.41935	3	4	2	1240	137.6	7.15	0.522	0.625	2.399	1.056	0.789	0.61
A2Z179	Putative uncharacterized protein OS=Oryza sativa subsp. indica GN=OsI_31356 PE=4 SV=1	4.56989	1	1	1	372	40.5	9.5	1.26	0.722	0.474	0.863	2.07	0.611
Q9FTT3	Triose phosphate/phosphate translocator TPT, chloroplastic OS=Oryza sativa subsp. japonica GN=TPT PE=2 SV=1	5.51559	3	4	3	417	44.6	9.76	0.739	1.148	1.483	1.239	0.78	0.611
Q67UL5	Putative fructokinase OS=Oryza sativa subsp. japonica GN=P0479H10.9 PE=3 SV=1	23.9609	9	12	8	409	43.4	6.46	1.12	1.028	1.437	1.031	0.773	0.611
B8B3Z3	Putative uncharacterized protein OS=Oryza sativa subsp. indica GN=OsI_22154 PE=4 SV=1	3.53461	2	3	1	679	74.8	5.16	1.122	0.928	1.484	1.157	0.698	0.611
A2YNN3	Putative uncharacterized protein OS=Oryza sativa subsp. indica GN=OsI_26852 PE=4 SV=1	2.39362	1	1	1	376	40.2	5.49	1.203	0.635	1.429	0.916	1.204	0.612
B9EWX1	Uncharacterized protein OS=Oryza sativa subsp. japonica GN=OsJ_01878 PE=4 SV=1	14.2857	1	2	1	98	10.8	10.37	1.049	1.074	0.905	1.311	1.049	0.612
Q94D75	Uncharacterized protein OS=Oryza sativa subsp. japonica GN=B1153F04.11 PE=4 SV=1	3.29068	1	1	1	547	57.8	6.83	1.394	1.389	0.97	0.917	0.719	0.612
A0A173CU12	50S ribosomal protein L16, chloroplastic OS=Oryza sativa subsp. indica GN=rpl16 PE=3 SV=1	47.4453	5	8	5	137	15.7	11.22	1.781	0.679	0.962	1.148	0.816	0.613
A2Z7B3	GDP-mannose 3,5-epimerase 1 OS=Oryza sativa subsp. indica GN=OsI_032456 PE=2 SV=1	38.0952	12	26	6	378	42.8	6.09	1.154	0.964	1.051	1.405	0.813	0.613
B9FUE8	Uncharacterized protein OS=Oryza sativa subsp. japonica GN=OsJ_25253 PE=4 SV=1	6.79245	1	2	1	265	27	7.53	1.179	1.153	1.615	0.664	0.776	0.613
B9F1E6	Uncharacterized protein OS=Oryza sativa subsp. japonica GN=OsJ_07762 PE=4 SV=1	5.77617	3	6	3	554	60.7	8.13	1.309	0.595	1.414	1.355	0.715	0.613
B8BJK6	Putative uncharacterized protein OS=Oryza sativa subsp. indica GN=OsI_35454 PE=4 SV=1	2.55183	1	3	1	627	68.4	5.43	1.696	0.871	0.747	0.754	1.317	0.614
Q7XXC5	OSJNBa0027O01.13 protein OS=Oryza sativa subsp. japonica GN=OSJNBa0027O01.13 PE=4 SV=2	0.566572	1	2	1	1412	150.3	7.25	0.881	0.635	1.853	0.817	1.201	0.614
A3BGH6	Uncharacterized protein OS=Oryza sativa subsp. japonica GN=OsJ_23058 PE=4 SV=1	5.22876	1	1	1	153	15.5	12.06	0.997	1.489	0.749	1.128	1.023	0.614
A2XMC2	Putative uncharacterized protein OS=Oryza sativa subsp. indica GN=OsI_13671 PE=3 SV=1	8.52018	1	3	1	223	24.2	10.13	1.322	0.806	1.37	1.09	0.798	0.614
Q0IMS5	Nucleoside diphosphate kinase OS=Oryza sativa subsp. japonica GN=Os12g0548300 PE=2 SV=1	19.0909	5	7	5	220	23.5	9.45	1.116	0.867	1.567	1.048	0.788	0.614
Q6Z4B7	Os07g0510500 protein OS=Oryza sativa subsp. japonica GN=Os07g0510500 PE=4 SV=1	14.433	5	8	2	485	52.1	6.61	1.331	1.331	0.767	1.214	0.744	0.614
A2X9W4	4-hydroxy-4-methyl-2-oxoglutarate aldolase OS=Oryza sativa subsp. indica GN=OsI_09035 PE=3 SV=1	11.9048	2	3	1	168	18	7.37	0.866	1.061	0.998	1.794	0.667	0.614
Q0DYU0	Os02g0668100 protein (Fragment) OS=Oryza sativa subsp. japonica GN=Os02g0668100 PE=3 SV=1	21.7765	4	11	4	349	36.6	6.24	1.197	0.624	0.79	1.566	1.208	0.615
A2XB32	Putative uncharacterized protein OS=Oryza sativa subsp. indica GN=OsI_09469 PE=4 SV=1	4.0959	2	2	2	1001	108.5	6.62	1.22	0.947	1.206	0.912	1.1	0.615
P0C473	30S ribosomal protein S16, chloroplastic OS=Oryza sativa GN=rps16 PE=3 SV=1	27.0588	2	2	2	85	10.1	10.59	1.268	0.616	1.207	1.21	1.084	0.615
A2Z8Y6	Uncharacterized protein OS=Oryza sativa subsp. indica GN=OsI_34179 PE=4 SV=1	31.8367	7	21	2	245	25.3	9.72	1.293	0.886	0.799	1.877	0.53	0.615
B8B933	Putative uncharacterized protein OS=Oryza sativa subsp. indica GN=OsI_30017 PE=4 SV=1	8.28025	1	1	1	314	34.4	8.88	0.956	0.794	1.237	0.677	1.721	0.616
Q650W6	Os09g0565200 protein OS=Oryza sativa subsp. japonica GN=Os09g0565200 PE=2 SV=1	19.2547	4	12	4	322	35.4	4.49	1.233	0.644	1.322	1.153	1.033	0.616
B8B7R2	Putative uncharacterized protein OS=Oryza sativa subsp. indica GN=OsI_26593 PE=4 SV=1	3.16623	1	1	1	379	41.4	9.96	0.804	0.763	1.315	1.485	1.016	0.616
Q7XBX2	GTPase activating protein, putative, expressed OS=Oryza sativa subsp. japonica GN=LOC_Os10g42420 PE=4 SV=1	2.457	1	1	1	407	44	8.66	1.155	1.326	1.288	0.579	1.035	0.617
A0A0P0WGF4	Os04g0670200 protein (Fragment) OS=Oryza sativa subsp. japonica GN=Os04g0670200 PE=3 SV=1	6.50407	2	3	2	492	52.8	6.67	1.118	1.514	0.911	0.971	0.869	0.617
Q60DI6	Os03g0648900 protein OS=Oryza sativa subsp. japonica GN=Os03g0648900 PE=2 SV=1	3.67232	1	1	1	354	39.4	6.81	0.982	0.854	1.439	0.926	1.181	0.618
A0A0K0LR65	NAD(P)H-quinone oxidoreductase subunit K, chloroplastic OS=Oryza sativa subsp. japonica GN=ndhK PE=3 SV=1	8.83392	1	1	1	283	32.1	9.38	0.98	0.662	1.887	1.094	0.76	0.618
Q5JJM6	Os01g0367100 protein OS=Oryza sativa subsp. japonica GN=P0784G04.3 PE=2 SV=1	9.70588	3	3	3	340	36.7	8.35	1.505	0.94	0.873	1.077	0.986	0.619
Q84T92	Chalcone--flavonone isomerase OS=Oryza sativa subsp. japonica GN=CHI PE=2 SV=1	58.3691	9	19	9	233	23.9	5.27	1.362	1.189	0.762	1.128	0.94	0.619
B8BLT0	Putative uncharacterized protein OS=Oryza sativa subsp. indica GN=OsI_37309 PE=4 SV=1	14.7601	2	2	2	271	28.8	8.73	0.948	1.049	1.626	0.84	0.919	0.619
A3AP92	Uncharacterized protein OS=Oryza sativa subsp. japonica GN=OsJ_13194 PE=4 SV=1	25.9259	3	9	3	135	14.1	9.82	0.925	0.759	1.752	0.829	1.115	0.62
A2XS59	40S ribosomal protein S8 OS=Oryza sativa subsp. indica GN=OsI_15456 PE=3 SV=1	46.1538	9	30	0	221	24.9	10.4	1.494	1.226	0.871	0.687	1.102	0.62
Q6ZBZ2	Germin-like protein 8-14 OS=Oryza sativa subsp. japonica GN=GER5 PE=1 SV=1	35.6808	3	19	3	213	21.8	6.51	1.383	0.736	1.259	0.993	1.009	0.62
Q6K1X5	Os02g0608900 protein OS=Oryza sativa subsp. japonica GN=Os02g0608900 PE=2 SV=1	8.37838	2	2	2	370	41.1	9.22	0.887	0.904	1.619	1.141	0.828	0.621
Q6H667	Os02g0643500 protein OS=Oryza sativa subsp. japonica GN=Os02g0643500 PE=2 SV=1	11.5523	2	3	2	277	28.9	8.73	1.062	1.001	1.536	1.041	0.739	0.621
A2XBZ0	Putative uncharacterized protein OS=Oryza sativa subsp. indica GN=OsI_09808 PE=3 SV=1	15.3285	4	4	4	411	43.3	8	1.53	0.759	0.712	1.216	1.161	0.622
B8ANZ3	Putative uncharacterized protein OS=Oryza sativa subsp. indica GN=OsI_11442 PE=3 SV=1	13.9394	2	10	2	165	17.6	9.91	0.992	0.906	1.794	0.769	0.918	0.622
B8AEQ9	Elongation factor Tu OS=Oryza sativa subsp. indica GN=OsI_07899 PE=3 SV=1	56.1644	22	90	21	511	55.5	6.01	1.208	0.811	1.29	1.168	0.901	0.622
Q10NA9	70 kDa heat shock protein OS=Oryza sativa subsp. japonica GN=LOC_Os03g16860 PE=2 SV=1	46.3077	22	86	6	650	71.1	5.21	1.12	1.172	1.158	1.08	0.847	0.622
A2YML2	Putative uncharacterized protein OS=Oryza sativa subsp. indica GN=OsI_26464 PE=3 SV=1	18.8153	5	9	5	287	32.1	8.85	1.057	0.742	1.709	1.045	0.826	0.622
A2YE63	Putative uncharacterized protein OS=Oryza sativa subsp. indica GN=OsI_23407 PE=4 SV=1	11.0565	3	6	2	407	42	4.86	1.055	0.96	1.06	1.32	0.982	0.623
B9EZN6	Uncharacterized protein OS=Oryza sativa subsp. japonica GN=OsJ_03453 PE=4 SV=1	1.34494	1	1	1	1264	139.6	7.87	0.6	0.46	2.718	0.635	0.963	0.624
B8A8F9	Putative uncharacterized protein OS=Oryza sativa subsp. indica GN=OsI_04988 PE=3 SV=1	12.3077	2	3	2	195	21.3	9.99	1.509	0.796	0.921	1.389	0.761	0.624
B9EUF8	Uncharacterized protein OS=Oryza sativa subsp. japonica GN=OsJ_04093 PE=4 SV=1	4.23729	2	3	2	590	66.3	6.4	1.578	0.775	0.836	1.033	1.152	0.625
B8ANF1	Magnesium-chelatase subunit ChlH, chloroplastic OS=Oryza sativa subsp. indica GN=CHLH PE=3 SV=1	10.5263	11	16	11	1387	153.3	6.24	1.569	0.592	0.866	1.238	1.11	0.625
Q2QU06	60 kDa chaperonin alpha subunit OS=Oryza sativa subsp. japonica GN=LOC_Os12g17910 PE=2 SV=1	54.1522	24	71	18	578	61.1	5.21	1.463	0.711	0.837	1.287	1.075	0.625
Q9FRT5	Monosaccharide transporter 3 OS=Oryza sativa GN=OsMST3 PE=2 SV=1	1.35135	1	1	1	518	56.7	9.32	1.098	1.049	1.389	0.85	0.988	0.626
B9FAQ8	Uncharacterized protein OS=Oryza sativa subsp. japonica GN=OsJ_12207 PE=4 SV=1	7.24947	2	3	2	469	49.6	8.84	1.251	0.98	1.295	0.875	0.973	0.626
A2WPC2	Dihydrolipoyl dehydrogenase OS=Oryza sativa subsp. indica GN=OsI_01694 PE=4 SV=1	43.6831	15	32	1	467	48.3	6.73	0.936	0.835	1.781	0.92	0.902	0.626
A4GUA1	Chlorophyll synthase OS=Oryza sativa subsp. indica PE=2 SV=1	8.51064	2	3	2	376	40.6	8.12	1.206	0.831	1.29	1.519	0.53	0.626
A0A0P0WP33	Phosphoglycerate kinase OS=Oryza sativa subsp. japonica GN=Os05g0496200 PE=3 SV=1	57.8512	21	116	18	484	50.1	6.73	0.999	0.751	1.888	0.913	0.823	0.626
A2X753	Putative uncharacterized protein OS=Oryza sativa subsp. indica GN=OsI_08047 PE=3 SV=1	20.5128	4	6	4	195	22.2	5.39	1.27	0.98	1.097	0.446	1.581	0.627
Q94GE5	Protein kinase domain containing protein, expressed OS=Oryza sativa subsp. japonica GN=OJ1111_B11.15 PE=4 SV=1	1.57658	1	1	1	444	49.3	8.72	0.944	0.86	1.304	0.841	1.424	0.627
B9FLE3	Uncharacterized protein OS=Oryza sativa subsp. japonica GN=OsJ_19397 PE=4 SV=1	28.3237	4	5	1	173	19.6	10.32	1.114	1.117	0.993	1.617	0.531	0.627
A2ZMY2	Cysteine synthase OS=Oryza sativa subsp. indica GN=OsI_39190 PE=3 SV=1	33.3333	11	37	9	408	43.5	8.69	1.009	0.663	1.864	1.092	0.745	0.627
Q5JKH9	Endo-1,3-beta-glucanase OS=Oryza sativa subsp. japonica GN=P0466H10.1 PE=3 SV=1	19.195	4	7	4	323	34.8	5.41	1.243	1.36	0.927	1.104	0.74	0.627
Q0E243	Os02g0273100 protein OS=Oryza sativa subsp. japonica GN=Os02g0273100 PE=2 SV=1	2.31362	1	1	1	389	41.5	7.43	1.309	0.695	1.625	1.106	0.638	0.627
B8B6A3	Putative uncharacterized protein OS=Oryza sativa subsp. indica GN=OsI_27428 PE=4 SV=1	16.8076	13	16	13	946	103.4	5.63	1.295	0.717	1.574	1.127	0.661	0.627
Q6ATY4	UPF0603 protein Os05g0401100, chloroplastic OS=Oryza sativa subsp. japonica GN=Os05g0401100 PE=3 SV=1	14.7157	4	11	4	299	31.8	8.46	0.898	0.822	1.816	0.856	0.98	0.628
P93407	Superoxide dismutase [Cu-Zn], chloroplastic OS=Oryza sativa subsp. japonica GN=SODCP PE=1 SV=1	36.019	5	19	5	211	21.3	6.25	1.498	1.06	1.014	0.837	0.963	0.628
B9EVB7	Uncharacterized protein OS=Oryza sativa subsp. japonica GN=OsJ_04389 PE=4 SV=1	4.77387	2	3	2	398	43.3	8.7	1.165	0.777	1.531	1.11	0.789	0.628
Q0JK67	Os01g0693800 protein (Fragment) OS=Oryza sativa subsp. japonica GN=Os01g0693800 PE=4 SV=1	16.6058	6	13	2	548	59.9	6.87	1.144	0.722	1.221	1.496	0.788	0.628
Q8LI83	Os01g0384300 protein OS=Oryza sativa subsp. japonica GN=OSJNBb0093M23.7 PE=4 SV=1	1.09375	1	1	1	640	67.6	6.95	1.599	0.832	0.96	0.975	1.006	0.629
A0A0N9E0Y7	30S ribosomal protein S18, chloroplastic OS=Oryza sativa tropical japonica subgroup GN=rps18 PE=3 SV=1	18.4049	4	6	4	163	19.6	12.04	1.24	0.563	1.209	1.37	0.989	0.629
B8AGH9	Putative uncharacterized protein OS=Oryza sativa subsp. indica GN=OsI_05588 PE=4 SV=1	20.6897	6	6	6	377	41.9	7.03	1.054	0.821	1.485	1.086	0.924	0.629
A2Y886	Plastocyanin, chloroplastic OS=Oryza sativa subsp. indica GN=PETE PE=2 SV=1	5.19481	1	3	1	154	15.6	5.87	1.232	1.118	1.357	0.879	0.784	0.629
A0A0P0X2H7	Os07g0158300 protein (Fragment) OS=Oryza sativa subsp. japonica GN=Os07g0158300 PE=4 SV=1	17.033	5	6	4	364	39.1	4.64	1.603	0.556	0.748	1.618	0.844	0.63
A2X1S4	Putative uncharacterized protein OS=Oryza sativa subsp. indica GN=OsI_06152 PE=4 SV=1	4	1	1	1	275	29.5	6.8	0.834	0.884	1.799	0.792	1.059	0.631
Q10A77	Os10g0100300 protein OS=Oryza sativa subsp. japonica GN=LOC_Os10g01044 PE=2 SV=1	7.64588	3	5	3	497	52.2	7.55	0.887	0.737	1.909	0.933	0.903	0.631
B8B1W5	Putative uncharacterized protein OS=Oryza sativa subsp. indica GN=OsI_21411 PE=3 SV=1	16.1111	7	19	6	720	75.6	8.13	1.143	1.227	0.866	1.347	0.786	0.631
A0A146F8E4	Heading date 18 OS=Oryza sativa subsp. japonica GN=Hd18 PE=4 SV=1	2.88336	1	1	1	763	83.9	7.3	0.795	1.09	0.509	0.787	2.187	0.632
Q6K8D4	Os02g0760300 protein OS=Oryza sativa subsp. japonica GN=Os02g0760300 PE=2 SV=1	25	2	6	2	112	12.1	7.96	1.222	1.152	0.892	1.26	0.841	0.632
A2X1F8	Putative uncharacterized protein OS=Oryza sativa subsp. indica GN=OsI_06039 PE=3 SV=1	2.45184	1	1	1	571	64.1	7.08	1.307	0.926	0.763	0.865	1.506	0.633
Q0DKP1	Os05g0150800 protein (Fragment) OS=Oryza sativa subsp. japonica GN=Os05g0150800 PE=3 SV=1	25.228	5	15	5	329	34.7	9.33	1.017	1.11	1.273	0.972	0.996	0.633
B9GCM2	Carboxypeptidase OS=Oryza sativa subsp. japonica GN=OsJ_35748 PE=3 SV=1	8.00781	3	4	3	512	55.9	7.58	1.125	0.972	1.269	1.135	0.866	0.633
B8BCF1	Putative uncharacterized protein OS=Oryza sativa subsp. indica GN=OsI_31520 PE=4 SV=1	1.88088	1	1	1	638	69.9	6.55	1.191	1.004	0.973	1.042	1.156	0.634
A2Y1V3	Putative uncharacterized protein OS=Oryza sativa subsp. indica GN=OsI_18984 PE=4 SV=1	10.828	3	5	0	314	35	6.68	1.01	1.529	0.913	0.933	0.981	0.634
Q25A86	H0413E07.8 protein OS=Oryza sativa GN=H0413E07.8 PE=4 SV=1	14.2857	3	5	3	392	42.6	7.31	1.023	0.791	1.88	0.827	0.845	0.634
Q9ZP20	Thioredoxin M5, chloroplastic OS=Oryza sativa subsp. japonica GN=TRXM PE=2 SV=1	31.3953	5	13	5	172	18.5	7.93	0.888	0.776	1.966	0.955	0.781	0.634
B8ANY4	Putative uncharacterized protein OS=Oryza sativa subsp. indica GN=OsI_11422 PE=3 SV=1	12.0155	2	2	2	258	28.5	5.64	1.546	1.14	0.975	0.968	0.737	0.634
B8BJ56	Putative uncharacterized protein OS=Oryza sativa subsp. indica GN=OsI_35151 PE=3 SV=1	11.3106	5	6	1	557	61.2	9.74	0.925	0.911	0.868	1.029	1.632	0.635
B8A9G8	Putative uncharacterized protein OS=Oryza sativa subsp. indica GN=OsI_03674 PE=3 SV=1	5.90219	2	2	2	593	65	5.39	1.046	0.705	1.217	0.784	1.613	0.635
B8BE16	Glucose-1-phosphate adenylyltransferase OS=Oryza sativa subsp. indica GN=AGPsma PE=3 SV=1	26.6932	8	14	5	502	55	6.48	0.803	2.35	0.764	0.683	0.765	0.635
B8APP2	Putative uncharacterized protein OS=Oryza sativa subsp. indica GN=OsI_10276 PE=4 SV=1	3.38346	2	2	2	532	58.6	6.33	1.032	0.66	1.142	1.3	1.23	0.636
B8B3Z2	Putative uncharacterized protein OS=Oryza sativa subsp. indica GN=OsI_22153 PE=4 SV=1	5.12445	3	4	2	683	75.5	5.45	1.195	0.609	2.162	0.575	0.823	0.636
B8B7C5	Peroxisomal (S)-2-hydroxy-acid oxidase GLO5 OS=Oryza sativa subsp. indica GN=GLO5 PE=3 SV=1	44.4444	14	37	9	369	40.2	8.48	0.643	0.567	2.467	0.896	0.791	0.636
Q7XXR3	GDSL-like Lipase/Acylhydrolase family protein, expressed OS=Oryza sativa subsp. japonica GN=LOC_Os11g48070 PE=2 SV=1	8.84615	2	3	2	260	29.1	5.49	1.403	0.655	1.108	0.653	1.544	0.637
Q6Z7B3	Heat shock factor protein hsf8-like OS=Oryza sativa subsp. japonica GN=Os02g0115600 PE=2 SV=1	1.12641	1	2	1	799	88.2	5.12	1.079	0.443	0.772	1.708	1.362	0.637
B8AK11	Putative uncharacterized protein OS=Oryza sativa subsp. indica GN=OsI_10736 PE=4 SV=1	2.41636	2	3	2	1076	119.9	5.02	0.993	1.348	0.662	1.26	1.099	0.638
B8ANR3	Outer envelope pore protein 24, chloroplastic OS=Oryza sativa subsp. indica GN=OEP24 PE=3 SV=1	39.7321	7	14	7	224	24.2	9.23	1.117	1.023	1.041	1.194	0.988	0.638
B9G1U9	Uncharacterized protein OS=Oryza sativa subsp. japonica GN=OsJ_27983 PE=4 SV=1	3.0479	1	1	1	689	75.1	5.36	1.387	1.709	0.666	0.803	0.797	0.638
B8AZN8	Putative uncharacterized protein OS=Oryza sativa subsp. indica GN=OsI_19053 PE=4 SV=1	1.54211	1	1	1	843	93	6.35	1.078	0.989	0.821	1.698	0.775	0.638
B8AAQ4	Putative uncharacterized protein OS=Oryza sativa subsp. indica GN=OsI_02554 PE=4 SV=1	7.53425	1	2	1	146	16.1	9.76	0.898	0.61	1.828	0.784	1.242	0.639
A2Y0Y9	Putative uncharacterized protein OS=Oryza sativa subsp. indica GN=OsI_18669 PE=4 SV=1	12.6374	2	5	2	364	38.7	5.71	1.311	0.629	1.322	0.994	1.105	0.639
A2Z7A7	Uncharacterized protein OS=Oryza sativa subsp. indica GN=OsI_33583 PE=3 SV=1	4.51389	1	3	1	288	31.1	4.68	1.572	0.67	0.843	1.406	0.869	0.639
B9FVM5	Uncharacterized protein OS=Oryza sativa subsp. japonica GN=OsJ_23192 PE=3 SV=1	7.60417	5	6	5	960	109.2	6.52	1.229	0.762	1.199	1.077	1.093	0.64
Q6ZI79	Os02g0556800 protein OS=Oryza sativa subsp. japonica GN=Os02g0556800 PE=2 SV=1	9.12863	2	3	2	241	24	4.61	1.023	0.909	1.516	0.914	0.998	0.64
Q10H87	Os03g0597600 protein OS=Oryza sativa subsp. japonica GN=Os03g0597600 PE=2 SV=1	3.47003	1	1	1	317	32.6	5.83	1.048	1.195	1.228	1.038	0.852	0.64
A3C731	Branched-chain-amino-acid aminotransferase OS=Oryza sativa subsp. japonica GN=OsJ_32373 PE=3 SV=1	11.7512	5	6	5	434	46.9	7.94	1.392	1.021	0.799	1.128	1.018	0.641
B8AXD9	Putative uncharacterized protein OS=Oryza sativa subsp. indica GN=OsI_19641 PE=3 SV=1	10.7639	2	2	2	288	30.8	8.76	1.017	0.985	1.275	1.091	0.991	0.641
Q84SC5	Os08g0162600 protein OS=Oryza sativa subsp. japonica GN=P0577B11.138 PE=2 SV=1	16.9231	3	5	3	260	27.5	9.79	1.194	0.783	1.559	0.874	0.95	0.641
B8AVF0	Beta-glucosidase 12 OS=Oryza sativa subsp. indica GN=BGLU12 PE=3 SV=1	6.27451	3	3	2	510	57.5	8.72	1.184	1.045	1.073	1.11	0.946	0.641
A2YIP1	Putative uncharacterized protein OS=Oryza sativa subsp. indica GN=OsI_25092 PE=4 SV=1	6.66667	2	3	2	375	40.6	6.18	0.945	1.178	0.874	1.551	0.81	0.641
B8AZ10	Putative uncharacterized protein OS=Oryza sativa subsp. indica GN=OsI_20252 PE=4 SV=1	5.98086	3	3	3	1254	134.7	4.4	1.144	1.123	1.061	1.307	0.725	0.641
A2XZ41	Putative uncharacterized protein OS=Oryza sativa subsp. indica GN=OsI_17978 PE=4 SV=1	3.4749	1	2	1	518	54.4	6.99	0.927	0.676	1.896	0.882	0.977	0.642
Q69S79	Os02g0575500 protein OS=Oryza sativa subsp. japonica GN=P0703B01.21-1 PE=4 SV=1	3.27654	2	3	2	763	86.1	9.19	1.344	0.727	1.002	1.336	0.949	0.642
Q10PV5	3-ketoacyl-CoA synthase OS=Oryza sativa subsp. japonica GN=LOC_Os03g12030 PE=2 SV=1	11.5385	5	8	4	494	55.8	9.16	0.765	1.699	0.521	1.253	1.119	0.643
Q8H4U8	Os07g0211900 protein OS=Oryza sativa subsp. japonica GN=OJ1664_D08.104 PE=4 SV=1	1.22117	1	2	1	737	81.7	7.03	1.153	1.234	1.033	0.931	1.007	0.643
B8B9L3	Putative uncharacterized protein OS=Oryza sativa subsp. indica GN=OsI_30287 PE=4 SV=1	30.7159	10	24	10	433	47	7.3	1.127	0.941	1.409	0.932	0.947	0.643
A2ZMS2	Putative uncharacterized protein OS=Oryza sativa subsp. indica GN=OsI_39127 PE=4 SV=1	3.18471	1	1	1	314	32.4	7.17	0.886	0.72	1.885	1.243	0.623	0.643
Q6ZG03	Os08g0276100 protein OS=Oryza sativa subsp. japonica GN=Os08g0276100 PE=2 SV=1	12.3667	4	4	4	469	51.6	6.92	1.172	0.821	1.459	0.762	1.142	0.644
A2WLX8	Putative uncharacterized protein OS=Oryza sativa subsp. indica GN=OsI_00846 PE=3 SV=1	10.8513	10	14	4	1069	119.8	6.13	0.919	0.606	2.06	0.833	0.938	0.644
B9G3U9	Uncharacterized protein OS=Oryza sativa subsp. japonica GN=OsJ_29521 PE=4 SV=1	3.83387	1	2	1	313	33.4	9.7	0.796	0.961	1.366	1.615	0.618	0.644
B9F9X9	Uncharacterized protein OS=Oryza sativa subsp. japonica GN=OsJ_11874 PE=4 SV=1	3.65854	2	26	2	574	61.8	8.32	0.975	0.664	2.135	0.953	0.63	0.644
P0C2Z1	ATP synthase epsilon chain, chloroplastic OS=Oryza sativa GN=atpE PE=3 SV=1	36.4964	3	8	2	137	15.2	5.1	1.048	0.696	1.796	1.049	0.766	0.644
Q69S39	Cytochrome b6-f complex iron-sulfur subunit, chloroplastic OS=Oryza sativa subsp. japonica GN=petC PE=1 SV=1	46.2222	7	33	7	225	23.9	8.25	0.992	0.813	1.855	0.933	0.762	0.644
B8AY17	Putative uncharacterized protein OS=Oryza sativa subsp. indica GN=OsI_19879 PE=4 SV=1	42.0833	8	31	2	240	25.7	5.62	1.28	1.066	1.138	1.158	0.714	0.644
B8B2R6	Putative uncharacterized protein OS=Oryza sativa subsp. indica GN=OsI_21687 PE=4 SV=1	8.93372	2	3	1	347	37	5.47	1.135	1.314	1.395	0.591	0.92	0.645
Q65XR8	Os05g0171200 protein OS=Oryza sativa subsp. japonica GN=Os05g0171200 PE=2 SV=1	7.77778	1	1	1	180	18.9	8.95	0.82	1.071	1.403	1.253	0.809	0.645
A2Z4K2	Uncharacterized protein OS=Oryza sativa subsp. indica GN=OsI_32576 PE=3 SV=1	3.00546	1	1	1	366	40.3	5.53	1.261	1.427	1.183	0.756	0.729	0.645
Q69XD3	Glycosyltransferase OS=Oryza sativa subsp. japonica GN=Os06g0593200 PE=3 SV=1	3.44828	1	1	1	493	52.3	5.94	0.925	0.804	0.507	0.923	2.196	0.646
Q10KB1	Transthyretin family protein, expressed OS=Oryza sativa subsp. japonica GN=LOC_Os03g27320 PE=4 SV=1	8.28025	2	6	1	314	34.1	7.12	1.324	1.054	0.787	0.866	1.323	0.646
Q7F1X2	B1065G12.12 protein OS=Oryza sativa subsp. japonica GN=B1065G12.12 PE=4 SV=1	4.7619	3	3	3	798	92.6	6.43	1.252	0.764	1.053	1.384	0.9	0.646
Q9AY71	Obg-like ATPase 1 OS=Oryza sativa subsp. japonica GN=OSJNBa0091J19.9 PE=3 SV=1	12.761	4	6	4	431	46.7	7.44	1.105	0.699	1.678	1.062	0.809	0.646
B8AFT0	Carboxypeptidase OS=Oryza sativa subsp. indica GN=OsI_08191 PE=3 SV=1	2.26804	1	1	1	485	53.9	6.35	1.058	1.019	1.233	1.293	0.751	0.646
B9FEX9	Uncharacterized protein OS=Oryza sativa subsp. japonica GN=OsJ_14616 PE=4 SV=1	0.842697	1	1	1	1068	114.2	8.82	1.19	1.206	1.186	1.025	0.746	0.646
A0A0P0VL75	Os02g0596500 protein (Fragment) OS=Oryza sativa subsp. japonica GN=Os02g0596500 PE=4 SV=1	12.4464	3	4	2	233	26	4.74	1.025	0.977	1.637	1.063	0.651	0.646
Q6Z4A9	Os07g0509700 protein OS=Oryza sativa subsp. japonica GN=Os07g0509700 PE=2 SV=1	4.811	1	2	1	291	31.4	7.52	1.3	0.775	1.061	0.976	1.241	0.647
Q5JK67	Os01g0958100 protein OS=Oryza sativa subsp. japonica GN=OJ1294_F06.26-1 PE=2 SV=1	17.0799	5	6	5	363	39.2	7.97	1.158	0.773	1.341	1.081	1	0.647
Q8RYZ1	Cytosolic factor-like protein OS=Oryza sativa subsp. japonica GN=P0648C09.9 PE=2 SV=1	27.2431	13	20	8	613	66.4	4.67	0.893	1.341	1.032	1.213	0.874	0.647
A0A0N7KFV8	2-C-methyl-D-erythritol 2,4-cyclodiphosphate synthase OS=Oryza sativa subsp. japonica GN=Os02g0680600 PE=3 SV=1	6.54545	1	2	1	275	29.3	9.74	0.842	0.844	1.792	1.039	0.835	0.647
Q0JE32	Probable aldo-keto reductase 1 OS=Oryza sativa subsp. japonica GN=Os04g0337500 PE=2 SV=1	15.4286	5	7	1	350	38.1	6.98	1.435	1.083	0.833	1.341	0.661	0.647
P37834	Peroxidase 1 OS=Oryza sativa subsp. japonica GN=PRX74 PE=2 SV=2	16.8712	4	6	4	326	35.3	7.39	0.675	1.444	0.64	1.649	0.944	0.648
Q8GRU9	Phosphoribulokinase OS=Oryza sativa subsp. indica GN=OsI_08574 PE=2 SV=1	51.6129	16	42	16	403	44.8	6.02	0.931	0.719	2.068	0.844	0.789	0.648
A2Z1N0	Putative uncharacterized protein OS=Oryza sativa subsp. indica GN=OsI_31514 PE=3 SV=1	31.4286	7	15	4	245	25.5	6.27	1.355	0.994	1.171	1.063	0.768	0.648
A3BN16	Uncharacterized protein OS=Oryza sativa subsp. japonica GN=OsJ_25437 PE=4 SV=1	16.6667	1	1	1	150	15.4	4.58	1.046	0.913	0.991	0.792	1.61	0.649
B8AJ26	Putative uncharacterized protein OS=Oryza sativa subsp. indica GN=OsI_07469 PE=4 SV=1	12.9771	2	3	1	262	27.3	9.89	1.312	1.204	0.921	0.773	1.139	0.65
Q25A68	Glutamyl-tRNA(Gln) amidotransferase subunit A, chloroplastic/mitochondrial OS=Oryza sativa subsp. indica GN=GATA PE=3 SV=1	16.9429	5	7	5	543	57.3	6.18	1.207	0.698	1.055	1.314	1.075	0.65
B9G727	Uncharacterized protein OS=Oryza sativa subsp. japonica GN=OsJ_32502 PE=3 SV=1	13.1222	2	3	2	221	23.8	9.52	1.421	0.753	0.702	1.404	1.07	0.65
Q01M83	H0622G10.1 protein OS=Oryza sativa GN=H0622G10.1 PE=3 SV=1	52.2959	17	55	17	392	42.2	6.09	0.989	0.744	1.711	1.019	0.886	0.65
A2ZAL9	Uncharacterized protein OS=Oryza sativa subsp. indica GN=OsI_34797 PE=4 SV=1	2.28471	1	1	1	569	61.5	6.64	1.155	1.342	1.043	0.957	0.853	0.65
Q01ML1	H0613H07.2 protein OS=Oryza sativa GN=H0613H07.2 PE=4 SV=1	14.7465	3	6	3	434	45.6	5.69	1.135	1.286	1.241	0.89	0.798	0.65
Q7FAL6	OSJNBa0071I13.18 protein OS=Oryza sativa subsp. japonica GN=Os04g0657300 PE=3 SV=1	3.4398	1	2	1	407	46.4	5.6	0.957	0.867	1.349	0.736	1.439	0.651
A2XZ01	Putative uncharacterized protein OS=Oryza sativa subsp. indica GN=OsI_17934 PE=4 SV=1	62.2739	16	76	16	387	41.1	9.58	1.87	0.693	0.603	1.072	1.111	0.651
A2WUC5	Putative uncharacterized protein OS=Oryza sativa subsp. indica GN=OsI_03474 PE=3 SV=1	51.1133	33	129	0	1033	111.4	6.92	0.358	0.358	2.962	1.187	0.486	0.651
Q7XAA5	Os03g0758900 protein OS=Oryza sativa subsp. japonica GN=LOC_Os03g55164 PE=2 SV=1	1.99601	2	2	2	1002	109	7.15	1.28	0.935	1.268	1.004	0.862	0.651
A2X3G6	Putative uncharacterized protein OS=Oryza sativa subsp. indica GN=OsI_06754 PE=4 SV=1	20.2632	6	8	6	380	41.4	7.3	1.086	0.678	1.835	0.902	0.849	0.651
A2X358	Putative uncharacterized protein OS=Oryza sativa subsp. indica GN=OsI_06639 PE=3 SV=1	13.0841	3	6	3	214	23.4	6.6	1.301	0.725	1.114	1.394	0.815	0.651
A2XU61	Chlorophyll a-b binding protein, chloroplastic OS=Oryza sativa subsp. indica GN=OsI_16135 PE=3 SV=1	42.4603	8	49	1	252	27	7.4	0.887	0.961	1.927	0.799	0.774	0.651
B9F344	Uncharacterized protein OS=Oryza sativa subsp. japonica GN=OsJ_08481 PE=4 SV=1	2.98063	1	1	1	671	73.9	7.91	0.926	0.647	0.828	0.827	2.119	0.652
Q8LR62	Os01g0933900 protein OS=Oryza sativa subsp. japonica GN=Os01g0933900 PE=2 SV=1	6.78733	1	1	1	221	24.1	6.73	0.941	1.083	0.959	0.835	1.531	0.652
B8BGR3	ATP-dependent 6-phosphofructokinase OS=Oryza sativa subsp. indica GN=PFK PE=3 SV=1	1.9084	1	1	1	524	57.3	7.65	1.168	0.942	1.538	0.706	0.994	0.652
A2XGG9	Ribosomal protein L19 OS=Oryza sativa subsp. indica GN=OsI_11477 PE=3 SV=1	24.0385	4	14	1	208	24.1	11.39	1.24	0.89	1.034	1.212	0.972	0.652
B8AWT0	Putative uncharacterized protein OS=Oryza sativa subsp. indica GN=OsI_21033 PE=4 SV=1	18.0778	5	7	5	437	45.4	7.5	1.063	0.961	1.417	0.973	0.934	0.652
B9EY00	Uncharacterized protein OS=Oryza sativa subsp. japonica GN=OsJ_02553 PE=4 SV=1	16.7116	10	15	7	742	76.9	7.75	0.871	1.057	1.398	1.136	0.886	0.652
B8AWS6	Putative uncharacterized protein OS=Oryza sativa subsp. indica GN=OsI_21023 PE=3 SV=1	2.79441	1	2	1	501	53.8	8.51	1.216	1.002	0.951	0.746	1.431	0.654
B9EV82	Uncharacterized protein OS=Oryza sativa subsp. japonica GN=OsJ_01305 PE=3 SV=1	35	14	25	14	600	69.8	8.66	1.479	0.768	0.689	1.357	1.053	0.654
A2ZLA3	Putative uncharacterized protein OS=Oryza sativa subsp. indica GN=OsI_38603 PE=4 SV=1	2.45902	1	1	1	610	66.6	5.17	0.81	1.009	0.906	1.697	0.924	0.654
A2XB03	Putative uncharacterized protein OS=Oryza sativa subsp. indica GN=OsI_09436 PE=4 SV=1	15.9794	4	5	4	388	42.5	5.5	0.871	0.88	0.885	1.881	0.829	0.654
Q6F333	Os05g0490900 protein OS=Oryza sativa subsp. japonica GN=Os05g0490900 PE=2 SV=1	4.06977	1	4	1	172	18.1	5.63	1.176	0.847	1.233	1.153	0.936	0.655
A2X1I4	Putative uncharacterized protein OS=Oryza sativa subsp. indica GN=OsI_06064 PE=4 SV=1	26.3158	3	5	3	95	10.9	9.04	0.929	1.16	1.169	1.195	0.893	0.655
A2Z5G9	Glycosyltransferase OS=Oryza sativa subsp. indica GN=OsI_32895 PE=3 SV=1	14.5833	5	7	5	528	56.2	5.12	0.898	0.982	1.696	0.916	0.852	0.655
A2XAA0	Putative uncharacterized protein OS=Oryza sativa subsp. indica GN=OsI_09178 PE=3 SV=1	26.2745	6	8	5	255	26.6	8.69	1.322	0.516	0.67	1.991	0.846	0.655
A2ZNC6	Uncharacterized protein OS=Oryza sativa subsp. japonica GN=OsJ_00053 PE=4 SV=1	44.4795	9	14	6	317	33.8	6.18	1.367	1.259	0.778	1.26	0.681	0.655
A3AYW3	Uncharacterized protein OS=Oryza sativa subsp. japonica GN=OsJ_16721 PE=4 SV=1	3.54251	2	2	2	988	108.5	9.13	0.914	1.302	0.634	1.381	1.113	0.656
A0A0P0X1T5	Os07g0108000 protein OS=Oryza sativa subsp. japonica GN=Os07g0108000 PE=4 SV=1	6.03113	1	1	1	514	55.9	8.65	0.839	0.707	2.68	0.588	0.53	0.656
B8B0E2	Stromal processing peptidase, chloroplastic OS=Oryza sativa subsp. indica GN=OsI_23765 PE=1 SV=2	4.97592	5	8	5	1246	138.6	6.34	1.081	0.778	1.297	1.297	0.891	0.656
A3C0F1	Uncharacterized protein OS=Oryza sativa subsp. japonica GN=OsJ_29932 PE=4 SV=1	7.62712	2	4	2	354	38.4	6.8	1.2	1.132	1.078	1.078	0.856	0.656
B9EYZ0	Uncharacterized protein OS=Oryza sativa subsp. japonica GN=OsJ_03111 PE=3 SV=1	2.51397	1	1	1	358	40.8	5.54	0.91	1.132	1.706	0.772	0.824	0.656
B8AF09	Glyceraldehyde-3-phosphate dehydrogenase OS=Oryza sativa subsp. indica GN=OsI_07948 PE=3 SV=1	43.2584	14	78	2	356	38.5	7.17	1.077	1.142	1.083	1.224	0.818	0.656
B8B8S6	Putative uncharacterized protein OS=Oryza sativa subsp. indica GN=OsI_28473 PE=3 SV=1	3.72294	3	4	3	1155	126	8.9	1.205	0.808	1.385	1.036	0.909	0.657
A2Y8R7	Putative uncharacterized protein OS=Oryza sativa subsp. indica GN=OsI_21445 PE=4 SV=1	2.34987	1	1	1	766	86.1	6.99	0.806	1.406	1.278	1.014	0.839	0.657
A2Y2C4	Putative uncharacterized protein OS=Oryza sativa subsp. indica GN=OsI_19156 PE=4 SV=1	36.0269	11	26	10	297	32.5	6.3	0.961	0.515	1.597	1.497	0.771	0.657
B8AEU1	Putative uncharacterized protein OS=Oryza sativa subsp. indica GN=OsI_09437 PE=4 SV=1	4.26045	4	8	4	1244	138	6.27	0.95	1.007	0.523	1.265	1.597	0.658
B9FLA5	Uncharacterized protein OS=Oryza sativa subsp. japonica GN=OsJ_19323 PE=4 SV=1	24.4898	8	17	6	392	42.1	8.9	1.186	1.038	0.98	1.18	0.958	0.658
Q5JN27	Os01g0960400 protein OS=Oryza sativa subsp. japonica GN=P0401G10.25-1 PE=2 SV=1	1.15546	1	1	1	952	105	6.65	0.87	1.074	1.122	1.442	0.834	0.658
B8A7P7	Putative uncharacterized protein OS=Oryza sativa subsp. indica GN=OsI_04777 PE=4 SV=1	28.0788	12	16	12	609	63.5	5.16	0.94	0.866	1.864	0.857	0.816	0.658
B8AEF1	Putative uncharacterized protein OS=Oryza sativa subsp. indica GN=OsI_09347 PE=4 SV=1	17.0732	4	6	4	328	34.3	6.15	1.136	1.001	1.238	1.196	0.772	0.658
B9FNQ3	Lactoylglutathione lyase OS=Oryza sativa subsp. japonica GN=OsJ_17937 PE=3 SV=1	23.6287	4	5	4	237	26.3	9.04	1.177	1.188	1.115	1.09	0.771	0.658
A2Z3I8	Putative uncharacterized protein OS=Oryza sativa subsp. indica GN=OsI_32193 PE=3 SV=1	9.65251	2	2	2	259	28.4	7.72	1.52	0.399	0.28	0.488	2.653	0.659
Q75L11	Probable histone H2A.6 OS=Oryza sativa subsp. japonica GN=Os05g0113900 PE=2 SV=2	48.0769	5	31	1	156	16.5	10.59	1.014	0.679	1.017	0.575	2.058	0.659
B8BBP6	Putative uncharacterized protein OS=Oryza sativa subsp. indica GN=OsI_28195 PE=4 SV=1	4.48934	3	7	2	891	97.7	8.02	1.039	1.218	0.928	0.89	1.266	0.659
B6RGY0	Peptide deformylase 1A, chloroplastic OS=Oryza sativa subsp. japonica GN=PDF1A PE=2 SV=1	7.30769	1	1	1	260	27.5	8.6	1.119	0.976	1.267	0.843	1.136	0.659
Q6F3B3	Expressed protein OS=Oryza sativa subsp. japonica GN=OsJ_12869 PE=4 SV=1	6.32411	1	1	1	253	26.4	7.5	1.053	1.149	0.935	1.134	1.07	0.659
P83646	Oxygen-evolving enhancer protein 3, chloroplastic OS=Oryza sativa subsp. indica GN=OsI_025465 PE=1 SV=2	40.0922	7	53	7	217	23	9.8	0.873	0.834	1.887	1.1	0.647	0.659
A2YXP1	Putative uncharacterized protein OS=Oryza sativa subsp. indica GN=OsI_30111 PE=4 SV=1	3.40909	1	1	1	440	48.4	6.61	0.847	0.795	0.528	1.694	1.477	0.66
Q5WA74	Putative uncharacterized protein P0681F10.42 OS=Oryza sativa subsp. japonica GN=P0681F10.42 PE=4 SV=1	5.5814	2	2	2	430	46.9	8.79	1.241	0.784	0.868	1.082	1.366	0.66
Q2R068	Os11g0657100 protein OS=Oryza sativa subsp. japonica GN=LOC_Os11g43600 PE=2 SV=1	10.5769	3	3	3	416	46.9	6.35	1.186	0.577	1.36	1.056	1.161	0.66
Q0JQS5	Probable zinc metalloprotease EGY2, chloroplastic OS=Oryza sativa subsp. japonica GN=EGY2 PE=2 SV=1	3.47985	1	1	1	546	58.7	4.73	0.962	0.67	1.401	1.201	1.106	0.66
B9FUM6	Uncharacterized protein OS=Oryza sativa subsp. japonica GN=OsJ_25422 PE=4 SV=1	11.0032	2	2	2	309	33.3	5.11	1.211	0.988	0.826	1.244	1.07	0.66
B8AJH5	Putative uncharacterized protein OS=Oryza sativa subsp. indica GN=OsI_09155 PE=3 SV=1	5.67108	5	6	5	1058	118.3	7.34	1.392	0.776	1.166	0.977	1.029	0.66
A2ZLT1	Putative uncharacterized protein OS=Oryza sativa subsp. indica GN=OsI_38775 PE=4 SV=1	15.3543	10	14	1	762	84.6	4.78	0.562	2.302	0.937	0.685	0.854	0.66
A2ZAG4	Uncharacterized protein OS=Oryza sativa subsp. indica GN=OsI_34739 PE=4 SV=1	2.76243	1	1	1	543	59.2	5.15	1.037	1.362	0.582	0.599	1.758	0.662
A3CG62	Uncharacterized protein OS=Oryza sativa subsp. japonica GN=OsJ_35675 PE=4 SV=1	12.3134	5	7	5	536	59.7	8.43	1.133	0.796	1.135	1.2	1.074	0.662
A2X2W1	Putative uncharacterized protein OS=Oryza sativa subsp. indica GN=OsI_06527 PE=4 SV=1	2.37203	1	2	1	801	87.8	5.29	1.052	0.916	1.351	1.074	0.946	0.662
Q7X6E0	OSJNBa0061C08.8 protein OS=Oryza sativa subsp. japonica GN=OSJNBa0061C08.8 PE=3 SV=1	19.0583	5	10	5	446	50.4	9.23	1.223	0.58	0.958	1.534	1.041	0.663
A2XXA1	Putative uncharacterized protein OS=Oryza sativa subsp. indica GN=OsI_17302 PE=4 SV=1	6.83453	1	1	1	278	29.8	5.36	1.458	1.229	1.123	0.591	0.935	0.663
B8ASX9	Malate dehydrogenase OS=Oryza sativa subsp. indica GN=OsI_16901 PE=3 SV=1	9.13838	3	6	3	383	41.7	8.02	0.835	1.037	1.518	1.025	0.921	0.663
A0A0P0X6R2	Os07g0502900 protein OS=Oryza sativa subsp. japonica GN=Os07g0502900 PE=4 SV=1	2.09924	1	1	1	524	56	6.18	1.104	1.154	0.706	1.551	0.823	0.663
A2ZJH6	Putative uncharacterized protein OS=Oryza sativa subsp. indica GN=OsI_37966 PE=4 SV=1	8.80893	4	6	4	806	87.9	5.86	0.959	1.319	1.136	1.144	0.779	0.663
Q2QPW3	2-oxoglutarate/malate translocator, chloroplast, putative, expressed OS=Oryza sativa subsp. japonica GN=LOC_Os12g33080 PE=4 SV=1	3.46715	2	4	2	548	57.5	9.72	0.934	0.809	1.603	1.115	0.875	0.664
Q851F6	Expressed protein OS=Oryza sativa subsp. japonica GN=Os03g0729200 PE=2 SV=1	29.845	6	9	6	258	27.2	7.68	0.834	0.951	1.584	1.124	0.842	0.664
B8B5I7	Putative uncharacterized protein OS=Oryza sativa subsp. indica GN=OsI_27183 PE=4 SV=1	28.6068	37	75	36	1615	174.9	6.84	0.956	0.782	1.869	0.925	0.805	0.664
Q9LWT6	Os06g0114000 protein OS=Oryza sativa subsp. japonica GN=Os06g0114000 PE=2 SV=1	65.2246	32	110	24	601	64	5.67	1.491	0.74	0.766	1.318	1.02	0.665
A2WJU9	Peptidyl-prolyl cis-trans isomerase OS=Oryza sativa subsp. indica GN=OsI_00098 PE=3 SV=1	17.9661	3	3	3	295	30.5	9.39	0.92	0.589	2.22	1.055	0.551	0.665
B8A7P4	Putative uncharacterized protein OS=Oryza sativa subsp. indica GN=OsI_04768 PE=4 SV=1	23.6593	5	5	5	317	35	9.06	1.121	0.991	1.444	0.821	0.958	0.665
E9KIP0	Photosystem I P700 chlorophyll a apoprotein A2 OS=Oryza sativa subsp. japonica GN=psaB PE=3 SV=1	22.4932	13	72	13	738	82.9	7.23	0.88	0.98	1.757	0.92	0.797	0.665
A2XAH0	Putative uncharacterized protein OS=Oryza sativa subsp. indica GN=OsI_09250 PE=4 SV=1	12.616	6	7	6	539	59.9	8.98	0.973	1.141	1.489	0.946	0.787	0.665
B8B3Z1	Putative uncharacterized protein OS=Oryza sativa subsp. indica GN=OsI_22150 PE=4 SV=1	3.64964	1	2	1	548	59.5	7.72	0.901	1.043	1.043	0.915	1.433	0.666
Q5WMQ0	Uncharacterized protein OS=Oryza sativa subsp. japonica GN=OSJNBa0053E01.2 PE=4 SV=1	1.49254	1	1	1	536	56.7	8.85	1.382	0.787	1.001	1.195	0.969	0.666
B8ASQ0	Putative uncharacterized protein OS=Oryza sativa subsp. indica GN=OsI_16882 PE=4 SV=1	0.889097	1	1	1	2137	239	7.4	1.524	1.056	0.93	0.898	0.927	0.666
Q6H8D8	Os02g0208900 protein OS=Oryza sativa subsp. japonica GN=OJ1006_A02.21-1 PE=2 SV=1	4.25824	2	2	2	728	79	7.31	1.024	1.123	1.175	1.006	1.006	0.667
A2Y3G8	Putative uncharacterized protein OS=Oryza sativa subsp. indica GN=OsI_19551 PE=4 SV=1	13.5593	5	8	5	472	49.7	4.77	1.114	0.947	1.203	1.097	0.972	0.667
Q7F2L7	Cytochrome b559 subunit alpha OS=Oryza sativa subsp. japonica GN=psbE PE=3 SV=1	45.7831	4	15	4	83	9.4	4.78	0.703	0.761	2.083	0.919	0.867	0.667
A2YBB0	Putative uncharacterized protein OS=Oryza sativa subsp. indica GN=OsI_22387 PE=4 SV=1	7.64192	2	2	2	458	50.6	6.81	1.021	1.309	1.143	1.063	0.797	0.667
B8B2H7	Putative uncharacterized protein OS=Oryza sativa subsp. indica GN=OsI_24449 PE=3 SV=1	25.6637	3	5	3	113	13.2	8.43	0.971	1.21	1.208	1.167	0.778	0.667
Q2QMY4	Retrotransposon protein, putative, Ty3-gypsy subclass OS=Oryza sativa subsp. japonica GN=LOC_Os12g39610 PE=4 SV=1	1.48402	1	1	1	1752	197	8.6	1.335	1.168	1.041	0.597	1.192	0.668
B8BE24	Putative uncharacterized protein OS=Oryza sativa subsp. indica GN=OsI_32232 PE=4 SV=1	17.2996	3	4	3	237	25.8	8.54	1.192	1.006	1.153	1.097	0.884	0.668
E9KIN4	30S ribosomal protein S2, chloroplastic OS=Oryza sativa subsp. japonica GN=rps2 PE=3 SV=1	28.5141	6	12	6	249	28.5	10.05	1.361	0.716	1.065	1.257	0.933	0.669
A2XMS3	Putative uncharacterized protein OS=Oryza sativa subsp. indica GN=OsI_13844 PE=4 SV=1	10.1115	9	14	9	1256	134.7	6.6	1.217	1.239	1.01	0.96	0.904	0.669
A0A0P0WAE5	Os04g0416400 protein (Fragment) OS=Oryza sativa subsp. japonica GN=Os04g0416400 PE=4 SV=1	8.66667	1	1	1	150	16.6	10.59	1.516	0.923	1.164	0.488	1.24	0.67
B9G1D5	Uncharacterized protein OS=Oryza sativa subsp. japonica GN=OsJ_27645 PE=3 SV=1	6.54206	2	4	2	535	59.4	6.8	0.876	1.184	1.031	1.289	0.951	0.67
Q9SDD6	Peroxiredoxin-2F, mitochondrial OS=Oryza sativa subsp. japonica GN=PRXIIF PE=2 SV=1	24.7475	3	5	3	198	20.9	7.99	1.149	1.144	1.213	0.94	0.885	0.67
A2ZIK4	Putative uncharacterized protein OS=Oryza sativa subsp. indica GN=OsI_37651 PE=4 SV=1	22.2826	3	6	3	184	19.3	9.13	1.231	0.982	0.889	1.353	0.874	0.67
B8AQH8	Putative uncharacterized protein OS=Oryza sativa subsp. indica GN=OsI_10474 PE=3 SV=1	5.64784	3	3	3	602	66.7	6.67	1.4	0.864	0.854	1.181	1.03	0.671
B8B7X9	Putative uncharacterized protein OS=Oryza sativa subsp. indica GN=OsI_25181 PE=4 SV=1	15.7623	5	5	5	387	42.9	6.62	1.053	0.938	1.076	1.295	0.967	0.671
A6N1F4	40S ribosomal protein S3a (Fragment) OS=Oryza sativa subsp. indica PE=2 SV=1	67.0455	5	10	1	88	9.7	5.24	1.027	0.745	1.296	1.383	0.878	0.671
A2YHE6	Putative uncharacterized protein OS=Oryza sativa subsp. indica GN=OsI_24612 PE=4 SV=1	42.0619	16	38	16	485	53.6	7.9	1.038	0.738	1.902	0.846	0.805	0.671
A2YLQ6	Putative uncharacterized protein OS=Oryza sativa subsp. indica GN=OsI_26156 PE=4 SV=1	24.6888	8	11	3	482	52.1	6.61	1.38	1.184	0.729	1.328	0.708	0.671
Q0IPF7	Os12g0207600 protein OS=Oryza sativa subsp. japonica GN=Os12g0207600 PE=3 SV=1	31.1538	16	519	0	520	59	8.85	1.293	0.682	0.769	1.474	1.11	0.672
Q5Z6G3	Putative RNA polymerase I, II and III 16.5 kDa subunit OS=Oryza sativa subsp. japonica GN=P0028E05.28-1 PE=4 SV=1	6.31313	1	1	1	396	43.5	9.04	0.978	1.095	1.146	1.178	0.932	0.672
Q8H053	Putative dihydrodipicolinate reductase-like protein OS=Oryza sativa subsp. japonica GN=OJ1263H11.2 PE=4 SV=1	3.88769	1	1	1	463	49.9	6.62	0.89	0.657	0.957	1.019	1.803	0.673
B8ACJ7	Putative uncharacterized protein OS=Oryza sativa subsp. indica GN=OsI_01398 PE=4 SV=1	3.18907	1	1	1	439	51.4	6.14	1.1	0.467	1.054	1.303	1.402	0.673
A2YYU4	Putative uncharacterized protein OS=Oryza sativa subsp. indica GN=OsI_30510 PE=4 SV=1	13.6872	3	4	3	358	39.7	6.37	0.888	1.002	0.676	1.434	1.326	0.673
A0A0P0WDT4	Os04g0560500 protein OS=Oryza sativa subsp. japonica GN=Os04g0560500 PE=4 SV=1	1.8315	1	1	1	546	61	6.19	0.891	0.76	1.463	0.98	1.232	0.673
Q0DXN9	Os02g0741900 protein (Fragment) OS=Oryza sativa subsp. japonica GN=Os02g0741900 PE=4 SV=1	8.78049	1	1	1	205	22.2	5.33	0.952	1.091	1.261	1.027	0.996	0.673
B8BM99	Putative uncharacterized protein OS=Oryza sativa subsp. indica GN=OsI_38581 PE=3 SV=1	23.5405	9	12	9	531	56.9	6.07	1.17	1.109	0.919	1.192	0.937	0.673
B8B2X2	Putative uncharacterized protein OS=Oryza sativa subsp. indica GN=OsI_24541 PE=4 SV=1	7.67677	9	13	9	1485	163.6	7.43	1.331	0.738	1.416	1.015	0.827	0.673
A2Y4I2	Putative uncharacterized protein OS=Oryza sativa subsp. indica GN=OsI_19909 PE=3 SV=1	7.32265	2	3	2	437	45.2	8.46	1.041	1.093	0.809	1.019	1.364	0.674
B8AWN8	Putative uncharacterized protein OS=Oryza sativa subsp. indica GN=OsI_19498 PE=3 SV=1	7.64925	3	6	3	536	58.1	9.89	1.154	0.904	0.948	1.016	1.304	0.674
Q5Z8K9	Os06g0693500 protein OS=Oryza sativa subsp. japonica GN=Os06g0693500 PE=2 SV=1	2.75689	1	1	1	399	45.1	5.43	1.085	1.213	1.376	0.582	1.07	0.674
A0A0P0XFE8	Os08g0390200 protein (Fragment) OS=Oryza sativa subsp. japonica GN=Os08g0390200 PE=3 SV=1	18.6603	4	6	3	418	44.8	6.54	1.389	1.082	0.757	1.231	0.867	0.674
A3AC56	Uncharacterized protein OS=Oryza sativa subsp. japonica GN=OsJ_08674 PE=4 SV=1	4.60449	3	3	2	847	93.8	7.15	1.466	0.724	1.434	1.013	0.689	0.674
B8ARS4	Putative uncharacterized protein OS=Oryza sativa subsp. indica GN=OsI_17974 PE=4 SV=1	2.76008	1	1	1	471	48.5	8.92	1.281	0.966	0.993	0.814	1.271	0.675
B8AR14	Putative uncharacterized protein OS=Oryza sativa subsp. indica GN=OsI_13383 PE=4 SV=1	4.64716	2	2	2	581	61.6	5.55	0.999	1.033	1.142	1.114	1.037	0.675
A2X1M1	Putative uncharacterized protein OS=Oryza sativa subsp. indica GN=OsI_06100 PE=4 SV=1	36.7568	5	12	5	185	20.1	7.83	1.244	0.885	1.196	1.149	0.851	0.675
B8A9H2	Putative uncharacterized protein OS=Oryza sativa subsp. indica GN=OsI_03755 PE=3 SV=1	15.1134	4	5	4	397	44.2	5.31	1.107	1.044	0.888	1.249	1.036	0.676
Q6H6R9	ATP-dependent zinc metalloprotease FTSH 7, chloroplastic OS=Oryza sativa subsp. japonica GN=FTSH7 PE=3 SV=1	1.09489	1	1	1	822	87.9	7.52	0.889	0.745	1.555	1.116	1.019	0.676
B9EWQ2	Uncharacterized protein OS=Oryza sativa subsp. japonica GN=OsJ_01747 PE=3 SV=1	3.81232	1	2	1	341	38.1	6.43	0.916	0.887	1.283	1.308	0.93	0.676
A2WKG2	Reticulon-like protein OS=Oryza sativa subsp. indica GN=OsI_00312 PE=4 SV=1	4.22535	1	1	1	213	23.9	8.91	1.302	1.222	0.838	0.936	1.026	0.677
B8AI07	Putative uncharacterized protein OS=Oryza sativa subsp. indica GN=OsI_08794 PE=4 SV=1	24.933	14	21	14	746	80.2	9.06	0.906	0.903	1.681	0.966	0.868	0.677
Q6Z695	Os02g0754700 protein OS=Oryza sativa subsp. japonica GN=Os02g0754700 PE=2 SV=1	10.6776	4	6	4	487	55	7.72	1.267	0.709	1.362	0.877	1.108	0.678
B8BAF0	Putative uncharacterized protein OS=Oryza sativa subsp. indica GN=OsI_27668 PE=4 SV=1	2.68456	1	1	1	447	49.8	9.13	0.97	1.464	1.246	0.707	0.934	0.678
A0A0P0YBZ3	Os12g0588900 protein (Fragment) OS=Oryza sativa subsp. japonica GN=Os12g0588900 PE=3 SV=1	2.10084	1	1	1	476	51.6	5.83	0.98	0.666	1.117	1.923	0.636	0.678
Q653V9	Os06g0683200 protein OS=Oryza sativa subsp. japonica GN=Os06g0683200 PE=2 SV=1	16.8421	3	3	3	190	20.8	9.79	1.226	0.651	1.152	1.393	0.899	0.679
A0A0A7EQF3	Cysteine proteinase inhibitor OS=Oryza sativa subsp. indica GN=OCI PE=2 SV=1	5.71429	1	2	1	140	15.4	5.85	0.865	0.99	1.521	1.201	0.743	0.679
A2WQ27	Putative uncharacterized protein OS=Oryza sativa subsp. indica GN=OsI_01961 PE=3 SV=1	6.88073	1	3	1	218	24.7	5.3	1.107	0.9	0.737	0.483	2.092	0.68
B8ALT7	Putative uncharacterized protein OS=Oryza sativa subsp. indica GN=OsI_13993 PE=4 SV=1	12.5581	2	3	2	215	21.9	9.1	0.99	1.42	0.752	1.086	1.072	0.68
Q8LNF2	Os10g0502000 protein OS=Oryza sativa subsp. japonica GN=Os10g0502000 PE=2 SV=1	22.0339	5	8	5	236	24.5	7.55	1.052	0.778	1.695	0.947	0.847	0.68
Q6ZC69	Probable adenylate kinase 2, chloroplastic OS=Oryza sativa subsp. japonica GN=Os08g0109300 PE=2 SV=1	16.2069	4	6	3	290	31.8	7.93	1.022	0.901	1.171	0.858	1.367	0.681
Q6ZLG2	Os07g0185300 protein OS=Oryza sativa subsp. japonica GN=Os07g0185300 PE=2 SV=1	14.2857	1	2	1	175	19	11.46	1.067	0.702	1.249	1.064	1.237	0.681
A0A0K0LKH4	50S ribosomal protein L33, chloroplastic OS=Oryza sativa GN=rpl33 PE=3 SV=1	46.9697	3	6	3	66	7.6	10.17	1.36	0.763	1.091	1.032	1.073	0.681
A2XGS7	Putative uncharacterized protein OS=Oryza sativa subsp. indica GN=OsI_11607 PE=3 SV=1	30.531	6	14	6	226	24.9	10.05	1.379	0.816	0.962	1.194	0.967	0.681
A2WLD9	Putative uncharacterized protein OS=Oryza sativa subsp. indica GN=OsI_00648 PE=4 SV=1	16.8098	12	15	12	815	89.8	5.15	1.071	0.818	1.457	1.06	0.913	0.681
B8AJM8	Putative uncharacterized protein OS=Oryza sativa subsp. indica GN=OsI_10641 PE=4 SV=1	2.29885	1	1	1	435	47.1	9.32	0.99	1.09	0.86	1.509	0.869	0.682
A3B8M1	Starch synthase, chloroplastic/amyloplastic OS=Oryza sativa subsp. japonica GN=OsJ_20213 PE=3 SV=1	14.3526	7	9	7	641	71	6.39	0.928	2.321	0.605	0.743	0.722	0.682
Q10F62	Os03g0679700 protein OS=Oryza sativa subsp. japonica GN=Os03g0679700 PE=2 SV=1	3.59937	1	1	1	639	71.3	6.43	1.202	0.914	0.669	1.338	1.195	0.683
B8AV46	Putative uncharacterized protein OS=Oryza sativa subsp. indica GN=OsI_16244 PE=3 SV=1	8.37809	6	8	5	931	102.4	6.33	1.196	0.842	1.085	1.338	0.856	0.683
B9FY05	Uncharacterized protein OS=Oryza sativa subsp. japonica GN=OsJ_24806 PE=4 SV=1	2.71713	4	7	4	2061	235	6.74	1.101	1.428	0.794	1.173	0.821	0.683
Q10DD6	Homeodomain protein JUBEL1, putative, expressed OS=Oryza sativa subsp. japonica GN=Os03g0732100 PE=4 SV=1	5.6962	3	4	3	790	81.9	6.95	1.064	1.023	0.939	1.053	1.237	0.684
A2YY50	Carboxypeptidase OS=Oryza sativa subsp. indica GN=OsI_30277 PE=3 SV=1	4.58333	1	1	1	480	52.8	7.36	1.286	1.603	0.865	0.623	0.939	0.684
Q6K4T7	Nicotianamine aminotransferase homolog OS=Oryza sativa subsp. japonica GN=OsNAAT3 PE=4 SV=1	7.90698	2	2	2	430	45.5	5.73	0.994	1.169	0.868	0.627	1.656	0.685
Q7XPL2	Oxygen-dependent coproporphyrinogen-III oxidase, chloroplastic OS=Oryza sativa subsp. japonica GN=CPX PE=2 SV=2	28.5714	9	21	9	399	43.8	6.67	1.475	0.803	0.757	1.261	1.019	0.685
B8AB91	Putative uncharacterized protein OS=Oryza sativa subsp. indica GN=OsI_04178 PE=4 SV=1	13.5447	4	6	4	347	34.9	9.07	1.063	1.269	0.999	1.149	0.836	0.685
B8AC72	Putative uncharacterized protein OS=Oryza sativa subsp. indica GN=OsI_01300 PE=4 SV=1	7.71605	1	1	1	324	35.6	8.21	0.893	0.861	1.099	1.152	1.309	0.686
B9F7N2	Derlin OS=Oryza sativa subsp. japonica GN=OsJ_13400 PE=3 SV=1	12.6437	2	2	2	261	30	9.44	1.225	1.205	0.658	0.988	1.238	0.686
A0A0P0Y3G3	Os11g0544800 protein (Fragment) OS=Oryza sativa subsp. japonica GN=Os11g0544800 PE=3 SV=1	7.23327	3	3	3	553	61	6.67	1.31	0.693	1.336	1.047	0.928	0.686
A2XFF1	Putative uncharacterized protein OS=Oryza sativa subsp. indica GN=OsI_11094 PE=4 SV=1	3.57143	1	2	1	224	25.3	8.29	1.16	1.497	0.685	1.153	0.819	0.686
B8A916	Putative uncharacterized protein OS=Oryza sativa subsp. indica GN=OsI_03631 PE=4 SV=1	32.8571	2	2	2	70	7.4	9.32	0.996	0.921	1.393	1.298	0.705	0.686
Q84YK8	Probable lipoxygenase 8, chloroplastic OS=Oryza sativa subsp. japonica GN=CM-LOX2 PE=2 SV=1	2.55048	2	2	2	941	104.4	7.01	1.382	0.994	1.191	1.004	0.744	0.686
Q6K5X7	Os02g0614600 protein OS=Oryza sativa subsp. japonica GN=Os02g0614600 PE=4 SV=1	1.89873	1	1	1	790	86.8	5.21	1.04	0.842	0.653	0.647	2.131	0.687
B8APW2	Putative uncharacterized protein OS=Oryza sativa subsp. indica GN=OsI_11657 PE=4 SV=1	8.82353	1	3	1	136	14.7	7.24	1.378	1.18	0.639	0.84	1.277	0.687
Q53NI2	Probable NAD kinase 2, chloroplastic OS=Oryza sativa subsp. japonica GN=Os11g0191400 PE=2 SV=1	1.22324	1	1	1	981	108.5	6.71	0.959	0.828	1.618	0.694	1.214	0.687
B8AGK7	Putative uncharacterized protein OS=Oryza sativa subsp. indica GN=OsI_05632 PE=3 SV=1	16.4534	5	11	2	547	60.7	7.05	1.504	0.862	0.828	0.932	1.187	0.687
Q6K6K7	Ubiquitin-like modifier-activating enzyme 5 OS=Oryza sativa subsp. japonica GN=Os02g0506500 PE=2 SV=1	5.22565	2	3	2	421	45.6	4.75	1.07	1.148	1.154	1.057	0.884	0.687
Q6MWJ3	B1159F04.7 protein OS=Oryza sativa subsp. japonica GN=B1159F04.7 PE=4 SV=1	5.73248	1	1	1	157	16.4	9.96	1.05	1.251	1.121	1.086	0.806	0.687
Q9AVE6	Sec-independent protein translocase protein TATC, chloroplastic OS=Oryza sativa subsp. japonica GN=TATC PE=2 SV=1	3.34262	1	1	1	359	38.7	5.74	1.083	0.848	1.152	0.961	1.267	0.688
A2XC42	Putative uncharacterized protein OS=Oryza sativa subsp. indica GN=OsI_09863 PE=4 SV=1	8.14159	4	6	4	565	61.3	8.78	1.02	0.743	1.365	0.953	1.232	0.688
B9GDC3	Uncharacterized protein OS=Oryza sativa subsp. japonica GN=OsJ_36231 PE=4 SV=1	43.5897	3	7	3	78	8.8	9.44	1.151	0.972	1.177	0.923	1.089	0.688
A2Y3M2	Putative uncharacterized protein OS=Oryza sativa subsp. indica GN=OsI_19604 PE=4 SV=1	10.6145	2	2	2	179	18.7	7.72	0.965	0.811	1.853	0.747	0.937	0.688
A2ZK08	Putative uncharacterized protein OS=Oryza sativa subsp. indica GN=OsI_38160 PE=4 SV=1	43.0189	7	13	6	265	28.7	6.11	0.775	0.774	0.766	1.222	1.774	0.689
A2YY14	Putative uncharacterized protein OS=Oryza sativa subsp. indica GN=OsI_30233 PE=4 SV=1	26.1438	5	17	5	306	33.4	4.39	1.382	0.815	0.893	1.284	0.937	0.689
Q6AV40	Putative RAN binding protein OS=Oryza sativa subsp. japonica GN=OSJNBa0063J18.2 PE=4 SV=1	1.47874	1	1	1	1082	122.8	6.25	0.732	0.782	1.625	1.272	0.9	0.689
Q2QX01	Monothiol glutaredoxin-S12, chloroplastic OS=Oryza sativa subsp. japonica GN=GRXS12 PE=2 SV=1	33.3333	6	9	6	285	30.6	8.29	1.231	0.757	1.39	1.073	0.859	0.689
A2YCB1	Putative uncharacterized protein OS=Oryza sativa subsp. indica GN=OsI_22747 PE=4 SV=1	32.2581	3	4	1	124	14.2	9.94	1.244	1.015	0.78	0.494	1.777	0.69
A2WNX6	Putative uncharacterized protein OS=Oryza sativa subsp. indica GN=OsI_01556 PE=4 SV=1	43.5484	3	11	3	124	12.9	4.7	0.809	0.616	1.825	1.272	0.788	0.69
Q0DPA4	Os03g0704000 protein OS=Oryza sativa subsp. japonica GN=Os03g0704000 PE=4 SV=2	21.1823	5	6	1	203	23.1	7.62	1.632	0.82	0.706	0.78	1.37	0.691
A1XBB7	Protein IN2-1 homolog B OS=Oryza sativa subsp. indica GN=GSTZ5 PE=1 SV=1	49.1803	10	19	1	244	27.3	5.53	1.295	1.29	1.156	0.409	1.159	0.691
Q2QXZ1	Os12g0138800 protein OS=Oryza sativa subsp. japonica GN=Os12g0138800 PE=2 SV=2	3.25581	1	1	1	430	47.7	8.72	1.34	1.362	0.876	0.807	0.923	0.691
A2XK42	DNA-directed RNA polymerase subunit beta OS=Oryza sativa subsp. indica GN=OsI_12811 PE=3 SV=1	2.20949	2	3	2	1222	138.3	7.09	1.301	1.248	0.956	0.976	0.828	0.691
A0A0P0V8H0	Phosphatidate cytidylyltransferase (Fragment) OS=Oryza sativa subsp. japonica GN=Os01g0758400 PE=3 SV=1	2.37624	1	1	1	505	57.7	9.86	1.077	0.989	1.471	1.077	0.695	0.691
Q9SNK3	Glyceraldehyde-3-phosphate dehydrogenase OS=Oryza sativa subsp. japonica GN=OJ1528D07.7 PE=3 SV=1	50	19	93	15	444	47.1	6.68	1.015	0.808	1.746	0.941	0.799	0.691
B8ACL9	Putative uncharacterized protein OS=Oryza sativa subsp. indica GN=OsI_01435 PE=4 SV=1	3.65854	1	2	1	328	36.4	8.92	0.872	1.091	0.915	1.002	1.429	0.692
B8BF20	Putative uncharacterized protein OS=Oryza sativa subsp. indica GN=OsI_31207 PE=4 SV=1	4.33276	1	1	1	577	63.3	8.22	0.798	0.721	1.164	1.357	1.269	0.692
B9EZI1	Uncharacterized protein OS=Oryza sativa subsp. japonica GN=OsJ_03327 PE=4 SV=1	2.18341	1	1	1	916	95.2	8.29	0.918	0.568	1.527	1.035	1.259	0.692
B8AM17	Putative uncharacterized protein OS=Oryza sativa subsp. indica GN=OsI_11171 PE=4 SV=1	4.17495	1	2	1	503	55.7	7.52	1.2	0.882	1.47	0.783	0.973	0.692
A2XZQ4	Putative uncharacterized protein OS=Oryza sativa subsp. indica GN=OsI_18214 PE=4 SV=1	25	8	19	8	468	49.7	6.09	1.304	1.409	0.777	0.963	0.855	0.692
A2X208	Outer envelope protein 80, chloroplastic OS=Oryza sativa subsp. indica GN=OEP80 PE=3 SV=1	2.70677	1	2	1	665	71.5	8.62	1.078	0.877	0.845	1.191	1.316	0.693
B8ACJ8	Putative uncharacterized protein OS=Oryza sativa subsp. indica GN=OsI_01399 PE=4 SV=1	24.1611	4	10	1	149	16.8	4.27	0.97	1.822	0.771	0.668	1.076	0.693
E9KIM8	Photosystem II D2 protein OS=Oryza sativa subsp. japonica GN=psbD PE=3 SV=1	22.0056	6	42	1	359	40.3	5.95	0.825	0.981	1.974	0.792	0.735	0.693
Q75GE8	Calcium-dependent protein kinase 8 OS=Oryza sativa subsp. japonica GN=CPK8 PE=2 SV=1	5.01859	2	2	2	538	60.6	6.61	0.907	1.209	1.04	0.85	1.299	0.694
Q5N9F3	BolA-like protein OS=Oryza sativa subsp. japonica GN=Os01g0866600 PE=3 SV=1	18.0851	1	4	1	94	9.9	5.78	1.343	1.264	0.658	0.777	1.265	0.694
Q84SE2	Os01g0978400 protein OS=Oryza sativa subsp. japonica GN=Os01g0978400 PE=4 SV=1	16.5138	3	8	3	327	35.1	5.85	0.852	0.988	1.26	1.033	1.172	0.694
Q6ETQ7	Hydroxyproline-rich glycoprotein-like OS=Oryza sativa subsp. japonica GN=Os02g0257300 PE=4 SV=1	9.62343	5	10	1	478	48.4	5.15	1.175	0.958	1.358	0.797	1.019	0.694
Q109L0	Os10g0461100 protein OS=Oryza sativa subsp. japonica GN=LOC_Os10g32348 PE=4 SV=1	13.4078	5	7	5	537	59.5	9.38	1.177	0.81	1.273	1.045	1	0.694
Q7XDI5	Os10g0470900 protein OS=Oryza sativa subsp. japonica GN=LOC_Os10g33230 PE=4 SV=1	23.4914	7	19	7	464	45.6	6.74	1.023	1.03	1.014	1.261	0.978	0.694
Q6K4J4	Peroxidase OS=Oryza sativa subsp. japonica GN=prx122 PE=3 SV=1	11.1111	3	3	3	360	38.5	5.21	1.195	1.198	1.077	0.869	0.967	0.694
Q6Z229	Putative glutamate/malate translocator OS=Oryza sativa subsp. japonica GN=OJ1111_H02.2 PE=4 SV=1	8.64865	3	4	3	555	59	9.74	1.011	0.925	1.539	0.884	0.948	0.694
O24225	Proteinase inhibitor OS=Oryza sativa GN=RPI PE=2 SV=1	9.87654	1	1	1	81	8.8	8.51	1.571	0.945	1.225	0.648	0.916	0.694
B9FVN3	Uncharacterized protein OS=Oryza sativa subsp. japonica GN=OsJ_23204 PE=3 SV=1	15.7798	6	8	6	545	60.4	7.3	1.081	0.91	1.236	1.198	0.881	0.694
A0A0N7KFQ4	Os02g0626400 protein (Fragment) OS=Oryza sativa subsp. japonica GN=Os02g0626400 PE=3 SV=1	17.7388	7	15	1	513	56.1	6.48	0.466	0.397	0.31	2.211	1.921	0.695
A2Y4M3	Putative uncharacterized protein OS=Oryza sativa subsp. indica GN=OsI_19949 PE=4 SV=1	24.8619	6	11	6	362	39	5.83	1.208	1.236	0.819	0.919	1.124	0.695
A2X0Q5	Putative uncharacterized protein OS=Oryza sativa subsp. indica GN=OsI_05789 PE=3 SV=1	2.64228	1	1	1	492	53.6	5.47	1.193	1.584	0.699	1.292	0.537	0.695
A2Y7E5	Putative uncharacterized protein OS=Oryza sativa subsp. indica GN=OsI_20964 PE=4 SV=1	4.04624	1	1	1	346	37.4	9.95	0.952	0.848	0.922	1.685	0.898	0.695
A2ZLJ4	Putative uncharacterized protein OS=Oryza sativa subsp. indica GN=OsI_38691 PE=4 SV=1	41.1392	5	7	5	158	16.7	5	1.342	1.532	0.91	0.628	0.893	0.695
B8AZA5	Putative uncharacterized protein OS=Oryza sativa subsp. indica GN=OsI_20353 PE=4 SV=1	3.7225	2	2	2	591	63.2	8.59	1.192	0.833	1.572	0.827	0.88	0.695
Q84ZY2	Putative transketolase OS=Oryza sativa subsp. japonica GN=134P10.11 PE=4 SV=1	36.3392	19	69	19	743	80	6.58	1.004	0.856	1.653	0.975	0.817	0.695
Q6KA00	Os02g0822600 protein OS=Oryza sativa subsp. japonica GN=OJ1119_A01.23-1 PE=2 SV=1	34.7594	6	10	6	187	20.8	9.92	1.191	0.661	1.332	1.331	0.791	0.695
A2Y980	Putative uncharacterized protein OS=Oryza sativa subsp. indica GN=OsI_21619 PE=4 SV=1	32.5444	5	14	1	169	17.4	5.69	1.771	0.79	0.458	0.499	1.786	0.696
Q9SNL7	Putative S-adenosyl-L-methionine Mg-protoporphyrin IX methyltransferase OS=Oryza sativa subsp. japonica GN=134P10.4 PE=4 SV=1	11.0429	4	6	4	326	34.9	9.26	1.065	0.737	1.114	1.198	1.19	0.696
E9KIN2	DNA-directed RNA polymerase subunit OS=Oryza sativa subsp. japonica GN=rpoC1 PE=3 SV=1	6.7701	4	5	3	709	81.6	9.17	0.896	0.747	1.191	1.347	1.122	0.696
B9F0A5	Uncharacterized protein OS=Oryza sativa subsp. japonica GN=OsJ_06940 PE=4 SV=1	10.0962	3	3	3	416	45.4	9.66	1.229	1.271	1.105	0.699	1.001	0.696
B9FLX9	Nucleoside diphosphate kinase OS=Oryza sativa subsp. japonica GN=OsJ_19780 PE=3 SV=1	21.3389	5	10	5	239	26	8.75	1.103	1.094	1.317	0.91	0.879	0.696
A0A0P0XEB3	Os08g0266300 protein OS=Oryza sativa subsp. japonica GN=Os08g0266300 PE=4 SV=1	30.897	7	11	1	301	31.8	6.24	1.002	0.734	1.793	0.904	0.871	0.696
B8B4V7	Putative uncharacterized protein OS=Oryza sativa subsp. indica GN=OsI_26947 PE=4 SV=1	9.30233	3	7	3	473	49.7	7.87	0.909	0.679	1.559	0.848	1.308	0.697
A2XC41	Chloroplast signal recognition particle 43 OS=Oryza sativa subsp. indica GN=cpSRP43 PE=4 SV=1	18.299	5	6	5	388	42.1	4.7	1.302	0.943	0.907	0.963	1.187	0.697
Q8LJ05	Os01g0698000 protein OS=Oryza sativa subsp. japonica GN=Os01g0698000 PE=2 SV=1	6.05187	2	3	2	347	36	4.86	1.073	0.878	1.2	1.175	0.978	0.697
B8AA50	Putative uncharacterized protein OS=Oryza sativa subsp. indica GN=OsI_03894 PE=4 SV=1	5.44465	2	2	2	551	62.5	4.81	1.365	0.708	0.84	1.488	0.903	0.697
B9FWD9	Uncharacterized protein OS=Oryza sativa subsp. japonica GN=OsJ_23692 PE=4 SV=1	9.67742	1	5	1	186	20.3	5.78	1.229	0.966	0.702	0.94	1.465	0.698
B8BJ34	Putative uncharacterized protein OS=Oryza sativa subsp. indica GN=OsI_35096 PE=4 SV=1	5.78279	2	2	1	709	78.1	7.39	1.283	0.857	0.896	0.988	1.278	0.698
Q94HK7	Putative cysteine proteinase OS=Oryza sativa PE=3 SV=1	10.0559	3	3	3	358	39	5.3	0.881	1.285	0.562	1.25	1.322	0.699
A2WUI5	Putative uncharacterized protein OS=Oryza sativa subsp. indica GN=OsI_03536 PE=3 SV=1	1.65165	1	1	1	666	72.5	8.94	0.839	1.192	0.652	1.328	1.29	0.699
B8B9G1	Putative uncharacterized protein OS=Oryza sativa subsp. indica GN=OsI_30116 PE=4 SV=1	0.955795	1	1	1	837	92.1	6.25	1.103	0.678	1.408	1.058	1.054	0.699
B8BMU1	Putative uncharacterized protein OS=Oryza sativa subsp. indica GN=OsI_38984 PE=4 SV=1	8.26446	3	4	3	484	51.7	5.63	1.191	1.1	0.936	1.288	0.786	0.699
Q0PGJ2	Phosphatidylinositol glycan synthesis class F protein OS=Oryza sativa subsp. japonica GN=PIGF PE=2 SV=1	5.04202	1	1	1	238	25.5	9.42	0.966	0.867	1.842	0.894	0.733	0.699
B3IWI0	QLTG-3-1 protein OS=Oryza sativa subsp. japonica GN=qLTG-3-1 PE=4 SV=1	47.8261	4	30	1	184	16.5	7.93	1.142	2.199	0.707	0.666	0.586	0.7
B8AAV3	Protein CHLOROPLAST ENHANCING STRESS TOLERANCE, chloroplastic OS=Oryza sativa subsp. indica GN=CEST PE=3 SV=1	13.3562	4	5	4	292	31.7	4.69	1.271	0.864	1.408	0.805	0.952	0.7
A2X295	Putative uncharacterized protein OS=Oryza sativa subsp. indica GN=OsI_06319 PE=4 SV=1	13.3333	8	10	8	630	68	9.6	1.35	1.123	0.841	1.068	0.918	0.7
Q5NAX5	Uncharacterized protein OS=Oryza sativa subsp. japonica GN=P0702F03.30 PE=4 SV=1	6.11354	1	1	1	229	24.4	7.58	1.234	0.753	1.193	1.144	0.975	0.701
A0A0P0XBM6	Os08g0109200 protein (Fragment) OS=Oryza sativa subsp. japonica GN=Os08g0109200 PE=4 SV=1	10.7477	3	5	3	428	45.6	8.53	1.143	1.176	1.039	1.061	0.879	0.701
A2YJ49	Putative uncharacterized protein OS=Oryza sativa subsp. indica GN=OsI_25255 PE=4 SV=1	19.1837	4	4	4	245	25.8	5.49	0.899	0.704	2.152	0.86	0.684	0.701
A2Y8K1	60S ribosomal protein L13 OS=Oryza sativa subsp. indica GN=OsI_21382 PE=2 SV=1	38.4615	8	21	2	208	24	10.99	1.233	1.122	0.971	1.024	0.95	0.702
Q7XXQ6	Putative uncharacterized protein OS=Oryza sativa subsp. japonica PE=2 SV=1	23.2323	2	2	2	99	10.5	4.36	1.116	1.107	0.948	1.321	0.807	0.702
B8AZT0	Putative uncharacterized protein OS=Oryza sativa subsp. indica GN=OsI_20569 PE=4 SV=1	21.1679	5	12	5	274	30	7.37	1.107	1.069	1.046	1.274	0.801	0.702
Q10LR9	Uroporphyrinogen decarboxylase 2, chloroplastic OS=Oryza sativa subsp. japonica GN=Os03g0337600 PE=3 SV=1	37.6923	9	21	9	390	42.8	6.57	1.463	0.846	0.778	1.053	1.157	0.703
B7EEX2	cDNA clone:J013151C17, full insert sequence OS=Oryza sativa subsp. japonica PE=2 SV=1	4.4665	1	1	1	403	44.5	7.05	1.109	1.446	0.936	0.669	1.135	0.703
B8B8C4	Putative uncharacterized protein OS=Oryza sativa subsp. indica GN=OsI_26818 PE=4 SV=1	8.75	2	2	2	320	35.8	7.42	1.126	1.153	0.825	1.189	1.003	0.703
B8A909	Putative uncharacterized protein OS=Oryza sativa subsp. indica GN=OsI_03618 PE=4 SV=1	2.92398	1	1	1	342	38.1	8.25	0.64	0.682	2.433	0.918	0.623	0.703
B8B5F4	Starch synthase, chloroplastic/amyloplastic OS=Oryza sativa subsp. indica GN=GBSSII PE=3 SV=1	13.6513	6	9	6	608	67.2	6.83	0.767	2.021	0.837	0.815	0.857	0.703
B8AVK8	Putative uncharacterized protein OS=Oryza sativa subsp. indica GN=OsI_17711 PE=4 SV=1	4.82759	1	1	1	290	32.4	6.04	1.32	0.935	1.181	0.794	1.065	0.704
A2YL72	Putative uncharacterized protein OS=Oryza sativa subsp. indica GN=OsI_25962 PE=4 SV=1	3.93701	1	1	1	254	28.5	4.75	1.076	1.152	1.391	0.981	0.696	0.704
B9FKI4	Uncharacterized protein OS=Oryza sativa subsp. japonica GN=OsJ_19139 PE=3 SV=1	2.26244	2	2	2	1105	120	8.56	1.11	1.104	0.65	0.818	1.612	0.705
A2XAM7	Putative uncharacterized protein OS=Oryza sativa subsp. indica GN=OsI_09307 PE=4 SV=1	8.05861	3	3	3	546	60.8	7.71	1.112	1.331	0.902	0.728	1.222	0.705
B8B4L4	Putative uncharacterized protein OS=Oryza sativa subsp. indica GN=OsI_23693 PE=4 SV=1	1.21547	1	1	1	905	97.3	6.86	0.619	0.299	1.105	2.102	1.17	0.705
B8BCQ8	Putative uncharacterized protein OS=Oryza sativa subsp. indica GN=OsI_31672 PE=4 SV=1	3.95137	1	1	1	329	35	6.06	1.121	1.133	0.697	1.393	0.952	0.705
Q7XN06	Glutamate dehydrogenase OS=Oryza sativa subsp. japonica GN=OSJNBb0038F03.5 PE=3 SV=1	15.7767	6	10	3	412	44.6	6.8	1.145	1.125	1.082	1.053	0.89	0.705
Q6Z671	Os02g0720900 protein OS=Oryza sativa subsp. japonica GN=P0654B04.7-1 PE=2 SV=1	35.1528	9	22	8	458	47.4	7.5	1.197	1.309	0.645	1.088	1.055	0.706
B9FI45	Uncharacterized protein OS=Oryza sativa subsp. japonica GN=OsJ_19544 PE=4 SV=1	3.12668	3	4	2	1855	206.3	5.47	1.11	1.103	1.071	1.193	0.817	0.706
Q8GVE1	Chitin-inducible gibberellin-responsive protein 2 OS=Oryza sativa subsp. japonica GN=CIGR2 PE=2 SV=1	2.38971	1	1	1	544	60.1	6.46	1.088	1.117	1.036	0.738	1.314	0.707
Q33A68	Retrotransposon protein, putative, Ty3-gypsy subclass OS=Oryza sativa subsp. japonica GN=LOC_Os10g14970 PE=4 SV=1	3.72881	1	1	1	295	33.5	6.24	0.368	0.12	0.929	1.782	2.093	0.708
B8B1K5	Putative uncharacterized protein OS=Oryza sativa subsp. indica GN=OsI_21355 PE=4 SV=1	3.85208	6	6	4	1947	222.3	8.68	1.08	1.018	0.931	1.045	1.219	0.708
Q851Y1	Ankyrin repeat domain protein 2, putative, expressed OS=Oryza sativa subsp. japonica GN=LOC_Os03g63480 PE=2 SV=1	37.1429	9	17	9	350	37.2	4.7	1.203	0.969	1.018	1.064	1.037	0.708
Q6ETD3	Os02g0106100 protein OS=Oryza sativa subsp. japonica GN=Os02g0106100 PE=3 SV=1	1.51057	1	1	1	662	72.5	5.59	1.041	0.835	1.412	1.329	0.675	0.708
Q0DG76	Os05g0549100 protein OS=Oryza sativa subsp. japonica GN=Os05g0549100 PE=4 SV=1	10.7335	5	5	5	559	62.3	9.26	0.867	0.963	1.943	0.802	0.717	0.708
Q6Z4C0	Os07g0510400 protein OS=Oryza sativa subsp. japonica GN=Os07g0510400 PE=2 SV=1	22.1992	7	8	1	482	52	6.27	1.074	1.101	0.879	1.249	0.989	0.709
B8BB85	Putative uncharacterized protein OS=Oryza sativa subsp. indica GN=OsI_29416 PE=4 SV=1	1.2685	1	1	1	946	105	5.58	1.083	1.039	1.214	1.02	0.935	0.709
B8BLT4	Homoserine dehydrogenase OS=Oryza sativa subsp. indica GN=OsI_37318 PE=3 SV=1	7.55208	2	3	1	384	40.8	6.43	0.823	0.971	1.156	1.465	0.876	0.709
B8AAS2	Putative uncharacterized protein OS=Oryza sativa subsp. indica GN=OsI_02589 PE=4 SV=1	3.17881	2	2	1	755	85.1	8.34	0.96	1.112	0.943	1.441	0.835	0.709
Q84MQ0	Putative uncharacterized protein OSJNBb0036F07.11 OS=Oryza sativa subsp. japonica GN=OSJNBb0036F07.11 PE=4 SV=1	12.8743	3	4	3	334	35.5	9.61	1.468	1.448	0.813	0.755	0.807	0.709
B8A750	Dihydrolipoamide acetyltransferase component of pyruvate dehydrogenase complex OS=Oryza sativa subsp. indica GN=OsI_01602 PE=3 SV=1	9.75143	3	4	3	523	56.6	6.96	0.921	1.121	1.21	0.83	1.208	0.71
Q0DC89	Peptide methionine sulfoxide reductase B1, chloroplastic OS=Oryza sativa subsp. japonica GN=MSRB1 PE=2 SV=2	4.6729	1	1	1	214	23.4	9.28	0.915	0.706	1.25	1.41	1.01	0.71
A2XHU1	Putative uncharacterized protein OS=Oryza sativa subsp. indica GN=OsI_11978 PE=3 SV=1	27.9528	6	16	3	254	27.8	4.58	0.689	1.006	1.175	1.769	0.651	0.71
B7ENR4	Aminomethyltransferase (Fragment) OS=Oryza sativa subsp. japonica PE=2 SV=1	33.9853	11	33	11	409	44.1	8.31	0.903	0.748	1.963	0.957	0.718	0.71
Q9SXX7	Cytochrome c oxidase subunit 5C OS=Oryza sativa subsp. japonica GN=COX5C PE=3 SV=3	11.1111	1	2	1	63	7	8.88	1.043	0.98	0.768	0.91	1.587	0.711
Q2QSR5	Os12g0420400 protein OS=Oryza sativa subsp. japonica GN=Os12g0420400 PE=2 SV=1	21.1538	3	11	3	208	22.1	9.48	0.86	1.228	1.431	0.659	1.111	0.711
B8B2A4	ATP-dependent Clp protease proteolytic subunit OS=Oryza sativa subsp. indica GN=OsI_21540 PE=3 SV=1	12.1212	3	4	3	297	32.2	9.13	1.265	1.019	0.971	0.948	1.087	0.711
B8APA6	Ribulose-phosphate 3-epimerase OS=Oryza sativa subsp. indica GN=OsI_10180 PE=3 SV=1	15.3285	2	7	2	274	29	8.43	0.976	0.977	1.704	0.889	0.742	0.711
A2XN28	Putative uncharacterized protein OS=Oryza sativa subsp. indica GN=OsI_13958 PE=3 SV=1	25.641	4	11	4	195	19.8	8.47	0.987	1.243	0.722	1.214	1.122	0.712
A2Y8A0	Acyl-coenzyme A oxidase OS=Oryza sativa subsp. indica GN=OsI_21277 PE=3 SV=1	20.7773	12	17	12	669	74.4	7.3	1.151	1.109	0.915	1.116	0.996	0.712
B8ALS7	Putative uncharacterized protein OS=Oryza sativa subsp. indica GN=OsI_13972 PE=4 SV=1	4.10959	2	2	2	730	79.5	7.88	1.198	1.113	0.878	1.18	0.919	0.712
B8AYT9	Putative uncharacterized protein OS=Oryza sativa subsp. indica GN=OsI_20192 PE=4 SV=1	19.6774	4	4	4	310	32.8	9.01	1.247	0.986	1.149	1.032	0.874	0.712
A2Z6M6	Uncharacterized protein OS=Oryza sativa subsp. indica GN=OsI_33308 PE=4 SV=1	3.89222	1	1	1	334	35	10.04	0.971	0.824	0.597	1.068	1.828	0.713
A2XZ79	Peroxidase OS=Oryza sativa subsp. indica GN=OsI_18018 PE=3 SV=1	5.45977	1	1	1	348	37.1	5.11	1.02	0.833	1.413	0.684	1.336	0.713
A2WTS1	Putative uncharacterized protein OS=Oryza sativa subsp. indica GN=OsI_03263 PE=3 SV=1	7.14286	2	3	2	196	21.5	11.31	1.398	0.892	1.11	0.922	0.965	0.713
Q5JNI5	Os01g0748600 protein OS=Oryza sativa subsp. japonica GN=P0481E12.28-1 PE=2 SV=1	5.55556	2	3	2	468	53	6.89	1.014	0.857	1.331	1.136	0.948	0.713
A0A0P0XNM8	Os09g0481200 protein (Fragment) OS=Oryza sativa subsp. japonica GN=Os09g0481200 PE=4 SV=1	9.81595	2	7	2	163	17.8	11.05	0.894	0.935	1.713	0.853	0.892	0.713
B9FRW5	Uncharacterized protein OS=Oryza sativa subsp. japonica GN=OsJ_20379 PE=4 SV=1	1.21581	1	2	1	987	106.1	6.43	0.988	0.786	1.841	0.825	0.847	0.713
A2YTB2	Putative uncharacterized protein OS=Oryza sativa subsp. indica GN=OsI_28556 PE=4 SV=1	4.66321	1	2	1	193	19.3	8.34	0.754	0.767	1.414	1.606	0.746	0.713
A6N109	Oxygen-evolving enhancer protein 1 (Fragment) OS=Oryza sativa subsp. indica PE=2 SV=1	89.0909	3	20	1	55	5.8	4.82	0.939	0.813	1.818	0.958	0.757	0.714
Q75LQ1	ICE-like protease p20 domain containing protein, expressed OS=Oryza sativa subsp. japonica GN=Os03g0388900 PE=2 SV=1	6.79348	2	2	2	368	39.6	7.68	1.085	1.023	0.924	1.477	0.777	0.714
B9G9F6	Purple acid phosphatase OS=Oryza sativa subsp. japonica GN=OsJ_32987 PE=3 SV=1	1.09797	1	1	1	1184	133.5	6.46	0.877	0.756	0.909	1.185	1.557	0.715
B8BDV1	Lon protease homolog 2, peroxisomal OS=Oryza sativa subsp. indica GN=LON1 PE=2 SV=1	1.47059	1	1	1	884	97.3	7.21	1.136	1.295	0.976	0.732	1.145	0.715
B9FSC8	Putative 12-oxophytodienoate reductase 11 OS=Oryza sativa subsp. japonica GN=OPR11 PE=2 SV=1	15.8038	4	4	4	367	40.6	6.74	1.278	1.422	0.867	1.062	0.656	0.715
A2YQD9	Ferredoxin-1, chloroplastic OS=Oryza sativa subsp. indica GN=ADI1 PE=1 SV=1	64.7482	5	24	5	139	14.9	4.56	1.007	0.806	1.729	0.881	0.861	0.715
B9G712	Uncharacterized protein OS=Oryza sativa subsp. japonica GN=OsJ_32480 PE=3 SV=1	12.2727	4	6	4	440	47.4	9.67	0.842	0.655	2.164	0.903	0.721	0.715
B8BMI7	Putative uncharacterized protein OS=Oryza sativa subsp. indica GN=OsI_38740 PE=3 SV=1	1.07143	1	1	1	560	62.3	6.24	1.296	0.388	0.339	0.774	2.487	0.716
A2X5S8	Putative uncharacterized protein OS=Oryza sativa subsp. indica GN=OsI_07565 PE=4 SV=1	6.90909	1	1	1	275	28.4	9.17	1.217	1.489	1.072	1.132	0.374	0.716
A2XF52	Putative uncharacterized protein OS=Oryza sativa subsp. indica GN=OsI_10995 PE=4 SV=1	12.0755	2	2	2	265	28.5	7.84	0.675	0.539	1.651	1.232	1.186	0.716
B8AZY2	Putative uncharacterized protein OS=Oryza sativa subsp. indica GN=OsI_20596 PE=4 SV=1	2.94118	1	1	1	442	49	9.66	0.821	0.684	1.416	1.367	0.996	0.716
A2Z3W4	Putative uncharacterized protein OS=Oryza sativa subsp. indica GN=OsI_32329 PE=4 SV=1	9.28652	6	6	6	883	94.2	5.38	0.93	0.834	1.682	0.946	0.891	0.716
Q01IY8	OSIGBa0102D10.5 protein OS=Oryza sativa GN=OSIGBa0102D10.5 PE=4 SV=1	11.284	2	3	2	257	27.7	7.5	1.008	0.83	1.603	1.037	0.806	0.716
Q94J17	Os01g0749200 protein OS=Oryza sativa subsp. japonica GN=Os01g0749200 PE=2 SV=1	15.0215	4	7	4	233	26.2	10.36	1.267	0.786	1.107	1.028	1.095	0.717
A3A385	Uncharacterized protein OS=Oryza sativa subsp. japonica GN=OsJ_05411 PE=4 SV=1	6.96517	1	1	1	201	21.5	10.05	1.268	0.787	0.953	1.203	1.072	0.717
Q60ED8	Von Willebrand factor type A domain containing protein OS=Oryza sativa subsp. japonica GN=OSJNBa0002D18.11 PE=4 SV=1	6.74157	4	5	4	801	88.7	6.23	1.053	1.388	0.956	0.99	0.896	0.717
A2YPN5	Putative uncharacterized protein OS=Oryza sativa subsp. indica GN=OsI_27235 PE=4 SV=1	20.8211	7	12	5	341	35.4	7.01	1.309	1.908	0.792	0.544	0.729	0.717
B8AWH1	Putative uncharacterized protein OS=Oryza sativa subsp. indica GN=OsI_20936 PE=4 SV=1	3.42205	1	2	1	526	57.4	5.67	1.198	1.079	0.757	1.072	1.176	0.718
Q6ZBR3	Uncharacterized protein OS=Oryza sativa subsp. japonica GN=P0028A08.32 PE=4 SV=1	7.18563	1	2	1	167	18.8	10.11	0.773	0.625	2.153	0.948	0.783	0.718
Q6YZE2	Glutamate-1-semialdehyde 2,1-aminomutase, chloroplastic OS=Oryza sativa subsp. japonica GN=GSA PE=2 SV=1	38.0753	12	31	12	478	50.2	6.95	1.513	0.828	0.824	1.104	1.012	0.719
Q67J09	Os09g0460400 protein OS=Oryza sativa subsp. japonica GN=Os09g0460400 PE=2 SV=1	6.03175	1	3	1	315	33.2	5.11	1.409	0.787	0.999	1.138	0.949	0.719
Q5U1R7	Peroxidase OS=Oryza sativa subsp. japonica GN=prx26 PE=3 SV=1	20.2454	4	4	1	326	33.6	7.87	1.434	1.089	0.387	0.205	2.165	0.72
B8BEI2	Putative uncharacterized protein OS=Oryza sativa subsp. indica GN=OsI_30931 PE=3 SV=1	1.86593	2	2	1	1447	162.8	7.02	1.048	1.587	0.748	0.555	1.343	0.72
Q7Y007	GDSL-like Lipase/Acylhydrolase family protein, expressed OS=Oryza sativa subsp. japonica GN=OSJNBb0070O09.18 PE=2 SV=1	4.20168	1	1	1	357	37.4	5.64	0.881	1.264	0.834	1.052	1.25	0.72
B8B4B7	Putative uncharacterized protein OS=Oryza sativa subsp. indica GN=OsI_23591 PE=4 SV=1	16.2252	4	5	1	302	33	5.4	0.676	0.523	1.524	1.58	0.978	0.72
B8AV85	Putative uncharacterized protein OS=Oryza sativa subsp. indica GN=OsI_17654 PE=4 SV=1	15.5172	3	29	3	290	26.4	8.09	1.261	1.036	0.852	1.023	1.108	0.721
A2WJR2	Putative uncharacterized protein OS=Oryza sativa subsp. indica GN=OsI_00059 PE=3 SV=1	34.6723	12	16	12	473	51.5	6.18	1.239	0.935	1.2	0.931	0.974	0.721
A2XNL2	Putative uncharacterized protein OS=Oryza sativa subsp. indica GN=OsI_14156 PE=3 SV=1	13.5294	2	5	2	170	18.2	10.32	1.304	0.653	1.115	1.348	0.858	0.721
Q0J485	Os08g0528900 protein OS=Oryza sativa subsp. japonica GN=Os08g0528900 PE=4 SV=1	3.79009	1	3	1	343	38.1	7.69	0.898	1.069	0.986	0.918	1.408	0.722
B8B5A5	Putative uncharacterized protein OS=Oryza sativa subsp. indica GN=OsI_27112 PE=4 SV=1	5.53936	1	2	1	343	37.3	8.68	1.102	1.142	0.863	0.855	1.316	0.722
Q336S3	Os10g0563000 protein OS=Oryza sativa subsp. japonica GN=Os10g0563000 PE=2 SV=1	4.77707	1	1	1	314	34.2	8.12	1.3	1.147	0.631	0.913	1.286	0.722
B8AGY7	Putative uncharacterized protein OS=Oryza sativa subsp. indica GN=OsI_05668 PE=4 SV=1	3.87597	1	1	1	258	26.5	10.24	1.161	0.793	1.284	0.892	1.149	0.722
B8AS72	Putative uncharacterized protein OS=Oryza sativa subsp. indica GN=OsI_15306 PE=4 SV=1	10.4433	7	10	7	1015	112.5	7.53	1.001	0.893	1.595	0.753	1.036	0.722
B8B6J1	Peroxidase OS=Oryza sativa subsp. indica GN=OsI_24583 PE=3 SV=1	5.8309	2	6	1	343	37.3	7.87	1.11	0.671	0.866	1.207	1.423	0.723
Q0DX85	Os02g0768600 protein (Fragment) OS=Oryza sativa subsp. japonica GN=Os02g0768600 PE=4 SV=1	25.8503	7	18	7	294	33	5.82	1.119	0.842	1.255	1.043	1.018	0.723
Q5QN02	Os01g0199900 protein OS=Oryza sativa subsp. japonica GN=Os01g0199900 PE=2 SV=1	6.49762	2	2	2	631	68.4	7.11	1.073	1.087	1.15	0.967	1	0.723
Q0D8I7	Peroxidase OS=Oryza sativa subsp. japonica GN=Os07g0157000 PE=3 SV=1	1.36893	1	2	1	1461	156.8	6.23	1.169	1.625	0.714	0.798	0.971	0.723
B8BFK2	Uncharacterized protein OS=Oryza sativa subsp. indica GN=OsI_32536 PE=4 SV=1	4.75162	2	2	2	926	101	8.18	0.792	1.075	1.317	1.35	0.743	0.723
B8BE70	Putative uncharacterized protein OS=Oryza sativa subsp. indica GN=OsI_30800 PE=4 SV=1	2.78373	1	1	1	467	51.9	7.4	1.118	1.069	1.25	0.836	1.003	0.724
A2YII5	Putative uncharacterized protein OS=Oryza sativa subsp. indica GN=OsI_25029 PE=4 SV=1	2.88582	2	2	2	797	85.7	8.13	0.547	0.964	0.664	2.415	0.687	0.724
Q8S1N3	Os01g0868900 protein OS=Oryza sativa subsp. japonica GN=Os01g0868900 PE=4 SV=1	15.5263	8	13	8	760	78.8	8.5	1.368	1.019	0.983	1.011	0.895	0.724
Q7XJ24	Os09g0540900 protein OS=Oryza sativa subsp. japonica GN=Os09g0540900 PE=4 SV=1	2.85714	1	5	1	595	62.5	7.59	1.244	1.275	0.993	0.88	0.883	0.724
A2YQW2	Putative uncharacterized protein OS=Oryza sativa subsp. indica GN=OsI_27689 PE=4 SV=1	49.7409	6	11	6	193	18.4	6.76	1.015	1.082	0.936	1.385	0.857	0.724
A2YM90	Putative uncharacterized protein OS=Oryza sativa subsp. indica GN=OsI_26344 PE=3 SV=1	5.34759	2	2	2	561	60.1	5.17	1.1	1.436	0.925	1.014	0.801	0.724
Q5N6Y8	Putative 4-coumarate:coenzyme A ligase OS=Oryza sativa subsp. japonica GN=P0035F12.27 PE=4 SV=1	7.0922	3	4	3	564	59.6	6.64	1.26	1.004	0.986	0.835	1.191	0.725
Q7XT14	OSJNBb0050O03.8 protein OS=Oryza sativa subsp. japonica GN=Os04g0117100 PE=2 SV=2	40.3846	2	3	2	52	5.3	10.13	0.835	1.305	0.822	1.206	1.107	0.725
Q0DU60	Os03g0205500 protein OS=Oryza sativa subsp. japonica GN=Os03g0205500 PE=3 SV=2	4.59016	1	2	1	305	34	8.37	1.218	0.969	1.051	0.99	1.046	0.725
A2XV86	Putative uncharacterized protein OS=Oryza sativa subsp. indica GN=OsI_16524 PE=4 SV=1	7.44681	6	7	6	846	92.4	6.47	1.048	1.023	1.117	1.238	0.849	0.725
A2ZFX4	Glycosyltransferase OS=Oryza sativa subsp. indica GN=OsI_36677 PE=3 SV=1	25.7143	9	15	9	490	52.5	6.15	1.119	1.144	1.106	0.955	0.95	0.726
A2WLZ1	Putative uncharacterized protein OS=Oryza sativa subsp. indica GN=OsI_00860 PE=4 SV=1	8.98204	2	3	2	167	18.2	8.1	1.236	1.229	0.912	0.958	0.938	0.726
A2X1X4	Putative uncharacterized protein OS=Oryza sativa subsp. indica GN=OsI_06200 PE=4 SV=1	43.5556	7	14	6	225	23.1	6.58	0.947	0.795	1.609	1.061	0.862	0.726
B8AR23	Putative uncharacterized protein OS=Oryza sativa subsp. indica GN=OsI_13396 PE=3 SV=1	19.8257	6	7	6	459	51	5.67	1.272	0.853	1.452	0.952	0.745	0.726
A2WWB5	NADH-cytochrome b5 reductase OS=Oryza sativa subsp. indica GN=OsI_04196 PE=3 SV=1	5.01792	1	2	1	279	31	8.7	0.969	0.942	1.068	1.183	1.111	0.727
B8B5Q3	Putative uncharacterized protein OS=Oryza sativa subsp. indica GN=OsI_25851 PE=4 SV=1	2.5	1	1	1	680	76.1	8.18	1.083	1.089	1.252	0.855	0.993	0.727
Q8L3T8	Extensin-like OS=Oryza sativa subsp. japonica GN=B1103C09.1-1 PE=2 SV=1	1.92982	1	1	1	570	61.5	5.71	0.684	1.573	0.843	1.45	0.722	0.727
B9GCK4	Uncharacterized protein OS=Oryza sativa subsp. japonica GN=OsJ_35701 PE=3 SV=1	33.7063	20	42	8	715	76.2	5.26	1.139	0.671	0.952	1.486	1.024	0.728
Q655Y8	Os06g0664300 protein OS=Oryza sativa subsp. japonica GN=Os06g0664300 PE=4 SV=1	9.10518	5	6	4	637	70.6	5.72	1.008	1.206	1.023	1.044	0.992	0.728
B9FDQ2	Uncharacterized protein OS=Oryza sativa subsp. japonica GN=OsJ_16714 PE=4 SV=1	1.63265	1	1	1	490	54.4	9.47	0.723	0.762	1.848	0.691	1.247	0.729
A2ZA44	Uncharacterized protein OS=Oryza sativa subsp. indica GN=OsI_34606 PE=3 SV=1	16.8582	3	5	2	261	28.7	8.85	0.966	1.395	0.888	1.34	0.682	0.729
A2ZUM2	Uncharacterized protein OS=Oryza sativa subsp. japonica GN=OsJ_02309 PE=4 SV=1	5.15464	1	1	1	291	29.9	10.37	1.053	1.673	0.551	1.486	0.506	0.73
I6QM82	Aquaporin OS=Oryza sativa subsp. japonica GN=PIP1.1 PE=2 SV=1	13.1488	3	10	2	289	30.8	8.82	0.932	0.971	1.386	1.133	0.848	0.73
A2YE33	Putative uncharacterized protein OS=Oryza sativa subsp. indica GN=OsI_23378 PE=4 SV=1	32.4742	5	8	4	194	20.8	5	0.847	1.26	0.894	1.43	0.839	0.73
Q2R3B6	Os11g0528500 protein OS=Oryza sativa subsp. japonica GN=LOC_Os11g32500 PE=2 SV=1	11.9205	2	4	2	151	16.3	10.01	0.984	0.815	1.767	0.874	0.831	0.73
B8AA76	Lipoyl synthase 1, chloroplastic OS=Oryza sativa subsp. indica GN=LIP1P-1 PE=3 SV=2	6.75676	1	1	1	370	39.9	8.5	1.354	1.088	0.788	0.722	1.317	0.731
Q6Z478	Glycosyltransferase OS=Oryza sativa subsp. japonica GN=Os07g0503500 PE=3 SV=1	2.1097	1	1	1	474	51.2	5.9	0.827	0.718	2.075	0.581	1.067	0.731
Q6Z5N4	Pyruvate dehydrogenase E1 component subunit alpha-1, mitochondrial OS=Oryza sativa subsp. japonica GN=Os02g0739600 PE=2 SV=1	36.4103	9	32	8	390	42.7	7.77	0.997	0.984	1.051	1.257	0.98	0.731
Q75GR6	50S ribosomal protein L17, putative, expressed OS=Oryza sativa subsp. japonica GN=LOC_Os03g60100 PE=2 SV=1	14.2857	3	4	3	210	22.9	11.06	1.493	0.828	0.803	1.294	0.851	0.731
A2XCU8	Putative uncharacterized protein OS=Oryza sativa subsp. indica GN=OsI_10133 PE=3 SV=1	13.3333	5	6	5	555	60.2	7.61	1.102	0.856	1.404	0.996	0.909	0.732
Q10MJ1	Probable glutamyl endopeptidase, chloroplastic OS=Oryza sativa subsp. japonica GN=GEP PE=2 SV=1	13.0064	8	9	2	938	103.8	5.95	1.107	0.939	1.327	0.989	0.906	0.732
B8B2K4	Putative uncharacterized protein OS=Oryza sativa subsp. indica GN=OsI_24509 PE=4 SV=1	5.72917	2	3	2	384	40.4	8.65	1.201	1.256	0.852	1.259	0.7	0.732
P0C448	50S ribosomal protein L20, chloroplastic OS=Oryza sativa subsp. indica GN=rpl20 PE=3 SV=1	11.7647	2	3	2	119	14.3	12.13	1.168	0.88	0.914	1.427	0.879	0.732
A2ZLH5	Putative uncharacterized protein OS=Oryza sativa subsp. indica GN=OsI_38670 PE=4 SV=1	17.8125	4	10	4	320	34.5	6.62	0.896	1.131	1.334	1.092	0.815	0.732
A2YFJ9	Putative uncharacterized protein OS=Oryza sativa subsp. indica GN=OsI_23881 PE=4 SV=1	3.3557	1	2	1	298	33.3	4.91	1.122	0.996	0.994	0.82	1.335	0.733
Q8H4E0	Os07g0630800 protein OS=Oryza sativa subsp. japonica GN=P0011H09.138 PE=2 SV=1	9.40594	4	11	1	404	42.2	8.79	0.808	0.862	1.69	0.818	1.09	0.733
Q5W722	Os05g0159200 protein OS=Oryza sativa subsp. japonica GN=Os05g0159200 PE=4 SV=1	3.01624	1	2	1	431	45.7	7.49	0.815	1.612	0.613	1.197	1.029	0.733
A2YZA3	Putative uncharacterized protein OS=Oryza sativa subsp. indica GN=OsI_30678 PE=4 SV=1	26.3598	6	9	6	239	25.8	9.52	0.864	0.799	1.566	1.042	0.995	0.733
Q850W6	Os03g0452300 protein OS=Oryza sativa subsp. japonica GN=LOC_Os03g34040 PE=2 SV=1	29.1411	9	18	9	326	34.9	5.03	1.334	0.812	1.07	1.152	0.898	0.733
B8ATW7	Putative uncharacterized protein OS=Oryza sativa subsp. indica GN=OsI_17267 PE=3 SV=1	33.9943	9	15	9	353	38.2	8.46	1.014	0.727	1.699	0.946	0.882	0.733
Q8W3E9	Putative prolyl 4-hydroxylase, alpha subunit OS=Oryza sativa subsp. japonica GN=OSJNBa0017E08.15 PE=4 SV=1	4.08163	1	1	1	343	37	8.97	0.709	1.124	1.036	1.442	0.955	0.734
A2ZEI3	Putative uncharacterized protein OS=Oryza sativa subsp. indica GN=OsI_36200 PE=3 SV=1	3.38983	1	1	1	354	38.6	9.11	0.81	0.906	1.235	1.499	0.816	0.734
A2Z7Z0	Uncharacterized protein OS=Oryza sativa subsp. indica GN=OsI_33828 PE=4 SV=1	2.82187	1	1	1	567	61.3	7.61	0.836	1.192	0.927	1.501	0.809	0.734
B8A9D2	Putative uncharacterized protein OS=Oryza sativa subsp. indica GN=OsI_03680 PE=4 SV=1	1.84162	1	2	1	543	59.6	5.59	1.106	1.255	0.944	0.915	1.045	0.735
B9FHE3	Uncharacterized protein OS=Oryza sativa subsp. japonica GN=OsJ_17149 PE=4 SV=1	16.3527	16	22	16	1327	142.5	4.5	1.178	0.926	1.052	1.096	1.014	0.735
B8AK65	Putative uncharacterized protein OS=Oryza sativa subsp. indica GN=OsI_12125 PE=4 SV=1	17.0807	3	4	3	322	34.5	5.52	0.956	1.36	0.911	1.146	0.891	0.735
B8B258	Putative uncharacterized protein OS=Oryza sativa subsp. indica GN=OsI_24369 PE=4 SV=1	12.1053	1	1	1	190	21.2	4.79	0.901	0.806	1.64	0.682	1.235	0.736
A2YAJ5	Putative uncharacterized protein OS=Oryza sativa subsp. indica GN=OsI_22109 PE=4 SV=1	7.55814	1	1	1	172	18.8	7.05	1.068	0.842	1.163	0.998	1.193	0.736
Q6ZJI9	Acyl carrier protein OS=Oryza sativa subsp. japonica GN=Os08g0549300 PE=2 SV=1	10.8696	1	2	1	138	14.5	5.12	1.087	1.191	0.933	0.975	1.079	0.736
E0ZS47	Urease accessory protein G OS=Oryza sativa subsp. indica GN=UREG PE=2 SV=1	16.1972	3	5	3	284	30.8	6.52	1.049	0.93	1.296	1.112	0.877	0.736
D0EKM1	Photosystem II CP47 reaction center protein OS=Oryza sativa subsp. indica GN=psbB PE=3 SV=1	29.9213	13	100	13	508	56.2	6.54	0.879	0.977	1.816	0.862	0.73	0.736
A2YU91	Glucose-1-phosphate adenylyltransferase OS=Oryza sativa subsp. indica GN=OsI_28901 PE=3 SV=1	31.7121	9	16	6	514	56.1	7.03	0.93	1.421	1.181	0.96	0.772	0.736
B8B4V1	Putative uncharacterized protein OS=Oryza sativa subsp. indica GN=OsI_26937 PE=3 SV=1	12.9944	1	2	1	177	16.7	8.4	1.019	1.524	0.81	1.105	0.806	0.736
Q7EYS3	Glycine/D-amino acid oxidases-like OS=Oryza sativa subsp. japonica GN=Os08g0422000 PE=2 SV=1	3.90879	1	2	1	614	67.1	6.02	1.03	0.827	1.631	0.836	0.94	0.737
A2X7K2	ATP-dependent Clp protease proteolytic subunit OS=Oryza sativa subsp. indica GN=OsI_08189 PE=3 SV=1	22.327	5	12	4	318	34.1	7.01	1.098	0.972	1.281	1.014	0.898	0.737
Q9FVZ9	Cytochrome b5-like Heme/Steroid binding domain containing protein, expressed OS=Oryza sativa subsp. japonica GN=LOC_Os10g35850 PE=2 SV=1	14.3396	2	2	2	265	27.7	4.81	1.056	1.163	1.436	0.804	0.804	0.737
B8BAH1	Putative uncharacterized protein OS=Oryza sativa subsp. indica GN=OsI_29108 PE=4 SV=1	3.00429	1	1	1	466	50.9	7.44	1.016	0.776	1.061	1.328	1.081	0.738
B8AGY8	Putative uncharacterized protein OS=Oryza sativa subsp. indica GN=OsI_05669 PE=4 SV=1	14.2023	6	9	6	514	55.5	7.33	1.285	0.939	0.902	1.103	1.033	0.738
Q8W3G2	Glycerol-3-phosphate acyltransferase, chloroplast, putative, expressed OS=Oryza sativa subsp. japonica GN=OSJNBa0035H01.8 PE=4 SV=1	3.27869	1	1	1	427	47.8	6.74	1.391	0.875	0.988	1.095	0.913	0.738
A2ZFN5	Putative uncharacterized protein OS=Oryza sativa subsp. indica GN=OsI_36586 PE=4 SV=1	14.7959	2	2	2	196	19.9	11.36	1.272	1.035	1.191	0.983	0.782	0.738
Q10N98	33 kDa secretory protein, putative, expressed OS=Oryza sativa subsp. japonica GN=Os03g0277600 PE=2 SV=1	5.66038	1	1	1	265	28.2	8.24	0.466	0.553	1.736	0.536	1.969	0.739
Q9SNQ3	Os06g0142700 protein OS=Oryza sativa subsp. japonica GN=Os06g0142700 PE=2 SV=1	6.49351	1	1	1	154	17.1	5.71	0.973	0.775	1.149	0.602	1.762	0.739
B8BJ46	Putative uncharacterized protein OS=Oryza sativa subsp. indica GN=OsI_35121 PE=4 SV=1	11.4447	5	7	5	533	58.1	8.38	1.074	0.86	1.506	0.705	1.115	0.739
Q6Z1P2	Os08g0566600 protein OS=Oryza sativa subsp. japonica GN=Os08g0566600 PE=2 SV=1	20	2	3	2	125	13.2	11.87	0.874	0.836	1.792	0.676	1.083	0.739
A2WYB3	Putative uncharacterized protein OS=Oryza sativa subsp. indica GN=OsI_04917 PE=4 SV=1	22.6141	8	11	8	482	53.1	6.07	1.337	0.968	0.885	1.028	1.043	0.739
A2Z5X0	Uncharacterized protein OS=Oryza sativa subsp. indica GN=OsI_33044 PE=3 SV=1	23.9252	9	10	9	535	58.5	7.01	1.041	1.002	0.749	1.614	0.854	0.739
B8ADD2	Importin subunit alpha OS=Oryza sativa subsp. indica GN=OsI_00484 PE=3 SV=1	6.06061	2	2	2	528	57.1	5.22	0.884	0.867	1.206	1.492	0.812	0.739
B8AN10	Putative uncharacterized protein OS=Oryza sativa subsp. indica GN=OsI_11329 PE=4 SV=1	4.74576	1	1	1	295	32	5.4	0.805	0.83	1.179	0.831	1.615	0.74
Q6L4C6	Putative uncharacterized protein OSJNBa0088M05.15 OS=Oryza sativa subsp. japonica GN=OSJNBa0088M05.15 PE=4 SV=1	46.131	14	21	14	336	37.3	6.68	1.056	1.231	0.842	0.986	1.145	0.74
A2YWA4	Glucose-6-phosphate isomerase OS=Oryza sativa subsp. indica GN=OsI_29615 PE=3 SV=1	14.2857	8	14	1	623	68.2	5.95	1.077	0.869	1.384	0.895	1.035	0.74
Q5Z7T2	Os06g0714200 protein OS=Oryza sativa subsp. japonica GN=OJ1136_F03.24 PE=4 SV=1	16.5329	7	8	5	623	69.1	9.06	1.03	1.09	1.016	1.203	0.922	0.74
A2Y5G2	Putative uncharacterized protein OS=Oryza sativa subsp. indica GN=OsI_20232 PE=3 SV=1	1.6791	1	1	1	536	57.3	5.53	0.799	0.606	2.079	0.934	0.842	0.74
Q94E74	Os01g0511100 protein OS=Oryza sativa subsp. japonica GN=Os01g0511100 PE=2 SV=1	6.58683	1	1	1	167	17.9	7.46	1.126	0.931	1.188	0.598	1.415	0.741
A2WUX5	Putative uncharacterized protein OS=Oryza sativa subsp. indica GN=OsI_03687 PE=4 SV=1	2.90135	1	1	1	517	55.1	8.12	1.437	0.441	0.544	1.592	1.244	0.741
B8BNQ4	Putative uncharacterized protein OS=Oryza sativa subsp. indica GN=OsI_37876 PE=3 SV=1	29.8867	33	80	10	1412	156.8	6.98	1.089	0.797	1.389	0.991	0.994	0.741
Q8H3C9	IAA-amino acid hydrolase ILR1-like 7 OS=Oryza sativa subsp. japonica GN=ILL7 PE=2 SV=1	3.51648	1	1	1	455	48	5.99	1.23	1.434	0.941	0.797	0.856	0.741
Q10BA5	Defective in exine formation protein, putative, expressed OS=Oryza sativa subsp. japonica GN=OJ1111_B11.16 PE=4 SV=1	2.58519	1	1	1	851	94.8	5	1.355	1.611	0.658	0.869	0.766	0.741
B7NZY5	BADH OS=Oryza sativa subsp. indica GN=BADH PE=2 SV=1	8.51485	2	3	1	505	54.5	6.35	0.715	1.099	1.476	1.14	0.829	0.741
D4N2J5	Eukaryotic translation initiation factor 4g (Fragment) OS=Oryza sativa subsp. indica PE=4 SV=1	3.72629	4	4	0	1476	160.5	6.54	0.989	0.984	0.955	1.514	0.816	0.741
B8ACE7	Laccase OS=Oryza sativa subsp. indica GN=OsI_04449 PE=3 SV=1	7.8712	3	3	3	559	60.2	5.59	1.412	0.892	0.717	1.008	1.229	0.742
B8B2Q7	Putative uncharacterized protein OS=Oryza sativa subsp. indica GN=OsI_21598 PE=4 SV=1	1.63934	1	1	1	427	49.6	9.79	1.112	0.974	0.804	1.141	1.226	0.742
Q94HJ6	Putative uncharacterized protein OS=Oryza sativa PE=4 SV=1	9.92908	2	2	2	141	14.5	9.06	1.084	0.822	1.392	0.762	1.198	0.742
A2ZCZ7	Putative uncharacterized protein OS=Oryza sativa subsp. indica GN=OsI_35659 PE=4 SV=1	36.1011	6	11	6	277	29.5	6	0.966	0.678	1.631	0.896	1.087	0.742
A2Y100	Putative uncharacterized protein OS=Oryza sativa subsp. indica GN=OsI_18680 PE=4 SV=1	9.96785	3	3	3	311	33.6	5.26	1.05	1.015	1.312	0.855	1.026	0.742
A2ZIX0	Putative uncharacterized protein OS=Oryza sativa subsp. indica GN=OsI_37775 PE=4 SV=1	22.1557	3	3	3	167	17.7	5.76	0.71	1.154	0.982	1.393	1.019	0.742
B8AEL7	Aspartate aminotransferase OS=Oryza sativa subsp. indica GN=OsI_06490 PE=4 SV=1	15.9722	5	8	1	432	48.1	7.97	0.92	1.026	1.077	1.229	1.006	0.742
Q8H2J8	40S ribosomal protein S12 OS=Oryza sativa subsp. japonica GN=OSJNBa0016A21.128-2 PE=2 SV=1	52.8986	6	18	1	138	14.8	5.52	1.074	1.289	1.002	0.974	0.918	0.742
B8AE84	Putative uncharacterized protein OS=Oryza sativa subsp. indica GN=OsI_06402 PE=4 SV=1	21.9207	9	19	2	479	54.1	8.18	1.367	1.526	0.789	1.155	0.419	0.743
Q01MZ9	OSIGBa0132I10.2 protein OS=Oryza sativa GN=OSIGBa0132I10.2 PE=3 SV=1	11.7647	3	3	3	357	38.8	5.96	1.123	0.884	0.819	1.386	1.046	0.743
Q651M0	Rhomboid-like protein OS=Oryza sativa subsp. japonica GN=Os09g0525900 PE=2 SV=1	14.8607	4	10	4	323	35.6	9.1	1.015	1.37	0.701	1.139	1.032	0.743
Q5ZEG0	Protein MAO HUZI 4, chloroplastic OS=Oryza sativa subsp. japonica GN=MHZ4 PE=2 SV=1	4.82456	1	1	1	228	24.4	10.52	0.538	0.928	1.032	2.016	0.742	0.743
B8B782	Putative uncharacterized protein OS=Oryza sativa subsp. indica GN=OsI_26411 PE=4 SV=1	19.1919	8	9	8	495	56.1	8.91	0.825	1.212	0.851	1.312	1.057	0.744
Q6YZY5	Germin-like protein 8-11 OS=Oryza sativa subsp. japonica GN=Os08g0190100 PE=1 SV=1	4.01786	1	1	1	224	24.3	6.79	1.443	0.887	0.705	0.538	1.682	0.745
A2XT72	Putative uncharacterized protein OS=Oryza sativa subsp. indica GN=OsI_15810 PE=4 SV=1	20.3947	3	3	2	152	16.1	5.1	0.976	1.058	1.117	1.011	1.093	0.745
A2YFA8	Putative uncharacterized protein OS=Oryza sativa subsp. indica GN=OsI_23796 PE=3 SV=1	4.51745	2	2	2	487	52.9	7.36	0.932	0.735	1.594	0.902	1.092	0.745
B8B7X6	Probable D-2-hydroxyglutarate dehydrogenase, mitochondrial OS=Oryza sativa subsp. indica GN=D2HGDH PE=3 SV=1	10.5546	4	4	4	559	61.1	7.3	0.906	1.044	1.122	1.268	0.916	0.745
A0A0P0X5N3	Os07g0420700 protein (Fragment) OS=Oryza sativa subsp. japonica GN=Os07g0420700 PE=3 SV=1	4.46602	4	4	4	1030	113.4	5.81	1.091	1.023	0.764	0.994	1.382	0.746
A2WX82	Putative uncharacterized protein OS=Oryza sativa subsp. indica GN=OsI_04525 PE=4 SV=1	16.6667	3	4	3	186	20	8.48	1.115	0.734	1.471	0.656	1.278	0.746
A2Y4G0	Putative uncharacterized protein OS=Oryza sativa subsp. indica GN=OsI_19888 PE=4 SV=1	5.49828	1	1	1	291	31.8	5.92	0.819	0.762	1.51	0.912	1.251	0.746
Q6Z2T6	Geranylgeranyl diphosphate reductase, chloroplastic OS=Oryza sativa subsp. japonica GN=CHLP PE=2 SV=1	29.8056	12	25	12	463	50.6	9.1	1.438	0.712	0.716	1.298	1.089	0.746
A2X381	Reticulon-like protein OS=Oryza sativa subsp. indica GN=OsI_06662 PE=4 SV=1	21.7391	5	7	5	230	25.2	8.15	1.156	1.355	0.828	0.875	1.039	0.746
B8B9V2	GrpE protein homolog OS=Oryza sativa subsp. indica GN=OsI_28865 PE=3 SV=1	7.3955	2	3	2	311	33.7	5.35	0.929	1.124	1.214	1.013	0.974	0.746
Q6K8J4	4-hydroxy-3-methylbut-2-en-1-yl diphosphate synthase (ferredoxin), chloroplastic OS=Oryza sativa subsp. japonica GN=ISPG PE=2 SV=1	21.1022	12	20	12	744	82.1	5.94	1.348	0.86	1.012	1.073	0.961	0.746
Q8H8C2	Putative uncharacterized protein OJ1134F05.7 OS=Oryza sativa subsp. japonica GN=OJ1134F05.7 PE=4 SV=1	9.77444	2	2	2	399	42.7	6.46	0.974	0.794	1.653	0.931	0.903	0.746
A2WYY7	Putative uncharacterized protein OS=Oryza sativa subsp. indica GN=OsI_05153 PE=3 SV=1	8.08383	2	3	2	334	35.7	9.35	0.612	1.28	1.363	1.143	0.856	0.746
B8BAD1	Putative uncharacterized protein OS=Oryza sativa subsp. indica GN=OsI_27624 PE=4 SV=1	9.62441	2	3	2	426	47.7	6.1	1.162	1.311	0.901	0.617	1.261	0.747
A2YVL4	Putative uncharacterized protein OS=Oryza sativa subsp. indica GN=OsI_29372 PE=3 SV=1	16.962	7	10	7	395	43.8	5.91	0.964	1.131	0.922	1.242	0.993	0.747
D3DF24	Cytochrome c oxidase subunit 2 OS=Oryza sativa subsp. indica GN=cox2 PE=3 SV=1	5.76923	1	1	1	260	29.2	5.14	1.323	1.254	1.011	0.95	0.716	0.747
B8A7J0	Putative uncharacterized protein OS=Oryza sativa subsp. indica GN=OsI_01693 PE=4 SV=1	3.86266	1	1	1	233	26.2	9.63	0.799	0.71	1.377	1.085	1.282	0.748
B8AKC9	Putative uncharacterized protein OS=Oryza sativa subsp. indica GN=OsI_10773 PE=4 SV=1	12.4224	2	4	2	161	15.9	8.25	0.871	0.496	2.082	1.246	0.558	0.748
Q8GTK9	Putative asparaginyl-tRNA synthetase, chloroplast/mitochondrial OS=Oryza sativa subsp. japonica GN=OJ1753_E03.117 PE=3 SV=1	7.70548	4	4	4	584	64.5	6.57	1.257	0.771	1.188	0.935	1.101	0.748
B8AIS0	Putative uncharacterized protein OS=Oryza sativa subsp. indica GN=OsI_08960 PE=4 SV=1	12.6087	2	3	2	230	23.4	8.88	1.153	1.073	1.305	0.768	0.953	0.748
B9EWL5	Uncharacterized protein OS=Oryza sativa subsp. japonica GN=OsJ_04864 PE=4 SV=1	6.73575	1	3	1	193	22	8.41	1.223	0.794	1.023	1.283	0.929	0.748
A2Y0H2	REF/SRPP-like protein OsI_017815 OS=Oryza sativa subsp. indica GN=OsI_017815 PE=3 SV=1	9.88142	2	2	2	253	26.8	6.62	0.988	1.342	1.051	1.066	0.805	0.748
B8AVY0	Putative uncharacterized protein OS=Oryza sativa subsp. indica GN=OsI_17782 PE=4 SV=1	1.31048	1	1	1	992	108.5	6.64	1.05	0.945	0.968	0.936	1.351	0.749
A2YS16	Putative uncharacterized protein OS=Oryza sativa subsp. indica GN=OsI_28114 PE=4 SV=1	6.46853	3	3	3	572	60.3	5.14	0.948	0.948	1.375	1.357	0.623	0.749
B8ABC6	Putative uncharacterized protein OS=Oryza sativa subsp. indica GN=OsI_04240 PE=4 SV=1	11.5854	3	7	3	328	35.5	9.44	1.15	1.256	0.993	0.815	1.038	0.749
Q2R176	Os11g0615200 protein OS=Oryza sativa subsp. japonica GN=Os11g0615200 PE=2 SV=1	14.1463	2	5	2	205	21.6	5.06	1.164	0.904	1.413	0.772	0.998	0.749
B9FF00	Uncharacterized protein OS=Oryza sativa subsp. japonica GN=OsJ_14672 PE=4 SV=1	18.7135	4	9	4	342	36.5	8.65	0.965	1.03	1.252	1.1	0.903	0.749
A2Y066	Putative uncharacterized protein OS=Oryza sativa subsp. indica GN=OsI_18374 PE=4 SV=1	3.45369	3	3	2	1274	136.4	6.83	0.968	1.357	0.862	1.184	0.881	0.749
B8AE40	Putative uncharacterized protein OS=Oryza sativa subsp. indica GN=OsI_09264 PE=4 SV=1	8.52459	2	2	2	305	34.3	5.91	1.36	0.952	1.202	0.929	0.809	0.749
B8B000	Putative uncharacterized protein OS=Oryza sativa subsp. indica GN=OsI_20640 PE=4 SV=1	4.74777	1	1	1	337	36.9	8.35	1.013	0.968	0.691	1.192	1.385	0.75
A2YVI8	Chlorophyll a-b binding protein, chloroplastic OS=Oryza sativa subsp. indica GN=OsI_29348 PE=3 SV=1	36.4754	5	18	5	244	26.8	7.03	0.828	0.905	1.531	0.859	1.127	0.75
A2Y4Y3	Putative uncharacterized protein OS=Oryza sativa subsp. indica GN=OsI_20059 PE=4 SV=1	4.85437	1	2	1	309	32.3	6.11	0.872	1.214	1.154	0.941	1.069	0.75
Q2QXL3	ACT domain-containing protein, putative, expressed OS=Oryza sativa subsp. japonica GN=Os12g0152700 PE=2 SV=1	15.4122	3	3	3	279	30.4	5.31	1.008	1.16	1.161	0.92	1.001	0.75
A2YU57	Putative uncharacterized protein OS=Oryza sativa subsp. indica GN=OsI_28867 PE=4 SV=1	3.1941	1	1	1	407	43.7	8.09	1.106	1.052	0.644	1.597	0.851	0.75
Q6I5K9	Os05g0435800 protein OS=Oryza sativa subsp. japonica GN=Os05g0435800 PE=4 SV=1	3.94218	2	3	2	761	79.5	6.98	1.313	1.26	0.875	1.022	0.78	0.75
B9FTF7	Uncharacterized protein OS=Oryza sativa subsp. japonica GN=OsJ_21446 PE=4 SV=1	6.48396	8	8	8	1496	166.7	6.07	1.01	1.247	1.16	1.01	0.822	0.75
Q0DMZ3	Os03g0785200 protein OS=Oryza sativa subsp. japonica GN=Os03g0785200 PE=4 SV=1	8.06452	2	3	2	310	33.9	8.72	1.239	0.743	0.867	1.192	1.208	0.751
A3BIK7	Uncharacterized protein OS=Oryza sativa subsp. japonica GN=OsJ_23828 PE=4 SV=1	13.8686	3	3	3	274	30.9	9.06	1.026	0.849	1.105	1.133	1.136	0.751
A0A0N9E0V4	30S ribosomal protein S3, chloroplastic OS=Oryza sativa aromatic subgroup GN=rps3 PE=3 SV=1	23.0126	6	11	6	239	27.5	9.74	1.383	0.798	0.978	1.158	0.933	0.751
Q0E0G3	Os02g0553200 protein OS=Oryza sativa subsp. japonica GN=Os02g0553200 PE=3 SV=1	16.318	7	15	5	478	51.2	5.53	1.046	0.68	1.664	0.769	1.089	0.752
A2XEM2	Putative uncharacterized protein OS=Oryza sativa subsp. indica GN=OsI_10783 PE=4 SV=1	3.71134	1	1	1	485	52.4	6.98	1.097	1.281	0.909	0.871	1.089	0.752
A2Z1P8	Putative uncharacterized protein OS=Oryza sativa subsp. indica GN=OsI_31532 PE=3 SV=1	22.5681	10	15	10	514	58.1	8.78	1.073	1.293	0.81	1.013	1.058	0.752
Q53QR8	Phosphoglucomutase/phosphomannomutase, C-terminal domain, putative OS=Oryza sativa subsp. japonica PE=4 SV=1	15.7377	7	11	7	610	66.2	6.68	0.997	1.383	0.99	1.054	0.824	0.752
B8A9L0	Putative uncharacterized protein OS=Oryza sativa subsp. indica GN=OsI_05319 PE=4 SV=1	5.98291	1	1	1	234	26.8	5.27	1.203	0.971	1.1	0.789	1.184	0.753
Q941V2	ABC transporter subunit-like OS=Oryza sativa subsp. japonica GN=Os01g0830000 PE=2 SV=1	9.74265	4	4	4	544	59.8	6.37	1.253	0.788	1.122	0.99	1.094	0.753
A2XDA1	Phytoene dehydrogenase, chloroplastic/chromoplastic OS=Oryza sativa subsp. indica GN=PDS1 PE=2 SV=2	10.8997	5	9	5	578	64.7	7.85	1.01	1.026	1.229	1.018	0.965	0.753
A3BLC3	Ribosome-recycling factor, chloroplastic OS=Oryza sativa subsp. japonica GN=Os07g0570700 PE=2 SV=2	22.1805	4	6	4	266	29.6	9.33	1.217	0.932	1.269	0.989	0.84	0.753
A2XCH7	Putative uncharacterized protein OS=Oryza sativa subsp. indica GN=OsI_10010 PE=3 SV=1	6.8	1	12	1	250	25.7	6.51	0.617	0.735	1.38	1.731	0.783	0.753
A2WML4	Putative uncharacterized protein OS=Oryza sativa subsp. indica GN=OsI_01081 PE=3 SV=1	11.1446	3	4	3	332	35.7	6.04	1.945	0.631	1.196	0.802	0.671	0.754
A2X3S0	Putative uncharacterized protein OS=Oryza sativa subsp. indica GN=OsI_06857 PE=3 SV=1	7.04225	1	1	1	142	16.2	5.68	1.101	0.873	1.761	0.711	0.8	0.754
A2YEP4	Putative uncharacterized protein OS=Oryza sativa subsp. indica GN=OsI_23588 PE=4 SV=1	4.19948	1	1	1	381	43	8.56	1.138	0.838	1.586	0.486	1.196	0.755
Q6ZIY1	Os07g0205700 protein OS=Oryza sativa subsp. japonica GN=Os07g0205700 PE=2 SV=1	6.68524	4	5	4	718	78.5	6.27	0.98	0.656	1.234	1.244	1.131	0.755
A2YAR2	Putative uncharacterized protein OS=Oryza sativa subsp. indica GN=OsI_22178 PE=4 SV=1	11.1111	1	2	1	198	19.5	7.8	1.164	1.174	0.575	1.217	1.115	0.755
B8AA59	Putative uncharacterized protein OS=Oryza sativa subsp. indica GN=OsI_03914 PE=4 SV=1	2.78155	3	4	3	1474	162.5	6.32	0.935	1.196	0.82	1.25	1.043	0.755
A2XEC8	Putative uncharacterized protein OS=Oryza sativa subsp. indica GN=OsI_10684 PE=4 SV=1	12.0944	4	6	4	339	38.3	7.59	1.107	1.168	0.927	1.091	0.952	0.755
B8B7P6	Putative uncharacterized protein OS=Oryza sativa subsp. indica GN=OsI_25096 PE=3 SV=1	37.5	6	11	6	280	29.2	5.74	0.947	0.772	1.815	0.845	0.866	0.755
Q84YK7	Beta-glucosidase 27 OS=Oryza sativa subsp. japonica GN=BGLU27 PE=2 SV=1	19.0381	7	11	7	499	56.8	8.41	1.206	0.896	0.754	0.977	1.41	0.756
Q6H443	Os09g0279500 protein OS=Oryza sativa subsp. japonica GN=Os09g0279500 PE=2 SV=1	43.6735	8	11	8	245	26.7	8.41	1.255	0.858	0.967	1.136	1.027	0.756
B8A8C9	Phospholipase A1-II 5 OS=Oryza sativa subsp. indica GN=OsI_03470 PE=3 SV=1	8.3871	2	3	2	465	50.4	6.98	1.015	1.233	0.818	1.224	0.953	0.756
B8B588	Putative uncharacterized protein OS=Oryza sativa subsp. indica GN=OsI_25695 PE=3 SV=1	4.31034	1	1	1	232	25.9	7.74	0.941	0.7	1.789	0.986	0.827	0.756
B8AY19	Putative uncharacterized protein OS=Oryza sativa subsp. indica GN=OsI_19890 PE=4 SV=1	17.5	2	3	2	120	13.5	8.18	1.065	1.513	0.694	0.902	1.07	0.757
B8BPN4	Putative uncharacterized protein OS=Oryza sativa subsp. indica GN=OsI_38334 PE=4 SV=1	8.86076	2	2	2	316	34.2	5.69	0.984	0.997	1.149	1.082	1.031	0.757
Q84M79	Expressed protein OS=Oryza sativa subsp. japonica GN=Os03g0857600 PE=2 SV=1	10.5263	2	4	2	266	28.3	9.29	0.931	0.941	0.712	1.975	0.685	0.757
A2XL76	Putative uncharacterized protein OS=Oryza sativa subsp. indica GN=OsI_13221 PE=3 SV=1	1.7663	1	1	1	736	84.5	8.84	1.224	1.135	0.9	1.022	0.962	0.757
B9EWK2	Uncharacterized protein OS=Oryza sativa subsp. japonica GN=OsJ_04839 PE=4 SV=1	11.9565	1	2	1	184	20.5	9.99	1.12	0.909	1.58	0.921	0.714	0.757
B8AYI6	Putative uncharacterized protein OS=Oryza sativa subsp. indica GN=OsI_20058 PE=4 SV=1	46.1407	21	45	16	583	63.8	4.6	0.965	1.433	0.974	1.029	0.843	0.757
A2XNS3	Putative uncharacterized protein OS=Oryza sativa subsp. indica GN=OsI_14220 PE=4 SV=1	32.6829	6	16	6	205	21.8	8.12	1.33	1.064	0.662	0.694	1.492	0.758
A2WZY4	Putative uncharacterized protein OS=Oryza sativa subsp. indica GN=OsI_05525 PE=3 SV=1	1.98413	1	1	1	504	56.8	7.61	1.267	0.912	0.417	1.162	1.485	0.758
Q5JM88	Os01g0973400 protein OS=Oryza sativa subsp. japonica GN=Os01g0973400 PE=2 SV=1	3.02267	1	1	1	397	43.5	9.11	1.114	0.593	0.664	1.657	1.214	0.758
Q94GB7	Putative uncharacterized protein OSJNBb0016M10.6 OS=Oryza sativa subsp. japonica GN=OSJNBb0016M10.6 PE=4 SV=1	5.85586	3	3	1	666	70.6	7.5	0.945	0.925	1.267	0.936	1.169	0.758
Q2QTC2	Phosphoglucan, water dikinase, chloroplastic OS=Oryza sativa subsp. japonica GN=GWD3 PE=3 SV=2	2.57048	2	2	2	1206	132.8	5.78	1.104	1.2	1.161	0.791	0.986	0.758
A2WTQ2	Putative uncharacterized protein OS=Oryza sativa subsp. indica GN=OsI_03241 PE=4 SV=1	77.1605	8	20	8	162	17.3	5.88	1.117	1.328	0.844	1.166	0.788	0.758
Q688T8	Glucose-1-phosphate adenylyltransferase OS=Oryza sativa subsp. japonica GN=AGPlar PE=2 SV=1	19.2678	8	12	8	519	57.6	6.79	0.828	2.089	0.633	0.852	0.839	0.758
Q6ZI49	Os02g0596000 protein OS=Oryza sativa subsp. japonica GN=Os02g0596000 PE=2 SV=1	18.8356	4	6	4	292	32.1	9.29	1.134	0.769	1.18	1.194	0.964	0.759
Q852B9	Methylase family protein, expressed OS=Oryza sativa subsp. japonica GN=OSJNBb0081B07.5 PE=2 SV=1	4.21053	1	1	1	285	31	5.36	1.166	0.887	1.388	0.907	0.892	0.759
Q60E66	Os05g0387200 protein OS=Oryza sativa subsp. japonica GN=Os05g0387200 PE=2 SV=1	22.1294	8	12	8	479	52.8	8.24	1.289	0.942	0.821	1.095	1.094	0.76
Q5VRM0	Os06g0115300 protein OS=Oryza sativa subsp. japonica GN=Os06g0115300 PE=2 SV=1	47.2527	4	10	3	91	10.2	5.05	1.173	1.509	0.904	0.639	1.015	0.76
B8BM59	Putative uncharacterized protein OS=Oryza sativa subsp. indica GN=OsI_38514 PE=4 SV=1	17.0213	3	4	3	235	24.1	8.34	1.204	1.04	1.067	0.947	0.982	0.76
Q9ZST1	30S ribosomal protein S17, chloroplastic OS=Oryza sativa subsp. japonica GN=RPS17 PE=2 SV=1	36.5517	4	5	4	145	16	10.83	1.271	0.797	1.008	1.188	0.976	0.76
B9G0B0	Uncharacterized protein OS=Oryza sativa subsp. japonica GN=OsJ_26879 PE=4 SV=1	11.7647	2	2	2	221	24	6.79	1.128	0.922	1.454	0.872	0.863	0.76
Q6H5B5	Os09g0379900 protein OS=Oryza sativa subsp. japonica GN=Os09g0379900 PE=4 SV=1	17.052	7	8	7	692	76	6.2	1.1	1.213	1.014	1.077	0.836	0.76
B8B2N6	Putative uncharacterized protein OS=Oryza sativa subsp. indica GN=OsI_21641 PE=4 SV=1	6.17647	1	1	1	340	37.2	5.31	1.456	0.803	0.9	0.584	1.496	0.761
B9FD02	Uncharacterized protein OS=Oryza sativa subsp. japonica GN=OsJ_13496 PE=4 SV=1	6.22951	2	4	2	305	33.5	6.68	0.848	0.994	0.925	1.354	1.117	0.761
A2WM98	3-methyl-2-oxobutanoate hydroxymethyltransferase OS=Oryza sativa subsp. indica GN=OsI_00970 PE=3 SV=1	6.01093	1	1	1	366	38	7.8	1.098	1.043	1.058	0.987	1.054	0.761
Q01JZ8	H0525E10.10 protein OS=Oryza sativa GN=H0525E10.10 PE=4 SV=1	9.82287	3	3	3	621	67.8	5.03	1.108	0.924	1.007	1.043	1.157	0.762
A3C4R7	3-ketoacyl-CoA synthase OS=Oryza sativa subsp. japonica GN=OsJ_31524 PE=3 SV=1	1.52672	1	1	1	524	57	9.26	0.999	1.771	0.517	0.798	1.152	0.762
A2WNX0	Putative uncharacterized protein OS=Oryza sativa subsp. indica GN=OsI_01550 PE=4 SV=1	5.04854	3	3	3	515	57.5	6.29	1.032	1.158	0.994	1.174	0.88	0.762
B9F7E5	Uncharacterized protein OS=Oryza sativa subsp. japonica GN=OsJ_13230 PE=3 SV=1	17.0732	5	7	5	410	43	6.04	0.918	0.868	1.29	1.289	0.872	0.762
P12153	30S ribosomal protein S19, chloroplastic OS=Oryza sativa subsp. japonica GN=rps19-A PE=3 SV=3	46.2366	4	11	4	93	10.7	10.29	1.379	0.738	0.86	1.4	0.861	0.762
Q8LNH7	Expressed protein OS=Oryza sativa subsp. japonica GN=LOC_Os10g35570 PE=4 SV=1	3.17125	1	1	1	473	52.1	5.36	1.296	0.902	0.821	0.739	1.48	0.763
Q8W3D9	Protochlorophyllide reductase B, chloroplastic OS=Oryza sativa subsp. japonica GN=PORB PE=2 SV=1	52.9851	17	51	12	402	42.7	8.88	1.447	0.821	0.679	1.128	1.162	0.763
Q9FVY9	Benzoyl-CoA:benzyl alcohol/phenylethanol benzoyltransferase, putative, expressed OS=Oryza sativa subsp. japonica GN=LOC_Os10g35950 PE=4 SV=1	18.8065	9	13	9	553	58.9	8.76	1.386	1.359	0.637	1.119	0.737	0.763
B8AMI8	Putative uncharacterized protein OS=Oryza sativa subsp. indica GN=OsI_11272 PE=4 SV=1	9.6577	5	5	5	818	92.6	6.55	0.885	1.017	1.028	1.438	0.869	0.763
Q6ZHE5	Putative D-cysteine desulfhydrase 1, mitochondrial OS=Oryza sativa subsp. japonica GN=Os02g0773300 PE=2 SV=2	9.62441	3	5	2	426	45.5	7.81	1.053	1.289	0.983	0.895	1.016	0.764
A2XHT7	Putative uncharacterized protein OS=Oryza sativa subsp. indica GN=OsI_11974 PE=4 SV=1	15.4762	7	9	6	588	65.3	5.12	0.988	1.256	0.946	1.098	0.947	0.764
B8B9E9	Transmembrane 9 superfamily member OS=Oryza sativa subsp. indica GN=OsI_30213 PE=3 SV=1	8.79567	5	5	4	739	84	5.92	1.001	0.996	0.909	1.444	0.886	0.764
A2Z359	Putative uncharacterized protein OS=Oryza sativa subsp. indica GN=OsI_32057 PE=3 SV=1	5.06329	1	1	1	237	25	6.39	1.137	1.091	1.137	1.013	0.858	0.764
Q69NF7	Os09g0530000 protein OS=Oryza sativa subsp. japonica GN=Os09g0530000 PE=2 SV=1	3.93013	1	2	1	229	25.5	8.7	1.121	0.918	1.17	1.198	0.829	0.764
Q0IY01	Os10g0403700 protein OS=Oryza sativa subsp. japonica GN=Os10g0403700 PE=4 SV=1	15.4229	5	7	5	402	43.3	7.8	1.063	0.918	1.369	1.068	0.818	0.764
B9G0I9	Uncharacterized protein OS=Oryza sativa subsp. japonica GN=OsJ_27038 PE=4 SV=1	1.93165	1	1	1	673	75	7.53	0.918	1.615	0.795	0.661	1.246	0.765
B8BMQ8	Putative uncharacterized protein OS=Oryza sativa subsp. indica GN=OsI_38902 PE=4 SV=1	4.10256	1	1	1	195	20.9	6.06	1.026	0.978	1.194	0.96	1.077	0.765
A2YX85	Putative uncharacterized protein OS=Oryza sativa subsp. indica GN=OsI_29953 PE=3 SV=1	14.4531	3	4	3	256	28.3	7.9	1.105	1.071	0.889	1.176	0.993	0.765
B9F3Z4	Uncharacterized protein OS=Oryza sativa subsp. japonica GN=OsJ_08693 PE=4 SV=1	0.788644	1	1	1	1268	142.1	6.11	0.905	1.407	0.827	1.263	0.833	0.765
Q2QM23	Methyl-CpG binding domain containing protein, expressed OS=Oryza sativa subsp. japonica GN=Os12g0620400 PE=2 SV=1	36.6337	9	17	9	303	31.5	4.79	1.233	0.863	1.148	0.921	1.068	0.766
B0LSR2	Chloroplast fructose-1,6-bisphosphatase OS=Oryza sativa subsp. indica PE=2 SV=1	45.6825	11	30	11	359	38.8	4.79	1.002	0.768	1.448	1.151	0.865	0.766
E9KIQ1	Cytochrome f OS=Oryza sativa subsp. japonica GN=petA PE=3 SV=1	43.4783	11	43	11	322	35.7	8.75	0.92	0.778	1.735	0.96	0.841	0.766
B8ALK9	Phosphoinositide phospholipase C OS=Oryza sativa subsp. indica GN=OsI_11098 PE=4 SV=1	5.47731	3	4	1	639	72	6.86	1.119	1.057	1.123	0.485	1.448	0.767
B8ATR4	Putative uncharacterized protein OS=Oryza sativa subsp. indica GN=OsI_15904 PE=4 SV=1	17.2757	5	7	5	301	31.3	4.61	0.687	0.702	2.309	0.708	0.827	0.767
A0A0B4U0L7	Dehydrogenase (Fragment) OS=Oryza sativa GN=LOC_Os01g53910.1 PE=2 SV=1	5.81395	1	3	1	344	34.8	8.44	0.956	0.931	1.241	0.681	1.424	0.768
Q7EZ32	Serine/threonine-protein kinase OS=Oryza sativa subsp. japonica GN=OSJNBb0041B22.109 PE=3 SV=1	2.8136	2	2	1	853	94.6	7.94	1.049	0.976	1.077	0.816	1.313	0.768
A6N0M9	Nucleoside diphosphate kinase 1 OS=Oryza sativa subsp. indica GN=NDKR PE=1 SV=1	32.2148	4	15	3	149	16.8	6.8	1.038	1.147	1.098	0.868	1.081	0.768
B9FAW0	Uncharacterized protein OS=Oryza sativa subsp. japonica GN=OsJ_09261 PE=4 SV=1	1.46984	2	3	1	1973	228.9	8.87	1.052	0.92	1.045	1.144	1.072	0.768
B8BEP8	Putative uncharacterized protein OS=Oryza sativa subsp. indica GN=OsI_30991 PE=4 SV=1	4.46097	1	1	1	269	30.7	5.49	0.935	1.043	0.963	1.22	1.071	0.768
B8B7J3	Putative uncharacterized protein OS=Oryza sativa subsp. indica GN=OsI_26545 PE=4 SV=1	5.20833	1	1	1	192	19.2	8.9	1.128	1.077	1.007	1.021	1	0.768
Q941Z0	Probable NADPH:quinone oxidoreductase 1 OS=Oryza sativa subsp. japonica GN=Os01g0953600 PE=2 SV=1	60.4061	7	12	7	197	21.3	7.81	0.94	1.288	0.967	1.253	0.783	0.768
Q94D81	Os01g0317800 protein OS=Oryza sativa subsp. japonica GN=Os01g0317800 PE=2 SV=1	19.7568	5	5	5	329	35.8	6.76	1.242	1.064	0.732	1.335	0.86	0.768
A2Z2J9	Putative uncharacterized protein OS=Oryza sativa subsp. indica GN=OsI_31839 PE=4 SV=1	34.188	3	3	3	117	12.7	8.21	0.982	0.951	1.605	0.878	0.816	0.768
B8AGW7	Acetyltransferase component of pyruvate dehydrogenase complex OS=Oryza sativa subsp. indica GN=OsI_05488 PE=3 SV=1	23.3577	11	16	1	548	59.1	8.02	1.16	1.067	0.899	0.889	1.216	0.769
Q8LMR3	Nascent polypeptide-associated complex alpha subunit, putative, expressed OS=Oryza sativa subsp. japonica GN=Os03g0121700 PE=2 SV=1	32.5792	5	9	5	221	23.7	4.44	1.256	0.803	0.768	1.233	1.17	0.769
Q2R483	Probable bifunctional methylthioribulose-1-phosphate dehydratase/enolase-phosphatase E1 OS=Oryza sativa subsp. japonica GN=Os11g0484000 PE=2 SV=1	10.2317	4	4	4	518	56.9	5.92	1.526	0.79	0.988	1.263	0.663	0.769
Q6ZCC6	Os08g0112600 protein OS=Oryza sativa subsp. japonica GN=Os08g0112600 PE=4 SV=1	6.29371	1	1	1	143	16.4	5.72	1.373	0.957	0.899	0.945	1.057	0.769
Q7F4T2	50S ribosomal protein L14, chloroplastic OS=Oryza sativa subsp. japonica GN=rpl14 PE=3 SV=1	54.4715	6	15	2	123	13.6	8.29	1.391	0.723	0.969	1.207	0.941	0.769
A2Y8Q8	Putative uncharacterized protein OS=Oryza sativa subsp. indica GN=OsI_21435 PE=4 SV=1	2.91508	2	2	2	789	89	8.18	0.991	1.275	1.198	1.021	0.746	0.769
A0A0N6WZU1	30S ribosomal protein S4, chloroplastic OS=Oryza sativa aromatic subgroup GN=rps4 PE=3 SV=1	32.3383	7	16	7	201	23.4	10.98	1.155	0.766	1.234	1.165	0.912	0.769
B8B3P0	Putative uncharacterized protein OS=Oryza sativa subsp. indica GN=OsI_22016 PE=3 SV=1	40.0722	10	23	7	277	29	5.82	1.437	0.786	0.734	1.402	0.872	0.769
A2Y8X9	3-phosphoshikimate 1-carboxyvinyltransferase OS=Oryza sativa subsp. indica GN=EPSPS PE=2 SV=1	22.3301	9	12	9	515	54.3	7.9	1.128	1.014	0.783	1.437	0.869	0.769
A2Y8H0	Putative uncharacterized protein OS=Oryza sativa subsp. indica GN=OsI_21348 PE=4 SV=1	3.49854	1	1	1	343	37.5	7.83	1.341	0.951	0.397	0.61	1.931	0.77
Q10NQ9	Eukaryotic translation initiation factor NCBP OS=Oryza sativa subsp. japonica GN=NCBP PE=2 SV=1	3.0837	1	1	1	227	26.6	6.37	0.727	0.852	1.717	0.606	1.328	0.77
A2X7L1	Putative uncharacterized protein OS=Oryza sativa subsp. indica GN=OsI_08201 PE=4 SV=1	1.77891	1	1	1	787	86.3	9.5	1.196	0.679	0.876	1.252	1.228	0.77
Q338J4	Methionyl-tRNA synthetase, putative, expressed OS=Oryza sativa subsp. japonica GN=Os10g0400100 PE=2 SV=1	4.95868	3	3	2	605	68.2	6.01	1.097	0.98	1.077	1.007	1.068	0.77
B8AJF3	Putative uncharacterized protein OS=Oryza sativa subsp. indica GN=OsI_07557 PE=3 SV=1	12.4629	6	7	6	674	76.9	6.89	1.208	0.767	1.099	1.136	1.02	0.77
B8B3J6	Putative uncharacterized protein OS=Oryza sativa subsp. indica GN=OsI_23315 PE=4 SV=1	9.4697	3	5	3	528	56.9	7.93	0.987	1.448	0.724	1.291	0.78	0.77
A2YG12	Putative uncharacterized protein OS=Oryza sativa subsp. indica GN=OsI_24055 PE=3 SV=1	37.7219	19	46	17	676	72.5	5.72	1.055	0.779	1.572	0.966	0.858	0.77
Q8S4Y9	Glyceraldehyde-3-phosphate dehydrogenase OS=Oryza sativa PE=2 SV=1	28.7968	13	32	13	507	54.2	7.2	1.22	0.893	1.113	0.826	1.178	0.771
B9EUP7	Uncharacterized protein OS=Oryza sativa subsp. japonica GN=OsJ_01113 PE=4 SV=1	3.63036	2	2	2	606	69	5.81	1.225	0.807	0.871	1.213	1.113	0.771
P48642	Glutathione reductase, cytosolic OS=Oryza sativa subsp. japonica GN=GRC2 PE=2 SV=2	30.2419	10	21	10	496	53.5	6.67	1.131	1.226	1.047	0.818	1.006	0.771
B8BLR3	Putative uncharacterized protein OS=Oryza sativa subsp. indica GN=OsI_37109 PE=4 SV=1	2.28013	1	1	1	921	103.4	8.31	1.145	1.192	1.466	0.655	0.772	0.771
Q84PB4	Chloroplast photosystem I reaction center subunit II-like protein OS=Oryza sativa subsp. japonica GN=Os08g0560900 PE=2 SV=1	48.7685	11	52	11	203	22	9.7	1.017	0.918	1.529	0.912	0.854	0.771
A2YGK4	Peroxidase OS=Oryza sativa subsp. indica GN=OsI_24309 PE=3 SV=1	24.6291	5	8	4	337	36	8.9	0.98	0.994	1.037	1.067	1.15	0.772
B8APK3	Magnesium transporter MRS2-A, chloroplastic OS=Oryza sativa subsp. indica GN=MRS2-A PE=3 SV=1	2.32068	1	1	1	474	51.9	6.48	0.827	0.545	2.004	0.891	0.961	0.772
A2XK95	Putative uncharacterized protein OS=Oryza sativa subsp. indica GN=OsI_12871 PE=4 SV=1	15.6463	2	5	2	147	15.5	5.02	1.089	0.841	0.848	1.63	0.821	0.772
Q6ZHS1	Glycosyltransferase OS=Oryza sativa subsp. japonica GN=Os02g0188000 PE=3 SV=1	6.54206	2	2	2	428	44.8	4.92	0.97	1.004	1.18	0.705	1.369	0.773
A2WPH0	Dihydrolipoyl dehydrogenase OS=Oryza sativa subsp. indica GN=OsI_01744 PE=4 SV=1	14.795	7	11	3	561	58.9	6.99	1.275	0.848	0.743	1.116	1.245	0.773
Q5JN42	Phosphatidylserine decarboxylase proenzyme 2 OS=Oryza sativa subsp. japonica GN=PSD2 PE=3 SV=3	4.64744	2	3	2	624	69	5.72	1.069	1.027	1.023	1.01	1.096	0.773
A3APK3	Uncharacterized protein OS=Oryza sativa subsp. japonica GN=OsJ_13305 PE=4 SV=1	9.44767	4	4	1	688	73.6	5.74	1.004	1.03	1.531	0.675	0.986	0.773
B9FZN8	Uncharacterized protein OS=Oryza sativa subsp. japonica GN=OsJ_26464 PE=4 SV=1	12.8543	11	20	2	988	107.2	5.41	1.038	1.273	0.693	1.258	0.965	0.773
A2XFY9	Adenylosuccinate lyase OS=Oryza sativa subsp. indica GN=OsI_11289 PE=3 SV=1	15.1013	6	9	6	543	60.1	6.2	0.853	0.894	1.635	0.884	0.961	0.773
Q6ATS0	Magnesium-chelatase subunit ChlD, chloroplastic OS=Oryza sativa subsp. japonica GN=CHLD PE=1 SV=1	14.7215	9	10	9	754	81.8	5.52	1.459	0.835	0.763	1.126	1.044	0.774
Q0J3W2	L-ascorbate peroxidase OS=Oryza sativa subsp. japonica GN=Os08g0549100 PE=2 SV=1	27.4914	9	18	6	291	31.7	7.97	1.087	0.737	1.471	0.897	1.032	0.775
A2ZD01	Chlorophyll a-b binding protein, chloroplastic OS=Oryza sativa subsp. indica GN=OsI_35663 PE=3 SV=1	44.8763	8	60	8	283	30.3	5.71	0.898	0.826	1.698	0.93	0.872	0.775
B9G817	Mevalonate kinase OS=Oryza sativa subsp. japonica GN=OsJ_31091 PE=3 SV=1	7.82609	2	3	2	460	48.5	6.04	0.782	0.72	1.757	0.673	1.292	0.776
Q5VR15	Peroxidase OS=Oryza sativa subsp. japonica GN=prx1 PE=3 SV=1	12.2699	3	3	3	326	34.9	6.89	1.014	1.355	1.087	0.913	0.855	0.776
A2XDU4	Putative uncharacterized protein OS=Oryza sativa subsp. indica GN=OsI_10486 PE=4 SV=1	7.05882	1	1	1	170	18.5	8.84	1.149	0.833	0.884	1.343	1.014	0.777
B8AQQ5	Putative uncharacterized protein OS=Oryza sativa subsp. indica GN=OsI_13331 PE=4 SV=1	3.7234	2	2	2	940	101.4	5.14	1.162	1.069	1.252	0.76	0.98	0.777
A6N000	Zac, putative OS=Oryza sativa subsp. indica PE=2 SV=1	46.5517	5	15	5	174	18.9	7.06	0.891	1.805	0.596	0.967	0.966	0.777
A2XT95	Putative uncharacterized protein OS=Oryza sativa subsp. indica GN=OsI_15832 PE=4 SV=1	4.92958	1	6	1	142	15.5	11.09	0.764	0.959	1.793	0.935	0.772	0.777
A0A0P0VTN1	Os03g0161200 protein (Fragment) OS=Oryza sativa subsp. japonica GN=Os03g0161200 PE=3 SV=1	1.48148	1	1	1	675	72.6	8.05	1.136	0.907	0.891	0.827	1.462	0.778
Q75LD8	Os03g0843400 protein OS=Oryza sativa subsp. japonica GN=OSJNBa0032G11.6 PE=2 SV=1	12.3288	2	2	2	219	23.3	8.09	1.227	0.707	0.984	1.156	1.147	0.778
H5ZXH2	Ribosomal protein S1 OS=Oryza sativa subsp. indica GN=rps1 PE=4 SV=1	12.2093	1	1	1	172	19.5	10.39	0.913	0.94	1.664	0.999	0.706	0.778
Q84YY4	Os08g0292600 protein OS=Oryza sativa subsp. japonica GN=Os08g0292600 PE=2 SV=1	16.208	4	5	4	327	35.9	7.52	0.887	0.908	1.617	0.875	0.935	0.778
A2YUJ2	Putative uncharacterized protein OS=Oryza sativa subsp. indica GN=OsI_28997 PE=3 SV=1	33.8174	26	42	10	964	110	5.8	1.088	0.891	1.37	0.956	0.916	0.778
Q8RU06	Cellulase containing protein, expressed OS=Oryza sativa subsp. japonica GN=OJ1208D02.5 PE=2 SV=1	11.1765	4	5	4	510	56.4	5.62	0.96	1.433	0.875	1.041	0.913	0.778
Q69JZ2	Os09g0535900 protein OS=Oryza sativa subsp. japonica GN=Os09g0535900 PE=2 SV=1	19.2878	5	7	5	337	37.5	6.95	0.976	1.296	1.154	0.963	0.833	0.778
Q0DJB7	Os05g0304400 protein OS=Oryza sativa subsp. japonica GN=Os05g0304400 PE=2 SV=1	36.1798	11	21	1	445	49.6	5.85	1.127	1.026	0.906	0.935	1.228	0.779
Q945W2	Glutathione S-transferase GSTU6, putative, expressed OS=Oryza sativa subsp. japonica GN=Os10g0529300 PE=2 SV=1	31.2757	7	9	6	243	26.5	5.95	1.107	0.911	0.823	1.211	1.169	0.779
A2ZQR8	Uncharacterized protein OS=Oryza sativa subsp. japonica GN=OsJ_00910 PE=4 SV=1	3.01508	1	1	1	398	43.2	4.59	1.24	1.203	0.786	0.848	1.144	0.779
Q0E2K1	Citrate synthase (Fragment) OS=Oryza sativa subsp. japonica GN=Os02g0232400 PE=3 SV=1	18.5529	9	14	9	539	58.9	9.36	1.123	0.946	0.968	1.047	1.136	0.779
A3CDM5	Uncharacterized protein OS=Oryza sativa subsp. japonica GN=OsJ_34727 PE=4 SV=1	4.95356	1	1	1	323	34	6.52	0.95	0.748	1.421	1.374	0.727	0.779
A3AHB1	Uncharacterized protein OS=Oryza sativa subsp. japonica GN=OsJ_10605 PE=4 SV=1	19.4872	3	4	3	195	21.8	4.94	0.99	1.369	1.1	1.032	0.73	0.779
A0A0P0WLC1	Ferrochelatase (Fragment) OS=Oryza sativa subsp. japonica GN=Os05g0361200 PE=3 SV=1	1.17845	1	1	1	594	65.6	7.17	0.707	0.413	1.595	1.584	0.922	0.779
Q10SY1	Protein tyrosine phosphatase, putative, expressed OS=Oryza sativa subsp. japonica GN=LOC_Os03g01750 PE=4 SV=1	5.43478	2	4	2	368	41.5	6.64	1.153	1.277	1.082	0.906	0.802	0.779
A2WLN6	Translation machinery-associated protein 22 OS=Oryza sativa subsp. indica GN=OsI_00756 PE=3 SV=1	4.0201	1	1	1	199	21.3	6.71	1.126	0.93	0.697	0.924	1.543	0.78
Q10HI4	Inositol monophosphatase 3, putative, expressed OS=Oryza sativa subsp. japonica GN=LOC_Os03g39000 PE=4 SV=1	14.9635	3	4	3	274	29.6	5.68	1.192	0.994	1.001	0.968	1.064	0.78
Q0DJB6	Lipoxygenase OS=Oryza sativa subsp. japonica GN=Os05g0304600 PE=3 SV=1	2.5974	2	2	2	847	95.3	7.59	0.908	1.103	1.163	1.343	0.702	0.78
B8B930	Purple acid phosphatase OS=Oryza sativa subsp. indica GN=OsI_30014 PE=3 SV=1	3.5313	2	2	2	623	69.8	6.29	2.497	0.796	0.292	0.902	0.732	0.78
B8B249	Putative uncharacterized protein OS=Oryza sativa subsp. indica GN=OsI_24356 PE=4 SV=1	6.85805	3	4	3	627	68.7	6.99	0.902	1.038	1.123	1.426	0.732	0.78
B8BEM9	Putative uncharacterized protein OS=Oryza sativa subsp. indica GN=OsI_32443 PE=4 SV=1	8.60534	2	3	2	337	36.4	5.91	0.986	1.084	1.243	1.017	0.89	0.78
Q0IZX5	Phospholipase D OS=Oryza sativa subsp. japonica GN=Os09g0543100 PE=2 SV=1	4.80094	3	3	3	854	96.4	7.2	1.022	0.978	1.208	1.142	0.87	0.78
A2YDE3	Putative uncharacterized protein OS=Oryza sativa subsp. indica GN=OsI_23134 PE=3 SV=1	7.43243	1	1	1	148	16.4	7.88	1.215	1.017	1.179	0.964	0.844	0.78
A2XAZ0	Putative uncharacterized protein OS=Oryza sativa subsp. indica GN=OsI_09422 PE=4 SV=1	3.14465	1	2	1	318	34.8	5.19	1.114	0.881	0.98	1.083	1.162	0.781
Q6ETN0	Putative ribulokinase OS=Oryza sativa subsp. japonica GN=P0504A05.27-1 PE=4 SV=1	3.44828	1	1	1	551	59.2	6.35	1.317	1.051	0.877	0.835	1.139	0.781
Q9LD82	Os01g0210500 protein OS=Oryza sativa subsp. japonica GN=Os01g0210500 PE=2 SV=1	31.1927	3	5	3	218	23.6	4.88	1.326	1.269	0.85	0.86	0.913	0.781
A2XRZ0	Probable aldo-keto reductase 2 OS=Oryza sativa subsp. indica GN=OsI_15387 PE=3 SV=1	33.6182	10	20	6	351	38.2	6.62	1.131	1.257	0.864	1.093	0.873	0.781
Q84QR4	Os08g0521800 protein OS=Oryza sativa subsp. japonica GN=OJ1081_B12.109 PE=2 SV=1	4.23077	1	1	1	260	28.2	5.24	0.756	0.444	1.45	1.426	1.142	0.782
Q6V9T1	Glycine dehydrogenase P protein OS=Oryza sativa subsp. japonica GN=Os01g0711400 PE=2 SV=1	53.9206	34	131	0	1033	111.4	6.98	0.931	0.859	1.605	0.888	0.936	0.782
C7IWD0	Os01g0791600 protein OS=Oryza sativa subsp. japonica GN=Os01g0791600 PE=3 SV=1	30.8707	11	304	0	379	41.7	5.02	0.865	0.866	1.876	0.832	0.778	0.782
Q0JLH6	Os01g0600000 protein OS=Oryza sativa subsp. japonica GN=Os01g0600000 PE=2 SV=1	19.6721	3	5	3	122	14	9.19	0.893	1.261	1.128	1.157	0.779	0.782
A2ZDM9	Putative uncharacterized protein OS=Oryza sativa subsp. indica GN=OsI_35896 PE=4 SV=1	4.83412	3	3	3	1055	113.5	9.64	0.98	1.138	1.112	1.168	0.82	0.782
Q0DRV6	Superoxide dismutase [Cu-Zn] 1 OS=Oryza sativa subsp. japonica GN=SODCC1 PE=1 SV=1	34.2105	5	19	2	152	15.2	6.18	1.24	1.274	0.856	1.145	0.702	0.783
Q0D7W4	Zeta-carotene desaturase OS=Oryza sativa subsp. japonica GN=Os07g0204900 PE=3 SV=1	13.1488	6	8	6	578	63.7	8.41	1.134	0.944	1.074	1.034	1.032	0.783
A3ATE4	Uncharacterized protein OS=Oryza sativa subsp. japonica GN=OsJ_14634 PE=3 SV=1	36.5924	29	75	6	1033	113.6	7.11	1.171	0.881	0.983	1.214	0.968	0.783
B8BBE6	Putative uncharacterized protein OS=Oryza sativa subsp. indica GN=OsI_28073 PE=4 SV=1	5.56962	2	2	2	395	43	9.79	0.939	1.456	1.127	0.81	0.887	0.783
B9FRT6	Uncharacterized protein OS=Oryza sativa subsp. japonica GN=OsJ_20318 PE=3 SV=1	3.77358	2	2	2	477	50.8	7.66	1.011	0.939	0.734	1.669	0.863	0.783
Q0DHB5	Non-specific lipid-transfer protein OS=Oryza sativa subsp. japonica GN=Os05g0477900 PE=3 SV=1	25.5814	3	4	3	129	12.7	9.38	1.147	1.67	0.935	0.833	0.63	0.784
B8BMW3	Putative uncharacterized protein OS=Oryza sativa subsp. indica GN=OsI_39029 PE=4 SV=1	7.97297	4	4	4	740	80.6	6.76	1.049	0.998	1.292	0.751	1.126	0.784
Q8H4J8	Aldo/keto reductase family-like protein OS=Oryza sativa subsp. japonica GN=OJ1351_C05.128 PE=4 SV=2	25.266	7	8	5	376	40.5	7.05	1.164	0.954	1.335	0.653	1.11	0.784
Q6YS19	Os08g0282000 protein OS=Oryza sativa subsp. japonica GN=Os08g0282000 PE=2 SV=1	17.9577	3	5	3	284	31.3	5.17	1.21	1.26	0.973	0.679	1.095	0.784
A2WPG2	Putative uncharacterized protein OS=Oryza sativa subsp. indica GN=OsI_01736 PE=4 SV=1	1.93939	1	1	1	825	89.9	6.95	0.897	1.228	1.239	0.823	1.03	0.784
B9F2M3	Uncharacterized protein OS=Oryza sativa subsp. japonica GN=OsJ_05307 PE=4 SV=1	0.958904	1	1	1	1460	163.2	7.52	0.84	2.051	0.932	0.63	0.762	0.784
B8AP72	Putative uncharacterized protein OS=Oryza sativa subsp. indica GN=OsI_14447 PE=4 SV=1	8.22368	4	5	4	608	67.1	4.93	1.141	1.137	1.014	1.031	0.892	0.784
B8ANF3	Putative uncharacterized protein OS=Oryza sativa subsp. indica GN=OsI_11367 PE=4 SV=1	4.52261	1	1	1	199	19.8	7.2	1.006	1.112	0.486	1.273	1.338	0.785
A2YGZ6	Putative uncharacterized protein OS=Oryza sativa subsp. indica GN=OsI_24461 PE=4 SV=1	10.8808	2	3	2	193	20.9	10.76	1.189	0.973	1.014	0.969	1.071	0.785
A2YBW4	Glycosyltransferase OS=Oryza sativa subsp. indica GN=OsI_22594 PE=3 SV=1	37.8378	13	32	11	481	51.6	6.25	1.127	1.26	0.649	1.12	1.058	0.785
A0A0P0VTL0	Os03g0158700 protein OS=Oryza sativa subsp. japonica GN=Os03g0158700 PE=4 SV=1	1.9975	1	1	1	801	85.2	6.58	0.943	0.961	1.419	0.871	1.021	0.785
Q6AST7	NPH3 family protein OS=Oryza sativa subsp. japonica GN=B1394A07.4 PE=4 SV=1	2	1	1	1	650	72	7.39	1.062	0.946	1.092	1.147	0.968	0.785
A2Z8U8	Uncharacterized protein OS=Oryza sativa subsp. indica GN=OsI_34142 PE=4 SV=1	25.4989	20	39	3	902	99.3	6.3	0.919	0.785	1.495	1.088	0.929	0.785
B9F8H3	Uncharacterized protein OS=Oryza sativa subsp. japonica GN=OsJ_10876 PE=4 SV=1	19.5195	5	5	5	333	35.9	6.32	0.856	0.791	1.725	1.063	0.78	0.785
Q6K2E9	Os02g0510100 protein OS=Oryza sativa subsp. japonica GN=Os02g0510100 PE=2 SV=1	10.8911	1	1	1	101	10.4	9.07	1.282	1.094	0.876	1.109	0.854	0.785
B8B4R7	Putative uncharacterized protein OS=Oryza sativa subsp. indica GN=OsI_25514 PE=4 SV=1	3.73134	1	2	1	402	44.9	5.76	1.028	0.872	0.87	0.757	1.687	0.786
A2Y842	Putative uncharacterized protein OS=Oryza sativa subsp. indica GN=OsI_21213 PE=3 SV=1	9.23567	2	2	2	314	35	8.56	0.856	0.918	1.383	1.022	1.035	0.786
B8BGU2	Uncharacterized protein OS=Oryza sativa subsp. indica GN=OsI_33573 PE=4 SV=1	12	8	12	8	775	84.9	6.13	1.121	1.04	1.239	0.937	0.878	0.786
B8ALZ9	Putative uncharacterized protein OS=Oryza sativa subsp. indica GN=OsI_11137 PE=4 SV=1	3.6	1	1	1	500	54.6	6.98	1.028	1.516	0.661	1.003	1.005	0.787
B8B982	Putative uncharacterized protein OS=Oryza sativa subsp. indica GN=OsI_28627 PE=3 SV=1	13.3627	8	8	7	681	74.9	8.62	0.931	0.778	1.608	0.908	0.988	0.787
A2X296	Putative uncharacterized protein OS=Oryza sativa subsp. indica GN=OsI_06320 PE=4 SV=1	5.26316	2	4	2	342	40	5.76	1.003	0.939	1.41	1.053	0.807	0.787
H2KWU8	5-methyltetrahydropteroyltriglutamate-homocysteine methyltransferase, putative, expressed OS=Oryza sativa subsp. japonica GN=LOC_Os12g42884 PE=3 SV=1	56.2663	36	261	0	766	84.6	6.3	0.907	0.899	0.992	1.599	0.815	0.787
Q0J6N4	Homeobox protein knotted-1-like 13 OS=Oryza sativa subsp. japonica GN=OSH45 PE=2 SV=2	8.02139	3	4	3	374	39.7	5.77	1.157	1.244	0.828	0.946	1.037	0.788
Q2R8V6	Dirigent-like protein, expressed OS=Oryza sativa subsp. japonica GN=Os11g0215100 PE=2 SV=1	24.8619	3	3	3	181	18.4	6.54	1.307	1.771	0.617	0.598	0.919	0.788
B8ALD0	Putative uncharacterized protein OS=Oryza sativa subsp. indica GN=OsI_13928 PE=4 SV=1	2.48447	1	1	1	322	33.7	10.35	0.631	0.725	1.307	1.719	0.83	0.788
Q75H72	Os03g0611200 protein OS=Oryza sativa subsp. japonica GN=OSJNBb0007E22.16 PE=4 SV=1	12.5926	5	7	5	405	45.6	8.03	0.956	0.797	1.674	0.936	0.849	0.788
A2XIK9	Magnesium-chelatase subunit ChlI, chloroplastic OS=Oryza sativa subsp. indica GN=CHLI PE=3 SV=1	44.3373	13	29	13	415	44.8	5.72	1.253	0.72	0.861	1.232	1.145	0.789
Q69QJ7	Probable monogalactosyldiacylglycerol synthase 1, chloroplastic OS=Oryza sativa subsp. japonica GN=MGD1 PE=2 SV=1	3.5514	2	2	2	535	56.9	8.46	1.087	0.935	0.988	1.161	1.04	0.789
A2XCQ1	Putative uncharacterized protein OS=Oryza sativa subsp. indica GN=OsI_10086 PE=3 SV=1	5.95745	1	1	1	235	25.5	6.68	0.976	1.063	0.962	0.805	1.405	0.79
Q5JM42	HVA22-like protein OS=Oryza sativa subsp. japonica GN=P0042A10.48 PE=3 SV=1	9.61538	2	2	2	156	18.2	8.27	0.864	1.159	0.926	0.912	1.35	0.79
B8APM0	Putative uncharacterized protein OS=Oryza sativa subsp. indica GN=OsI_13072 PE=4 SV=1	14.359	6	8	6	585	63.4	8.9	1.065	1.607	0.637	0.898	1.002	0.79
Q6Z2Y0	Putative Aspartyl-tRNA synthetase OS=Oryza sativa subsp. japonica GN=OJ1679_B08.8-1 PE=4 SV=1	7.28346	4	5	1	508	55.2	6.05	1.19	0.817	0.766	0.851	1.585	0.791
E9KIQ7	ATP-dependent Clp protease proteolytic subunit OS=Oryza sativa subsp. japonica GN=clpP PE=3 SV=1	21.2963	4	6	4	216	24.7	4.75	1.122	0.903	0.832	1.082	1.271	0.791
Q10LW5	ATP-dependent transporter ycf16, putative, expressed OS=Oryza sativa subsp. japonica GN=Os03g0332700 PE=2 SV=1	14.791	3	4	3	311	33.3	6.16	1.125	0.869	0.961	1.006	1.248	0.791
B8AKJ8	Putative uncharacterized protein OS=Oryza sativa subsp. indica GN=OsI_13691 PE=3 SV=1	30.6122	2	5	2	98	10.8	9.44	1.224	1.288	0.615	1.031	1.051	0.791
B8B864	Putative uncharacterized protein OS=Oryza sativa subsp. indica GN=OsI_25249 PE=4 SV=1	7.11744	3	6	3	562	60.3	5.52	1	1.088	0.917	1.206	0.998	0.791
Q60EF6	Eukaryotic translation initiation factor 3 subunit I OS=Oryza sativa subsp. japonica GN=Os05g0256000 PE=2 SV=1	25.7669	6	10	2	326	36.1	6.1	1.137	1.038	0.786	1.289	0.959	0.791
Q6ER67	Ribosomal protein OS=Oryza sativa subsp. japonica GN=Os02g0321900 PE=2 SV=1	37.037	7	16	2	216	24.6	9.79	0.929	0.744	1.496	1.089	0.952	0.791
A2YXT2	Putative uncharacterized protein OS=Oryza sativa subsp. indica GN=OsI_30148 PE=3 SV=1	5.80271	3	3	3	517	56.3	6.68	0.975	1.056	1.083	1.154	0.941	0.791
Q852A3	Expressed protein OS=Oryza sativa subsp. japonica GN=OSJNBb0081B07.22 PE=2 SV=1	16.3424	3	5	3	257	27.9	6.81	1.115	1.146	1.057	1.107	0.783	0.791
Q8H902	Putative DNA binding domain containing protein OS=Oryza sativa subsp. japonica GN=LOC_Os10g32540 PE=4 SV=1	1.11359	1	2	1	898	100.1	4.94	1.12	0.604	0.856	1.492	1.137	0.792
A2YGN8	Putative uncharacterized protein OS=Oryza sativa subsp. indica GN=OsI_24349 PE=4 SV=1	20.0888	14	19	0	901	98.6	5.25	1.131	1.096	0.928	0.96	1.094	0.792
A2Y1U9	Putative uncharacterized protein OS=Oryza sativa subsp. indica GN=OsI_18981 PE=4 SV=1	10.828	3	3	1	314	35	6.19	1.111	1.727	0.693	0.957	0.72	0.792
B8ATU9	Putative uncharacterized protein OS=Oryza sativa subsp. indica GN=OsI_17304 PE=4 SV=1	4.10959	1	1	1	219	23.7	9.33	1.038	1.014	1.367	0.994	0.794	0.792
B9FK56	Uncharacterized protein OS=Oryza sativa subsp. japonica GN=OsJ_17967 PE=3 SV=1	40.6386	25	66	13	689	73.5	5.26	1.094	0.824	1.277	1.156	0.856	0.792
D0TZP8	Starch synthase, chloroplastic/amyloplastic OS=Oryza sativa subsp. japonica GN=SSII-2 PE=3 SV=1	7.20461	4	4	4	694	75.6	6.51	0.998	1.123	1.086	0.842	1.158	0.793
A2Z0Q5	Putative uncharacterized protein OS=Oryza sativa subsp. indica GN=OsI_31181 PE=4 SV=1	4.46097	1	1	1	269	30.1	9.92	1.129	0.883	1.227	0.839	1.128	0.793
Q7XBZ9	Dynamin-related protein 1C, putative, expressed OS=Oryza sativa subsp. japonica GN=OSJNBa0057L21.1 PE=2 SV=1	11.0032	6	8	3	618	69.3	7.61	0.855	0.774	1.231	1.346	1.001	0.793
Q5Z6G7	Xyloglucan endotransglucosylase/hydrolase OS=Oryza sativa subsp. japonica GN=Os06g0697000 PE=2 SV=1	11.7241	3	4	3	290	32.4	6.79	1.099	1.24	0.828	0.889	1.15	0.794
Q0J339	Os09g0262000 protein OS=Oryza sativa subsp. japonica GN=Os09g0262000 PE=3 SV=1	2.89474	1	1	1	380	41.9	6.73	1.901	1.013	0.702	0.924	0.666	0.794
Q0J595	Os08g0453700 protein OS=Oryza sativa subsp. japonica GN=Os08g0453700 PE=4 SV=1	1.16167	1	1	1	1033	114.9	9.82	0.836	1.257	0.924	1.066	1.123	0.794
B9EZH0	Malic enzyme OS=Oryza sativa subsp. japonica GN=OsJ_03305 PE=3 SV=1	25.1265	11	31	11	593	65.4	6.13	1.048	1.303	0.921	0.907	1.027	0.794
Q6ZKI0	Os08g0139200 protein OS=Oryza sativa subsp. japonica GN=Os08g0139200 PE=2 SV=1	44.335	7	21	5	203	21.6	6.54	1.335	1.251	0.755	0.865	1.001	0.794
S4U008	3-hydroxyacyl-CoA dehydrogenase OS=Oryza sativa PE=2 SV=1	25.0689	12	20	12	726	78.4	8.98	1.224	1.144	0.966	0.884	0.988	0.794
B8AWA2	Putative uncharacterized protein OS=Oryza sativa subsp. indica GN=OsI_20868 PE=4 SV=1	12.6984	6	6	4	504	57.2	6.89	0.789	0.848	0.857	1.888	0.824	0.794
B9F4N9	Uncharacterized protein OS=Oryza sativa subsp. japonica GN=OsJ_08986 PE=3 SV=1	17.6991	12	21	12	791	88	6.16	0.958	0.943	1.258	1.178	0.868	0.794
B9FGF1	Uncharacterized protein OS=Oryza sativa subsp. japonica GN=OsJ_15660 PE=4 SV=1	1.87416	1	1	1	747	83.3	5.68	1.255	0.778	1.134	0.776	1.263	0.795
B8A8C3	Putative uncharacterized protein OS=Oryza sativa subsp. indica GN=OsI_03452 PE=4 SV=1	17.6471	2	3	2	221	24.8	9.07	1	1.186	0.977	0.882	1.16	0.795
Q6K7G5	Os02g0779200 protein OS=Oryza sativa subsp. japonica GN=Os02g0779200 PE=4 SV=1	7.67263	5	6	4	782	80.8	6.42	1.17	1.349	0.858	0.806	1.022	0.795
B8A8P2	Putative uncharacterized protein OS=Oryza sativa subsp. indica GN=OsI_03507 PE=4 SV=1	1.0274	1	2	1	876	97.8	6.09	1.024	1.207	1.175	0.829	0.971	0.795
B8B7Z2	Pyruvate kinase OS=Oryza sativa subsp. indica GN=OsI_25125 PE=3 SV=1	14.4578	6	8	6	581	63.1	6.29	1.032	0.934	1.137	1.143	0.959	0.795
B9FZ73	Transmembrane 9 superfamily member OS=Oryza sativa subsp. japonica GN=OsJ_26137 PE=3 SV=1	2.19907	2	3	1	864	98.4	8.97	1.118	1.023	0.925	1.245	0.896	0.795
Q6K2W8	Os09g0119600 protein OS=Oryza sativa subsp. japonica GN=Os09g0119600 PE=2 SV=1	2.57937	1	2	1	504	54.9	5.19	1.515	1.112	0.474	1.212	0.892	0.795
Q43596	Small GTP-binding protein OS=Oryza sativa GN=ORRab-2 PE=2 SV=1	35.426	7	12	7	223	24.9	8.65	1.03	1.107	1.027	0.967	1.072	0.796
Q6ZIG4	Os02g0186500 protein OS=Oryza sativa subsp. japonica GN=Os02g0186500 PE=2 SV=1	8.75332	3	4	3	377	42	6.99	1.393	1.083	0.565	1.119	1.043	0.796
Q60E58	Os05g0388600 protein OS=Oryza sativa subsp. japonica GN=Os05g0388600 PE=2 SV=1	23.545	8	12	7	378	40.4	6.74	0.946	1.027	1.36	0.91	0.961	0.796
Q7F190	Malic enzyme OS=Oryza sativa subsp. japonica GN=OJ1457_D07.117 PE=2 SV=1	21.3826	9	12	9	622	68.9	6.44	1.005	1.117	1.192	0.948	0.942	0.796
Q6YW46	Elongation factor 1-gamma 2 OS=Oryza sativa subsp. japonica GN=Os02g0220500 PE=2 SV=2	27.512	10	27	2	418	47.3	6.73	1.244	1.148	0.882	1.023	0.907	0.796
A2Y4X9	Putative uncharacterized protein OS=Oryza sativa subsp. indica GN=OsI_20054 PE=4 SV=1	1.40351	1	1	1	855	94.7	7.2	0.917	1.739	0.504	1.194	0.849	0.796
B8AX04	Putative uncharacterized protein OS=Oryza sativa subsp. indica GN=OsI_19547 PE=4 SV=1	38.0208	5	19	3	192	22.3	9.79	1.254	0.76	1.011	0.896	1.282	0.797
B8AXB6	E3 UFM1-protein ligase 1 homolog OS=Oryza sativa subsp. indica GN=OsI_18219 PE=3 SV=1	2.3399	1	1	1	812	89.2	5.91	1.126	0.977	1.196	0.659	1.247	0.797
Q9AYE7	Centrin OS=Oryza sativa subsp. japonica GN=OSJNBa0094J09.23 PE=4 SV=1	3.74707	2	3	2	854	94.7	8.54	1.266	1.281	0.832	0.774	1.049	0.797
B8B5V0	Putative uncharacterized protein OS=Oryza sativa subsp. indica GN=OsI_27313 PE=4 SV=1	6.49819	4	6	4	831	92	8.28	1.065	0.867	1.076	1.171	1.025	0.797
Q6Z4E9	Immunophilin / FKBP-type peptidyl-prolyl cis-trans isomerase-like OS=Oryza sativa subsp. japonica GN=OSJNBb0002L09.6 PE=4 SV=1	11.8644	2	4	2	236	24.9	9.45	0.819	0.705	2.192	0.716	0.771	0.797
B8B1T9	Putative uncharacterized protein OS=Oryza sativa subsp. indica GN=OsI_24259 PE=3 SV=1	4.95768	3	4	3	827	87.8	7.24	0.932	0.804	1.588	0.948	0.931	0.797
B8BKM3	Putative uncharacterized protein OS=Oryza sativa subsp. indica GN=OsI_36193 PE=4 SV=1	4.87805	1	1	1	328	35.9	5.49	1.306	1.094	0.938	0.776	1.089	0.798
A2X9T6	Putative uncharacterized protein OS=Oryza sativa subsp. indica GN=OsI_09007 PE=3 SV=1	10.4545	2	3	2	220	24.1	7.5	1.617	0.596	1.262	0.659	1.068	0.798
Q01JR7	GrpE protein homolog OS=Oryza sativa GN=OSIGBa0160I14.6 PE=3 SV=1	2.41379	1	1	1	290	31.5	7.61	1.113	0.773	1.337	0.964	1.015	0.798
Q5JMS4	Peroxidase OS=Oryza sativa subsp. japonica GN=Os01g0962700 PE=2 SV=1	42.7056	11	41	10	377	39.6	7.64	1.066	1.191	0.986	1.218	0.739	0.798
A2Z620	Uncharacterized protein OS=Oryza sativa subsp. indica GN=OsI_33098 PE=4 SV=1	65.4545	10	32	2	165	16.5	4.78	1.065	1.074	1.035	1.088	0.94	0.798
B8A968	Putative uncharacterized protein OS=Oryza sativa subsp. indica GN=OsI_05211 PE=3 SV=1	5.32787	1	1	1	244	26.3	8.32	0.916	1.159	1.687	0.619	0.822	0.798
Q0D8C5	Os07g0168600 protein (Fragment) OS=Oryza sativa subsp. japonica GN=Os07g0168600 PE=3 SV=1	10.5735	6	11	5	558	60.2	5.53	0.897	1.151	1.176	1.083	0.895	0.798
Q0DSS4	Os03g0291800 protein (Fragment) OS=Oryza sativa subsp. japonica GN=Os03g0291800 PE=4 SV=1	5.05226	2	2	2	574	63.9	6.67	0.739	0.916	0.719	1.936	0.892	0.798
B8AEK8	Putative uncharacterized protein OS=Oryza sativa subsp. indica GN=OsI_06481 PE=4 SV=1	17.6056	4	6	4	284	32	5.15	1.032	0.958	1.191	0.966	1.054	0.799
B9FBC6	Uncharacterized protein OS=Oryza sativa subsp. japonica GN=OsJ_12449 PE=3 SV=1	9.03361	2	3	2	476	53.5	7.65	1.214	1.226	0.415	1.338	1.008	0.799
A2XSY5	Putative uncharacterized protein OS=Oryza sativa subsp. indica GN=OsI_15719 PE=4 SV=1	11.5502	3	3	3	329	34.8	5.94	1.071	1.124	1.137	0.861	1.007	0.799
B9FUP9	Uncharacterized protein OS=Oryza sativa subsp. japonica GN=OsJ_25466 PE=4 SV=1	21.6614	15	23	15	951	108.8	6.57	1.046	1.039	1.061	1.15	0.905	0.799
Q9SNJ7	ESTs AU078175(C51476) OS=Oryza sativa subsp. japonica PE=4 SV=1	14.9171	2	3	2	181	20	9.83	0.887	1.311	0.897	0.869	1.236	0.8
A0A0P0XIU3	Os09g0245500 protein (Fragment) OS=Oryza sativa subsp. japonica GN=Os09g0245500 PE=3 SV=1	3.42105	1	2	1	380	42.4	6.13	1.124	1.086	0.859	0.968	1.163	0.8
B9EZG6	Uncharacterized protein OS=Oryza sativa subsp. japonica GN=OsJ_00337 PE=4 SV=1	14.2268	4	7	2	485	51.9	9.45	1.074	0.845	1.48	0.83	0.97	0.8
B9F8W6	Uncharacterized protein OS=Oryza sativa subsp. japonica GN=OsJ_11170 PE=4 SV=1	11.5044	3	4	3	339	34.7	8.46	1.088	1.029	0.851	0.863	1.367	0.801
B8B4H5	Alanine--tRNA ligase, chloroplastic/mitochondrial OS=Oryza sativa subsp. indica GN=OsI_22356 PE=3 SV=1	1.70683	1	1	1	996	108.1	5.9	1.074	0.655	1.312	1.115	1.042	0.801
A2ZPB5	Uncharacterized protein OS=Oryza sativa subsp. japonica GN=OsJ_00395 PE=3 SV=1	2.10084	1	1	1	952	102.8	6.58	1.629	1.083	0.649	1.05	0.789	0.801
A2ZJU0	Putative uncharacterized protein OS=Oryza sativa subsp. indica GN=OsI_38087 PE=4 SV=1	2.35294	1	1	1	425	46.3	6.68	0.937	1.099	0.94	0.82	1.402	0.802
A2XCE0	PHD finger protein ING OS=Oryza sativa subsp. indica GN=OsI_09971 PE=3 SV=1	7.45098	1	1	1	255	27.7	5.92	0.93	0.955	1.382	0.736	1.195	0.802
Q6K1X9	Os02g0608500 protein OS=Oryza sativa subsp. japonica GN=Os02g0608500 PE=2 SV=1	2.98805	1	1	1	502	55.6	8.69	1.147	1.315	0.87	0.678	1.188	0.802
Q0J0J5	Os09g0497400 protein OS=Oryza sativa subsp. japonica GN=Os09g0497400 PE=2 SV=1	3.98406	1	3	1	251	28.3	9.19	1.237	1.017	0.774	1.04	1.131	0.802
B9FAT5	Uncharacterized protein OS=Oryza sativa subsp. japonica GN=OsJ_12264 PE=3 SV=1	2.24618	2	2	2	1113	122.8	5.59	1.115	1.124	1.167	0.711	1.081	0.802
A2WUH2	Putative uncharacterized protein OS=Oryza sativa subsp. indica GN=OsI_03523 PE=4 SV=1	7.64463	3	6	3	484	53.3	6.95	1.06	1.103	0.653	1.315	1.067	0.802
A0A0P0WTX9	Os06g0214850 protein (Fragment) OS=Oryza sativa subsp. japonica GN=Os06g0214850 PE=4 SV=1	30.9659	8	15	8	352	37.8	5.54	1.121	1.358	0.753	0.922	1.044	0.802
A0A0P0VTX8	Os03g0182600 protein OS=Oryza sativa subsp. japonica GN=Os03g0182600 PE=4 SV=1	33.3333	4	9	1	111	12.5	8.47	1.346	1.158	0.752	0.995	0.946	0.802
A5HEI2	Bowman-Birk type proteinase inhibitor A OS=Oryza sativa subsp. japonica GN=pinA PE=2 SV=1	4.38247	1	2	1	251	27.7	5.54	1.301	0.992	0.985	0.565	1.355	0.803
A2YRF1	Putative uncharacterized protein OS=Oryza sativa subsp. indica GN=OsI_27889 PE=4 SV=1	12.4668	3	5	3	377	41.9	7.52	0.991	0.935	1.287	0.9	1.084	0.803
B9F6T5	Uncharacterized protein OS=Oryza sativa subsp. japonica GN=OsJ_10159 PE=4 SV=1	3.7464	1	3	1	347	36.9	5.63	0.923	0.822	1.859	0.792	0.801	0.803
Q8LI30	4-alpha-glucanotransferase DPE1, chloroplastic/amyloplastic OS=Oryza sativa subsp. japonica GN=DPE1 PE=2 SV=2	10.101	4	6	4	594	66.2	5.83	1.001	1.888	0.685	0.736	0.887	0.803
B9G373	Uncharacterized protein OS=Oryza sativa subsp. japonica GN=OsJ_29087 PE=4 SV=1	4.60829	1	1	1	217	24.1	9.45	1.022	0.891	0.916	0.784	1.584	0.804
Q8H6F1	HMG1 protein OS=Oryza sativa subsp. indica GN=HMG1 PE=2 SV=1	31.8471	8	38	8	157	17.1	5.95	1.226	0.851	0.767	0.794	1.557	0.804
B8AXZ7	Putative uncharacterized protein OS=Oryza sativa subsp. indica GN=OsI_19839 PE=4 SV=1	3.13064	3	3	3	1661	181.5	6.2	1.199	1.148	0.927	0.806	1.117	0.804
Q10E47	Expressed protein OS=Oryza sativa subsp. japonica GN=LOC_Os03g50070 PE=2 SV=1	4.12371	1	4	1	291	33	8.12	0.618	0.688	1.29	1.571	1.029	0.804
A2WSL7	Putative uncharacterized protein OS=Oryza sativa subsp. indica GN=OsI_02860 PE=4 SV=1	14.1256	4	6	3	446	46.4	5.17	1.028	1.192	0.953	1.27	0.753	0.804
B9FI84	Uncharacterized protein OS=Oryza sativa subsp. japonica GN=OsJ_17360 PE=4 SV=1	5.15971	2	2	2	407	45.9	4.86	1.109	0.995	1.08	1.031	0.981	0.804
Q7XNV4	OSJNBb0015G09.12 protein OS=Oryza sativa subsp. japonica GN=Os04g0227500 PE=2 SV=2	21.2389	4	9	4	226	24.8	8.59	1.043	1.163	0.97	1.214	0.806	0.804
A2WTA3	Putative uncharacterized protein OS=Oryza sativa subsp. indica GN=OsI_03091 PE=4 SV=1	2.55102	1	1	1	392	43.1	8.75	1.003	1.199	0.811	1.318	0.865	0.804
Q10PZ4	Os03g0215900 protein OS=Oryza sativa subsp. japonica GN=Os03g0215900 PE=4 SV=1	7.84024	4	4	4	676	73.3	6.42	1.431	0.938	0.598	1.099	1.128	0.805
Q6K669	Leucine aminopeptidase 2, chloroplastic OS=Oryza sativa subsp. japonica GN=Os02g0794700 PE=2 SV=1	27.0903	11	28	10	598	61.8	8.1	1.006	0.932	1.289	0.922	1.046	0.805
J7F224	50S ribosomal protein L23, chloroplastic OS=Oryza sativa subsp. indica GN=rpl23 PE=3 SV=1	31.6239	3	7	3	117	13.6	10.32	1.263	0.794	1.078	1.053	1.006	0.805
B8BCC4	Aminoacylase-1 OS=Oryza sativa subsp. indica GN=OsI_29850 PE=3 SV=1	8.3151	2	2	2	457	49.9	6.23	1.145	1.514	0.746	0.826	0.963	0.805
A3BQD6	Uncharacterized protein OS=Oryza sativa subsp. japonica GN=OsJ_26316 PE=4 SV=1	51.1182	12	26	11	313	34.8	5.68	1.29	1.294	0.783	0.891	0.937	0.805
A2XK57	Glutamyl-tRNA(Gln) amidotransferase subunit C, chloroplastic/mitochondrial OS=Oryza sativa subsp. indica GN=GATC PE=3 SV=1	26.1438	3	3	3	153	16.6	6.83	1.292	0.971	0.92	1.086	0.926	0.805
B8AZP2	Putative uncharacterized protein OS=Oryza sativa subsp. indica GN=OsI_19060 PE=4 SV=1	9.55519	6	11	5	607	67.9	6.64	1.104	0.896	0.967	1.096	1.132	0.806
Q8LHQ6	Myosin heavy chain-like OS=Oryza sativa subsp. japonica GN=P0560B08.109 PE=4 SV=1	1.59119	1	1	1	817	91.2	5.15	0.978	1.064	1.181	0.884	1.088	0.806
Q6YNK1	HAP3-like transcriptional-activator OS=Oryza sativa subsp. indica GN=HAP3a PE=2 SV=1	19.6347	2	5	2	219	23	7.01	1.242	0.791	1.317	1.134	0.709	0.806
C7J9A0	Os11g0120000 protein (Fragment) OS=Oryza sativa subsp. japonica GN=Os11g0120000 PE=4 SV=1	4.84429	2	3	2	289	31.3	10.08	1.186	1.635	0.53	0.83	1.013	0.806
A3A2E5	Uncharacterized protein OS=Oryza sativa subsp. japonica GN=OsJ_05094 PE=4 SV=1	2.16963	1	1	1	507	54.7	9.8	0.592	0.846	0.864	1.592	1.3	0.807
P42211	Aspartic proteinase OS=Oryza sativa subsp. japonica GN=RAP PE=2 SV=2	20.9677	7	14	7	496	54.1	6.15	1.134	1.094	0.974	0.885	1.106	0.807
A2XZA5	Putative uncharacterized protein OS=Oryza sativa subsp. indica GN=OsI_18047 PE=4 SV=1	6.70927	5	6	4	939	104.1	9.25	1.223	1.295	0.8	0.955	0.92	0.807
B9GE42	Uncharacterized protein OS=Oryza sativa subsp. japonica GN=OsJ_36762 PE=4 SV=1	4.21687	1	3	1	332	36.6	6.32	0.902	0.984	0.923	1.116	1.268	0.808
A0A0R6UPD3	CslF6 OS=Oryza sativa PE=2 SV=1	6.51261	5	5	5	952	105.1	8.41	0.608	0.977	0.694	1.726	1.186	0.808
A2Y986	Putative uncharacterized protein OS=Oryza sativa subsp. indica GN=OsI_21624 PE=4 SV=1	17.0279	5	14	1	323	35	7.56	1.629	0.873	0.841	0.791	1.058	0.808
B8BNC3	Putative uncharacterized protein OS=Oryza sativa subsp. indica GN=OsI_37592 PE=4 SV=1	1.59574	1	1	1	752	81.9	7.31	0.971	1.073	0.914	1.305	0.93	0.808
A2Y334	Putative uncharacterized protein OS=Oryza sativa subsp. indica GN=OsI_19421 PE=4 SV=1	12.7168	4	4	4	346	36.4	9.48	1.086	1.083	1.082	1.026	0.915	0.808
Q5VPR6	Os06g0118700 protein OS=Oryza sativa subsp. japonica GN=Os06g0118700 PE=2 SV=1	26.7206	11	46	10	494	52.2	7.68	1.122	1.243	0.777	1.21	0.839	0.808
A2Z2G2	Putative uncharacterized protein OS=Oryza sativa subsp. indica GN=OsI_31798 PE=3 SV=1	3.50515	1	1	1	485	49.8	7.87	1.503	0.922	0.796	0.611	1.357	0.809
A3ACY9	Uncharacterized protein OS=Oryza sativa subsp. japonica GN=OsJ_08979 PE=4 SV=1	1.09589	1	1	1	1095	119.3	6.47	0.926	0.69	1.284	0.938	1.354	0.809
Q6ZCC2	Peroxidase OS=Oryza sativa subsp. japonica GN=Os08g0113000 PE=3 SV=1	10.443	1	1	1	316	33.8	6.67	1.007	1.068	1.121	0.668	1.328	0.809
B8AGX3	Putative uncharacterized protein OS=Oryza sativa subsp. indica GN=OsI_05499 PE=4 SV=1	9.03955	3	3	3	354	40.2	9.77	0.928	0.926	1.281	0.81	1.244	0.809
Q94IY5	Putative alpha-L-arabinofuranosidase/beta-D-xylosidase isoenzyme ARA-I OS=Oryza sativa subsp. japonica GN=OSJNBa0025P13.15 PE=4 SV=1	7.45721	4	4	4	818	87.1	5.41	0.929	1.189	0.92	0.989	1.164	0.809
Q10EJ0	ATP synthase beta chain, putative OS=Oryza sativa subsp. japonica GN=LOC_Os03g55874 PE=3 SV=1	56.0117	14	120	0	341	37.4	5.12	1.188	0.795	1.206	0.854	1.148	0.809
B9F6D0	Uncharacterized protein OS=Oryza sativa subsp. japonica GN=OsJ_12867 PE=4 SV=1	2.73651	2	3	2	1279	145	6.86	1.087	1.109	0.74	1.252	1.003	0.809
A2XVZ1	NAD(P)H-quinone oxidoreductase subunit M, chloroplastic OS=Oryza sativa subsp. indica GN=ndhM PE=3 SV=1	10.4545	2	2	2	220	25.6	5.74	0.883	0.828	1.388	1.245	0.846	0.809
A2YBK1	Putative uncharacterized protein OS=Oryza sativa subsp. indica GN=OsI_22484 PE=3 SV=1	31.1475	11	24	10	549	59.3	6.8	1.071	1.274	1.094	0.857	0.895	0.809
B8AAX3	Putative uncharacterized protein OS=Oryza sativa subsp. indica GN=OsI_04124 PE=4 SV=1	17.6471	3	6	3	272	28.8	8.25	1.017	0.767	1.495	1.055	0.858	0.809
A2XU16	Putative uncharacterized protein OS=Oryza sativa subsp. indica GN=OsI_16094 PE=4 SV=1	8.68545	2	2	2	426	46	8.37	1.34	0.775	1.006	1.209	0.86	0.809
A0JJZ6	Inositol-tetrakisphosphate 1-kinase 5 OS=Oryza sativa subsp. indica GN=ITPK5 PE=3 SV=1	3.80117	1	1	1	342	38	6.52	1.063	0.897	0.752	1.24	1.239	0.81
A2XVB4	Putative uncharacterized protein OS=Oryza sativa subsp. indica GN=OsI_16554 PE=4 SV=1	19.163	5	7	5	454	48.7	6.61	1.389	0.993	0.648	0.934	1.227	0.81
B8A912	Putative uncharacterized protein OS=Oryza sativa subsp. indica GN=OsI_03624 PE=3 SV=1	5.85774	1	1	1	239	27.2	10.71	0.83	0.736	1.249	1.244	1.131	0.81
Q5NBF5	ATP-dependent Clp protease proteolytic subunit OS=Oryza sativa subsp. japonica GN=OsJ_01248 PE=3 SV=1	4.90196	1	1	1	306	33.3	8.46	1.152	1.022	0.814	1.086	1.116	0.81
D7PPH8	ADH1 OS=Oryza sativa subsp. indica GN=adh1 PE=3 SV=1	18.9974	6	12	0	379	41	6.65	1.323	1.912	0.357	0.514	1.085	0.81
B8BCQ3	Putative uncharacterized protein OS=Oryza sativa subsp. indica GN=OsI_31743 PE=3 SV=1	24.6851	16	30	11	794	89.6	5.05	1.226	0.786	0.858	1.258	1.063	0.81
B8AIJ5	Putative uncharacterized protein OS=Oryza sativa subsp. indica GN=OsI_06041 PE=4 SV=1	8.57143	2	2	2	315	35.9	4.93	1.106	1.225	1.084	1.004	0.771	0.81
A3C793	Uncharacterized protein OS=Oryza sativa subsp. japonica GN=OsJ_32440 PE=3 SV=1	3.08123	1	1	1	357	40.1	5.21	1.038	1.524	1.296	0.801	0.529	0.811
Q7XDQ3	Os10g0456600 protein OS=Oryza sativa subsp. japonica GN=Os10g0456600 PE=2 SV=1	13.964	2	3	1	222	23.9	6.23	0.899	1.467	0.788	0.665	1.37	0.811
Q2QWY6	Eukaryotic aspartyl protease family protein, expressed OS=Oryza sativa subsp. japonica GN=LOC_Os12g07780 PE=3 SV=2	5.76497	2	2	2	451	48.7	7.31	1.08	1.267	0.684	1.136	1.022	0.811
A2WL80	Putative uncharacterized protein OS=Oryza sativa subsp. indica GN=OsI_00591 PE=4 SV=1	19.8953	3	3	3	191	20.6	9.14	1.051	1.883	0.771	0.685	0.799	0.811
A3BUY2	Uncharacterized protein OS=Oryza sativa subsp. japonica GN=OsJ_27973 PE=4 SV=1	4.15512	1	1	1	361	39.2	8.82	1.048	1.052	0.821	1.458	0.81	0.811
Q6ZG77	Probable diaminopimelate decarboxylase, chloroplastic OS=Oryza sativa subsp. japonica GN=LYSA PE=2 SV=1	9.18367	4	6	4	490	53.2	6.84	1.08	0.863	0.973	1.353	0.919	0.811
A2ZAB2	Uncharacterized protein OS=Oryza sativa subsp. indica GN=OsI_34675 PE=4 SV=1	5.35714	1	1	1	336	35.6	8.76	1.035	1.523	0.779	0.646	1.206	0.812
Q0J4P9	Os08g0500000 protein (Fragment) OS=Oryza sativa subsp. japonica GN=Os08g0500000 PE=4 SV=1	9.16667	2	2	2	360	39	7.11	1.071	0.897	1.127	0.893	1.2	0.812
Q6YPF2	Os08g0120500 protein OS=Oryza sativa subsp. japonica GN=Os08g0120500 PE=4 SV=1	15.3631	8	15	8	716	78.5	5.26	1.006	0.941	1.068	0.991	1.182	0.812
B8AJ47	Putative uncharacterized protein OS=Oryza sativa subsp. indica GN=OsI_09076 PE=4 SV=1	8.38509	2	2	2	322	35	7.02	1.067	1.05	1.097	0.859	1.115	0.812
Q53RP2	Remorin, C-terminal region family protein, expressed OS=Oryza sativa subsp. japonica GN=LOC_Os10g36000 PE=4 SV=1	29.2398	6	14	5	171	18.6	6.14	0.872	0.935	1.653	0.684	1.045	0.812
Q8H367	Os07g0413800 protein OS=Oryza sativa subsp. japonica GN=Os07g0413800 PE=2 SV=1	8.07018	2	3	2	285	31.9	5.14	0.874	1.045	0.683	1.804	0.783	0.812
Q337Y2	Probable cinnamyl alcohol dehydrogenase 3 OS=Oryza sativa subsp. japonica GN=CAD3 PE=2 SV=1	32.7869	8	11	8	366	38.5	6.34	1.2	0.999	0.981	1.167	0.841	0.812
Q851S8	Adenylosuccinate synthetase 2, chloroplastic OS=Oryza sativa subsp. japonica GN=PURA2 PE=2 SV=1	9.61145	3	3	3	489	52.6	6.92	1.037	0.904	1.209	1.005	1.032	0.813
A2YI72	Putative uncharacterized protein OS=Oryza sativa subsp. indica GN=OsI_24908 PE=4 SV=1	15.4583	11	14	11	731	82	9.29	1.006	1.337	0.951	0.941	0.952	0.813
A2YIF3	Putative uncharacterized protein OS=Oryza sativa subsp. indica GN=OsI_24995 PE=4 SV=1	23.7805	5	8	4	328	35	5.77	1.11	1.184	0.965	1.043	0.886	0.813
A2YVP2	Putative uncharacterized protein OS=Oryza sativa subsp. indica GN=OsI_29403 PE=4 SV=1	8.65385	1	1	1	104	12	9.48	0.777	0.776	1.886	1.092	0.654	0.814
Q6K6C2	Os02g0815400 protein OS=Oryza sativa subsp. japonica GN=Os02g0815400 PE=2 SV=1	6.84039	2	3	2	307	33.1	8.73	0.819	0.783	1.765	1.12	0.699	0.814
A2ZFG8	Putative uncharacterized protein OS=Oryza sativa subsp. indica GN=OsI_36524 PE=4 SV=1	7.55556	2	3	2	225	25.2	5.44	0.977	0.848	1.131	1.166	1.064	0.814
A2XCK8	Putative uncharacterized protein OS=Oryza sativa subsp. indica GN=OsI_10041 PE=4 SV=1	7.77989	3	4	3	527	57.4	8.37	0.984	1.122	0.981	1.104	0.995	0.814
Q5N7I5	Putative uncharacterized protein B1065E10.26 OS=Oryza sativa subsp. japonica GN=B1065E10.26 PE=4 SV=1	5.71429	2	3	2	455	50.1	10.01	1.082	0.841	1.435	0.893	0.934	0.814
B8APY8	Putative uncharacterized protein OS=Oryza sativa subsp. indica GN=OsI_13120 PE=3 SV=1	11.8756	12	14	1	1061	120.4	6.54	0.676	0.712	0.726	0.8	2.271	0.815
A2Y9Y6	Putative uncharacterized protein OS=Oryza sativa subsp. indica GN=OsI_21891 PE=3 SV=1	14.6023	11	29	3	767	80	5.78	0.832	1.219	0.607	1.39	1.136	0.815
A2XZE6	Peptidyl-prolyl cis-trans isomerase OS=Oryza sativa subsp. indica GN=OsI_18093 PE=3 SV=1	39.6	9	27	8	250	26.6	9.29	0.992	0.853	1.315	1.056	0.968	0.815
Q53LJ7	Retrotransposon protein, putative, Ty1-copia sub-class OS=Oryza sativa subsp. japonica GN=LOC_Os11g09920 PE=4 SV=1	0.529568	1	1	1	2266	254.5	7.72	1.184	0.949	0.834	0.871	1.344	0.817
A0A0P0VWU6	Os03g0282100 protein OS=Oryza sativa subsp. japonica GN=Os03g0282100 PE=4 SV=1	0.913838	1	3	1	766	83.3	10.76	0.908	0.821	1.736	1.074	0.644	0.817
B8B2G7	Putative uncharacterized protein OS=Oryza sativa subsp. indica GN=OsI_24429 PE=4 SV=1	4.65116	1	1	1	301	32.2	8.84	1.139	1.24	0.579	0.568	1.656	0.818
A2XJ35	Chlorophyll a-b binding protein, chloroplastic OS=Oryza sativa subsp. indica GN=OsI_012078 PE=2 SV=1	56.2738	8	99	6	263	28.5	5.91	0.83	0.927	1.781	0.909	0.735	0.818
Q75GN6	Putative 40S ribosomal protein S26 OS=Oryza sativa subsp. japonica GN=OSJNBa0018K15.3 PE=4 SV=1	24.2268	2	3	1	194	20.6	10.87	1.635	0.849	0.735	0.911	1.052	0.818
Q7EYK9	Glucose-6-phosphate 1-dehydrogenase OS=Oryza sativa subsp. japonica GN=P0613B07.138 PE=2 SV=1	4.93197	3	6	1	588	66	8.19	1.193	0.934	0.899	0.896	1.258	0.819
A2XFL2	Putative uncharacterized protein OS=Oryza sativa subsp. indica GN=OsI_11150 PE=4 SV=1	31.2684	9	18	8	339	38.2	5.31	1.075	1.008	0.957	0.983	1.158	0.819
B8BD37	Putative uncharacterized protein OS=Oryza sativa subsp. indica GN=OsI_31900 PE=4 SV=1	6.95067	2	3	1	446	50.4	9.57	1.095	0.802	1.027	1.148	1.11	0.819
Q65X78	Os05g0494500 protein OS=Oryza sativa subsp. japonica GN=Os05g0494500 PE=2 SV=1	4.23729	1	2	1	354	38.8	9.16	0.902	1.768	0.639	0.845	1.028	0.819
A0A0P0W2C1	Os03g0689900 protein OS=Oryza sativa subsp. japonica GN=Os03g0689900 PE=4 SV=1	9.64361	3	4	3	477	53.5	5.97	0.937	1.173	0.978	1.174	0.919	0.819
A2Y176	Putative uncharacterized protein OS=Oryza sativa subsp. indica GN=OsI_18758 PE=4 SV=1	33.3333	5	10	3	246	27.4	7.61	0.779	1.053	0.63	1.5	1.217	0.82
Q5ZAM8	Os01g0767100 protein OS=Oryza sativa subsp. japonica GN=Os01g0767100 PE=4 SV=1	3.67505	2	2	2	517	57.4	5.31	1.014	1.069	1.149	0.886	1.063	0.82
B8ARK2	Amine oxidase OS=Oryza sativa subsp. indica GN=OsI_15134 PE=3 SV=1	12.8	7	9	7	750	83.2	6.71	1.119	1.284	0.888	0.897	0.992	0.82
Q10N00	Hydrolase, alpha/beta fold family protein, expressed OS=Oryza sativa subsp. japonica GN=LOC_Os03g17900 PE=2 SV=1	2.05224	1	1	1	536	59.3	5.59	0.953	0.948	1.034	1.278	0.967	0.82
A2XBM1	Nascent polypeptide-associated complex subunit beta OS=Oryza sativa subsp. indica GN=OsI_09683 PE=3 SV=1	9.57792	5	8	4	616	66.8	4.81	1.439	0.878	0.864	1.037	0.961	0.82
Q8LQJ8	ATP-dependent zinc metalloprotease FTSH 5, mitochondrial OS=Oryza sativa subsp. japonica GN=FTSH5 PE=3 SV=1	9.93007	4	7	3	715	77.4	8.05	1.061	1.166	0.984	1.011	0.957	0.82
B9F438	Uncharacterized protein OS=Oryza sativa subsp. japonica GN=OsJ_08771 PE=3 SV=1	4.3222	2	3	2	509	54.4	8.1	1.106	0.86	1.313	0.956	0.945	0.82
B8ARZ6	Putative uncharacterized protein OS=Oryza sativa subsp. indica GN=OsI_15258 PE=4 SV=1	2.24439	2	2	2	802	88.6	9.35	0.882	1.014	0.786	1.626	0.872	0.82
Q6Z8U4	Os08g0492100 protein OS=Oryza sativa subsp. japonica GN=Os08g0492100 PE=2 SV=1	3.8674	1	7	1	362	38.1	9.23	0.985	1.153	1.241	1.107	0.694	0.821
Q0J8R9	Os04g0690800 protein OS=Oryza sativa subsp. japonica GN=Os04g0690800 PE=4 SV=1	23.622	5	9	3	254	26.9	6.21	1.058	1.251	0.708	1.043	1.119	0.821
Q5W6J7	Retrotransposon protein, putative, Ty3-gypsy sub-class OS=Oryza sativa subsp. japonica GN=OSJNBb0085A04.25 PE=4 SV=1	0.890208	1	5	1	1011	107.1	9.83	1.203	0.76	0.973	1.235	1.008	0.821
A2WRY7	Putative uncharacterized protein OS=Oryza sativa subsp. indica GN=OsI_02624 PE=3 SV=1	17.5824	3	4	3	273	29.8	8.51	1.242	1.182	0.791	0.964	0.999	0.821
Q7XD74	Os10g0488100 protein OS=Oryza sativa subsp. japonica GN=Os10g0488100 PE=2 SV=1	19.3333	2	2	2	150	16.7	8.07	1.064	1.39	0.825	0.902	0.998	0.821
A3BPR8	Uncharacterized protein OS=Oryza sativa subsp. japonica GN=OsJ_26080 PE=4 SV=1	2.05047	1	1	1	634	68.1	8.25	1.001	1.017	0.866	1.36	0.936	0.821
B8B2A2	Putative uncharacterized protein OS=Oryza sativa subsp. indica GN=OsI_21538 PE=3 SV=1	42.6009	14	31	7	446	47.9	5.57	0.943	0.795	1.63	0.889	0.921	0.821
Q69TG9	Glycine-rich protein-like OS=Oryza sativa subsp. japonica GN=Os06g0216700 PE=2 SV=1	18.7919	2	5	2	149	16.5	9.29	1.087	1.494	0.496	0.912	1.189	0.822
B8BBW2	Putative uncharacterized protein OS=Oryza sativa subsp. indica GN=OsI_28227 PE=4 SV=1	14.7239	5	8	2	489	54	6.23	1.219	1.563	0.534	0.688	1.173	0.822
B8A9Z2	Putative uncharacterized protein OS=Oryza sativa subsp. indica GN=OsI_05426 PE=4 SV=1	2.88018	3	3	1	1736	192.5	6.67	1.27	0.863	1.38	0.494	1.172	0.822
A2X5P7	Beta-fructofuranosidase, insoluble isoenzyme 1 OS=Oryza sativa subsp. indica GN=CIN1 PE=2 SV=2	11.4385	6	10	6	577	64	8.5	1.124	1.069	0.883	0.999	1.104	0.822
B8B3B1	Putative uncharacterized protein OS=Oryza sativa subsp. indica GN=OsI_23231 PE=4 SV=1	17.5127	4	12	4	394	41.7	5.66	1.11	0.97	1.058	0.983	1.058	0.822
Q5ZAV6	Os01g0783600 protein OS=Oryza sativa subsp. japonica GN=Os01g0783600 PE=2 SV=1	6.56566	1	1	1	198	21.4	5.25	0.994	1.227	1.105	0.997	0.854	0.822
A2WNR8	Peroxidase OS=Oryza sativa subsp. indica GN=OsI_01501 PE=3 SV=1	27.3775	7	18	6	347	37.9	6.93	0.885	1.504	0.666	0.722	1.399	0.823
B8AIG8	Putative uncharacterized protein OS=Oryza sativa subsp. indica GN=OsI_08927 PE=3 SV=1	3.125	2	2	2	736	85.7	7.58	0.848	0.76	1.368	0.929	1.272	0.823
A2WTX4	Putative uncharacterized protein OS=Oryza sativa subsp. indica GN=OsI_03323 PE=4 SV=1	4.39276	1	1	1	387	42.5	8.34	1.292	0.94	0.788	1.011	1.146	0.823
Q6AVA8	Pyruvate, phosphate dikinase 1, chloroplastic OS=Oryza sativa subsp. japonica GN=PPDK1 PE=1 SV=1	34.4245	24	38	24	947	102.7	6.37	0.985	1.167	1.16	0.877	0.988	0.823
B9FR10	Uncharacterized protein OS=Oryza sativa subsp. japonica GN=OsJ_22744 PE=4 SV=1	8.41837	4	6	4	784	88.1	5.73	1.059	1.466	0.763	1.083	0.806	0.823
B8BIZ6	Putative uncharacterized protein OS=Oryza sativa subsp. indica GN=OsI_35018 PE=4 SV=1	1.23584	1	1	1	1942	213.3	6.18	1.298	1.055	0.697	0.885	1.24	0.824
A2YKV4	Putative uncharacterized protein OS=Oryza sativa subsp. indica GN=OsI_25848 PE=3 SV=1	26.2069	5	20	5	290	30.3	8.43	0.988	1.335	0.803	1.268	0.782	0.824
B8AYR7	Putative uncharacterized protein OS=Oryza sativa subsp. indica GN=OsI_20149 PE=4 SV=1	6.97674	1	1	1	172	18.8	7.34	0.906	1.19	0.981	1.154	0.945	0.824
A2Y8N5	Putative uncharacterized protein OS=Oryza sativa subsp. indica GN=OsI_21412 PE=4 SV=1	3.66972	1	1	1	218	23.9	5.43	1.134	1.531	0.884	1.042	0.583	0.825
Q6Z2L5	Ribose-phosphate pyrophosphokinase 1, chloroplastic OS=Oryza sativa subsp. japonica GN=Os02g0127700 PE=2 SV=2	3.0303	1	1	1	396	42.9	7.65	0.964	0.972	0.834	1.066	1.338	0.825
Q01N37	H0215A08.5 protein OS=Oryza sativa GN=H0215A08.5 PE=4 SV=1	12.6582	5	8	3	474	52.1	8.37	1.033	0.77	1.377	0.962	1.033	0.825
B8AEF3	Putative uncharacterized protein OS=Oryza sativa subsp. indica GN=OsI_09350 PE=4 SV=1	9.34579	2	2	2	321	36.4	7.46	1.047	1.173	1.101	0.888	0.966	0.825
B8ADA7	Putative uncharacterized protein OS=Oryza sativa subsp. indica GN=OsI_00412 PE=4 SV=1	5.88235	1	1	1	221	25	9.48	0.912	1.488	0.659	1.222	0.894	0.825
A0A0N9E0K6	Photosystem II reaction center protein H OS=Oryza sativa aromatic subgroup GN=psbH PE=3 SV=1	38.3562	2	11	2	73	7.9	6.55	0.974	1.154	1.405	0.916	0.726	0.826
Q0JDG5	Os04g0405100 protein OS=Oryza sativa subsp. japonica GN=Os04g0405100 PE=4 SV=1	18.241	4	6	3	307	32.7	9.67	0.878	0.954	1.405	1.05	0.887	0.826
Q6EP33	Peroxidase OS=Oryza sativa subsp. japonica GN=P0264G11.1-2 PE=3 SV=1	19.3252	4	9	3	326	34.4	8.13	0.877	0.876	1.182	0.708	1.531	0.827
B9FBC1	Uncharacterized protein OS=Oryza sativa subsp. japonica GN=OsJ_12441 PE=4 SV=1	4.59364	1	1	1	283	29.4	8.73	1.069	0.868	1.084	0.778	1.374	0.827
A2ZGP0	Putative uncharacterized protein OS=Oryza sativa subsp. indica GN=OsI_36948 PE=4 SV=1	13.1122	7	13	0	633	67.4	6.37	1.606	1.59	0.481	0.821	0.674	0.827
Q5JNB0	Cysteine synthase OS=Oryza sativa subsp. japonica GN=Os01g0978100 PE=2 SV=1	48.731	14	60	12	394	41.8	6.7	1.166	1.012	1.116	0.904	0.974	0.827
B8AYG8	Transmembrane 9 superfamily member OS=Oryza sativa subsp. indica GN=OsI_18611 PE=3 SV=1	1.67683	1	1	1	656	74.3	7.93	0.849	1.06	1.372	1.041	0.851	0.827
B8AI00	Glycosyltransferase OS=Oryza sativa subsp. indica GN=OsI_07268 PE=3 SV=1	8.2996	3	3	3	494	53.3	5.2	0.627	0.754	0.65	2.241	0.901	0.827
Q6Z6A0	Os02g0754300 protein OS=Oryza sativa subsp. japonica GN=Os02g0754300 PE=2 SV=1	17.5758	3	5	3	165	18.3	10.87	1.377	0.788	0.938	0.944	1.124	0.828
Q10M34	Expressed protein OS=Oryza sativa subsp. japonica GN=Os03g0324800 PE=2 SV=1	9.81308	2	2	2	214	23.9	8.98	1.141	1.081	0.919	0.927	1.104	0.828
B8AHT7	Ribulose bisphosphate carboxylase small chain OS=Oryza sativa subsp. indica GN=OsI_05882 PE=3 SV=1	20.765	3	8	3	183	20.6	8.73	0.686	1.527	0.892	1.247	0.82	0.828
Q2QLJ8	HIPL1 protein, putative, expressed OS=Oryza sativa subsp. japonica GN=Os12g0639600 PE=2 SV=1	2.88184	1	1	1	694	74.2	5.49	0.927	1.31	1.279	0.816	0.84	0.828
B8AZ32	Putative uncharacterized protein OS=Oryza sativa subsp. indica GN=OsI_20207 PE=4 SV=1	2.40385	1	1	1	416	45.2	6.79	0.901	0.956	1.479	0.896	0.94	0.828
B8AJE2	Transmembrane 9 superfamily member OS=Oryza sativa subsp. indica GN=OsI_07622 PE=3 SV=1	7.28814	4	5	1	590	66.7	7.3	0.996	0.868	1.142	0.855	1.31	0.829
A2XXF5	Putative uncharacterized protein OS=Oryza sativa subsp. indica GN=OsI_17361 PE=4 SV=1	29.5597	2	6	2	159	15.6	8.13	1.036	1.008	1.187	0.64	1.299	0.829
A2X5Y3	Putative uncharacterized protein OS=Oryza sativa subsp. indica GN=OsI_07612 PE=4 SV=1	3.18627	1	1	1	408	44.6	6.01	1.155	0.864	1.247	0.705	1.2	0.829
B8AA71	Putative uncharacterized protein OS=Oryza sativa subsp. indica GN=OsI_03937 PE=4 SV=1	1.92077	1	1	1	833	92.1	7.15	1.099	1.398	0.651	0.888	1.135	0.829
A2XUM3	Putative uncharacterized protein OS=Oryza sativa subsp. indica GN=OsI_16309 PE=4 SV=1	5.02901	2	2	2	517	57	5.35	1.009	0.82	1.028	1.236	1.078	0.829
Q6EPY7	Os02g0533300 protein OS=Oryza sativa subsp. japonica GN=Os02g0533300 PE=2 SV=1	7.89474	2	2	2	266	29.8	8.31	1.019	0.854	0.546	0.856	1.895	0.83
A2Y7Y4	Carboxypeptidase OS=Oryza sativa subsp. indica GN=OsI_21150 PE=3 SV=1	7.46606	2	2	2	442	47.4	6.81	1.184	1.447	0.731	0.82	0.988	0.83
Q2R1T0	Notchless, putative, expressed OS=Oryza sativa subsp. japonica GN=Os11g0594200 PE=2 SV=1	2.08333	1	1	1	480	53.1	7.91	1.118	1.224	1.047	0.964	0.816	0.83
B8BMN2	Putative uncharacterized protein OS=Oryza sativa subsp. indica GN=OsI_38846 PE=4 SV=1	17.8947	4	10	4	190	19.4	9.7	0.996	0.847	1.485	0.964	0.878	0.83
Q7EY18	Putative tetratricopeptide repeat(TPR)-containing protein OS=Oryza sativa subsp. japonica GN=B1123E10.126 PE=4 SV=1	3.41438	6	6	3	1933	211.8	6.68	1.102	0.853	0.867	1.101	1.246	0.831
B8B3X0	Putative uncharacterized protein OS=Oryza sativa subsp. indica GN=OsI_22088 PE=4 SV=1	2.09059	1	3	1	861	92.8	6.9	0.958	0.935	1.335	1.209	0.732	0.831
A3BLB2	Uncharacterized protein OS=Oryza sativa subsp. japonica GN=OsJ_24798 PE=4 SV=1	7.28155	1	1	1	206	22.5	5.01	1.149	0.799	1.062	1.069	1.091	0.831
A2Z146	Putative uncharacterized protein OS=Oryza sativa subsp. indica GN=OsI_31318 PE=4 SV=1	10.7143	2	2	2	252	27.5	5.05	0.828	0.988	1.31	1.284	0.759	0.831
A2Z3J5	Putative uncharacterized protein OS=Oryza sativa subsp. indica GN=OsI_32201 PE=4 SV=1	5.38033	2	3	1	539	61.4	6.76	1.157	1.174	0.959	0.821	1.058	0.831
B8AL82	Putative uncharacterized protein OS=Oryza sativa subsp. indica GN=OsI_12405 PE=4 SV=1	2.30892	2	2	2	1256	142.3	6.58	1.19	0.878	1.16	0.897	1.043	0.831
Q10Q42	Expressed protein OS=Oryza sativa subsp. japonica GN=LOC_Os03g11220 PE=4 SV=1	17.6471	6	7	6	391	40.8	6.25	0.916	1.299	0.932	1.232	0.789	0.831
B9G2J7	Histone deacetylase OS=Oryza sativa subsp. japonica GN=OsJ_28666 PE=3 SV=1	6.9869	2	2	2	458	51	5.59	0.915	0.942	1.152	1.247	0.912	0.831
Q0J0L7	Os09g0493800 protein OS=Oryza sativa subsp. japonica GN=Os09g0493800 PE=2 SV=1	6.07595	1	1	1	395	44.2	5.22	0.763	0.765	0.955	1.181	1.504	0.832
A2WR67	Pectate lyase OS=Oryza sativa subsp. indica GN=OsI_02351 PE=3 SV=1	3.02198	1	1	1	364	39.5	7.53	1.16	1.109	0.804	0.993	1.103	0.832
Q75IM9	Isovaleryl-CoA dehydrogenase, mitochondrial OS=Oryza sativa subsp. japonica GN=Os05g0125500 PE=2 SV=2	16.8704	5	5	5	409	44.5	6.96	0.85	1.246	1.388	0.854	0.83	0.832
A2WVD6	Putative uncharacterized protein OS=Oryza sativa subsp. indica GN=OsI_03851 PE=4 SV=1	7.02875	2	2	2	313	35.4	5.73	0.857	0.881	1.426	1.103	0.901	0.832
A2XJZ7	Putative uncharacterized protein OS=Oryza sativa subsp. indica GN=OsI_12765 PE=4 SV=1	1.56556	1	1	1	511	57	5.58	0.623	0.516	0.645	1.026	2.357	0.833
A3ALR0	Uncharacterized protein OS=Oryza sativa subsp. japonica GN=OsJ_12221 PE=4 SV=1	1.42518	1	1	1	842	88.3	8.59	1.083	0.813	1.019	0.771	1.481	0.833
B9EUK1	Uncharacterized protein OS=Oryza sativa subsp. japonica GN=OsJ_01025 PE=4 SV=1	3.60307	4	5	4	1693	186.9	5.03	1.063	0.914	1.05	0.856	1.285	0.833
A0A0P0WK78	Os05g0270200 protein (Fragment) OS=Oryza sativa subsp. japonica GN=Os05g0270200 PE=4 SV=1	1.51188	1	1	1	463	51.5	8.44	1.278	0.913	0.917	0.856	1.203	0.833
A2ZK22	Putative uncharacterized protein OS=Oryza sativa subsp. indica GN=OsI_38175 PE=3 SV=1	4.57143	2	5	1	525	55.1	5.66	1.036	0.965	1.287	0.736	1.143	0.833
B8BLZ1	Putative uncharacterized protein OS=Oryza sativa subsp. indica GN=OsI_37410 PE=3 SV=1	32.126	14	29	1	635	68.4	6.93	1.17	0.968	1.004	0.945	1.081	0.833
Q75M67	Expressed protein OS=Oryza sativa subsp. japonica GN=LOC_Os03g26460 PE=4 SV=1	10.4046	2	2	2	173	19.3	4.46	1.126	1.065	0.997	1.135	0.843	0.833
Q6L5I5	Mitochondrial outer membrane protein porin 2 OS=Oryza sativa subsp. japonica GN=VDAC2 PE=2 SV=1	57.8571	11	24	11	280	29.6	8.65	1.048	1.029	1.078	1.085	0.927	0.833
B8ADA6	Putative uncharacterized protein OS=Oryza sativa subsp. indica GN=OsI_00411 PE=4 SV=1	2.59366	1	1	1	347	38.3	5.2	0.921	0.914	1.355	1.07	0.907	0.833
B8AWY8	Putative uncharacterized protein OS=Oryza sativa subsp. indica GN=OsI_18110 PE=4 SV=1	7.38007	6	10	6	1084	120.3	6.14	0.878	0.923	1.062	1.099	1.203	0.834
Q5Z4E5	Os06g0304600 protein OS=Oryza sativa subsp. japonica GN=B1386G10.6-1 PE=2 SV=1	9.8081	4	5	3	469	48.1	6.98	0.937	1.514	0.718	0.844	1.152	0.834
A2YLZ4	Putative uncharacterized protein OS=Oryza sativa subsp. indica GN=OsI_26249 PE=4 SV=1	5.83333	1	2	1	240	25.2	8.06	0.655	1.36	1.038	1.138	0.975	0.834
Q6Z4E4	Methylmalonate semi-aldehyde dehydrogenase OS=Oryza sativa subsp. japonica GN=Os07g0188800 PE=2 SV=1	14.6067	6	10	6	534	57.2	6.35	1.047	0.956	1.15	1.091	0.922	0.834
B8B3A5	Putative uncharacterized protein OS=Oryza sativa subsp. indica GN=OsI_23221 PE=3 SV=1	2.58398	1	1	1	387	42	6.28	1.405	1.019	0.527	0.829	1.384	0.835
Q75LQ8	ICE-like protease p20 domain containing protein, expressed OS=Oryza sativa subsp. japonica GN=Os03g0389100 PE=2 SV=1	6.95364	2	2	2	302	33.5	6.9	1.12	1.158	0.942	1.31	0.634	0.835
A2XZT5	Putative uncharacterized protein OS=Oryza sativa subsp. indica GN=OsI_18247 PE=4 SV=1	7.32984	1	1	1	191	21.1	8.68	1.093	0.972	0.884	0.985	1.232	0.835
Q6Z233	Uncharacterized protein OS=Oryza sativa subsp. japonica GN=OJ1111_H02.6 PE=4 SV=1	3.85039	2	2	2	909	101.9	6.52	1.073	0.937	1.008	0.925	1.222	0.835
Q25A72	H0306F03.7 protein OS=Oryza sativa GN=H0306F03.7 PE=3 SV=1	22	5	8	5	450	46.6	7.21	1.03	0.941	0.886	1.217	1.091	0.835
A0A0P0W2T6	Os03g0741600 protein OS=Oryza sativa subsp. japonica GN=Os03g0741600 PE=4 SV=1	7.05882	2	4	2	340	35.8	9.8	0.864	1.045	1.071	1.11	1.075	0.835
B8ATX6	Methionine aminopeptidase 1 OS=Oryza sativa subsp. indica GN=OsI_17343 PE=3 SV=1	2.35294	1	2	1	340	37.1	7.87	1.191	0.758	1.106	1.293	0.816	0.835
A2WRR5	Putative uncharacterized protein OS=Oryza sativa subsp. indica GN=OsI_02556 PE=4 SV=1	9.53757	2	3	2	346	38.2	6.52	1.112	1.35	0.887	0.829	0.987	0.835
A2ZLU2	Putative uncharacterized protein OS=Oryza sativa subsp. indica GN=OsI_38786 PE=4 SV=1	20.0855	3	8	3	234	23.4	8.02	1.22	0.904	1.141	0.973	0.926	0.835
A2WNR7	Peroxidase OS=Oryza sativa subsp. indica GN=OsI_01500 PE=3 SV=1	9.88701	3	12	2	354	38.1	6.19	1.061	1.037	1.222	1.042	0.801	0.836
A2YXF9	Putative uncharacterized protein OS=Oryza sativa subsp. indica GN=OsI_30023 PE=4 SV=1	1.68067	1	2	1	595	64.2	7.53	1.074	1.671	0.706	0.871	0.843	0.836
A2X9V8	Putative uncharacterized protein OS=Oryza sativa subsp. indica GN=OsI_09029 PE=4 SV=1	18.6456	17	25	17	1078	121.1	5.59	1.086	0.793	1.39	0.977	0.919	0.836
B8AJB5	Putative uncharacterized protein OS=Oryza sativa subsp. indica GN=OsI_07566 PE=4 SV=1	2.1814	2	4	1	871	96	8.73	1.078	0.846	1.026	0.84	1.373	0.837
B8AYW5	Putative uncharacterized protein OS=Oryza sativa subsp. indica GN=OsI_18752 PE=4 SV=1	2.4369	2	2	2	1149	130.4	5.92	1.055	1.113	0.76	0.869	1.366	0.837
B8BGJ5	Uncharacterized protein OS=Oryza sativa subsp. indica GN=OsI_33322 PE=4 SV=1	13.5593	2	3	2	177	18.8	9.04	1.274	1.161	0.81	0.62	1.297	0.837
B8BGG2	Uncharacterized protein OS=Oryza sativa subsp. indica GN=OsI_33233 PE=4 SV=1	18.4615	2	2	2	195	20	8.5	1.056	0.923	0.817	1.183	1.184	0.837
A2Z2L2	Putative uncharacterized protein OS=Oryza sativa subsp. indica GN=OsI_31852 PE=3 SV=1	3.2	1	1	1	500	57.4	7.81	0.896	1.175	1.071	0.927	1.094	0.837
B8AGB0	Putative uncharacterized protein OS=Oryza sativa subsp. indica GN=OsI_06894 PE=4 SV=1	6.11314	5	6	4	1096	123.6	7.05	1.168	1.201	0.828	0.906	1.06	0.837
B9FRL0	Uncharacterized protein OS=Oryza sativa subsp. japonica GN=OsJ_20187 PE=4 SV=1	18.2561	6	17	5	367	39.3	7.84	0.722	1.073	1.492	1.092	0.786	0.837
Q10A76	Os10g0101200 protein OS=Oryza sativa subsp. japonica GN=LOC_Os10g01134 PE=2 SV=1	4.02542	1	1	1	472	52.1	5.66	1.02	0.529	1.63	1.11	0.874	0.837
Q6YUH7	Os02g0697300 protein OS=Oryza sativa subsp. japonica GN=tom1 PE=2 SV=1	17.0918	5	10	2	392	43.6	4.77	1.04	1.2	0.805	0.886	1.231	0.838
Q336P5	Transcription factor MYC2 OS=Oryza sativa subsp. japonica GN=MYC2 PE=1 SV=1	3.43348	2	4	2	699	75.1	6.68	1.002	0.984	0.769	1.214	1.194	0.838
A0A0P0WZL3	D-3-phosphoglycerate dehydrogenase OS=Oryza sativa subsp. japonica GN=Os06g0655100 PE=3 SV=1	8.05687	4	8	3	633	67.9	8.63	1.105	0.835	1.263	0.835	1.124	0.838
A0A0P0XGW9	Os08g0481950 protein OS=Oryza sativa subsp. japonica GN=Os08g0481950 PE=3 SV=1	5.67766	2	2	2	546	59.7	5.86	1.217	0.961	0.549	1.399	1.036	0.838
A2YSY8	Putative uncharacterized protein OS=Oryza sativa subsp. indica GN=OsI_28439 PE=3 SV=1	9.91736	3	3	3	363	39.9	7.44	0.958	1.051	1.238	0.91	1.005	0.838
Q655Y9	Os06g0664200 protein OS=Oryza sativa subsp. japonica GN=P0473H04.3-1 PE=2 SV=1	22.9426	6	9	6	401	43.2	7.4	1.091	0.887	1.271	1.086	0.827	0.838
B8ATY0	Putative uncharacterized protein OS=Oryza sativa subsp. indica GN=OsI_14495 PE=4 SV=1	7.43494	2	2	2	269	30.5	4.88	0.765	0.868	1.519	1.059	0.951	0.838
Q8RZQ6	Os01g0881500 protein OS=Oryza sativa subsp. japonica GN=Os01g0881500 PE=2 SV=1	2.16998	1	1	1	553	61.8	4.94	0.82	0.676	1.516	1.21	0.94	0.838
Q10LK8	AAA-type ATPase family protein, putative, expressed OS=Oryza sativa subsp. japonica GN=LOC_Os03g22420 PE=4 SV=1	2.63397	2	4	1	1101	120.6	6.57	1.014	0.961	1.13	0.958	1.098	0.839
Q10J94	Cysteine proteinase inhibitor 8 OS=Oryza sativa subsp. japonica GN=Os03g0429000 PE=2 SV=1	59.3496	3	3	3	123	12.9	8.69	1.19	1.299	0.886	0.723	1.063	0.839
A0A0H3UP39	3-ketoacyl-CoA thiolase-like protein OS=Oryza sativa subsp. japonica PE=2 SV=1	31.9196	10	24	10	448	46.9	8.15	1.13	1.006	1.139	0.864	1.021	0.839
Q0DYC1	Os02g0702800 protein OS=Oryza sativa subsp. japonica GN=Os02g0702800 PE=2 SV=1	4.11985	1	1	1	267	29.4	6.27	1.084	1.114	0.984	0.875	1.103	0.84
A2Y3J4	Putative uncharacterized protein OS=Oryza sativa subsp. indica GN=OsI_19576 PE=4 SV=1	35.8491	12	23	6	371	42.1	6.18	1.032	1.401	0.817	0.964	0.945	0.84
A2WNK8	Putative uncharacterized protein OS=Oryza sativa subsp. indica GN=OsI_01439 PE=3 SV=1	9.72222	2	2	2	216	22.5	7.91	1.065	1.128	0.447	0.929	1.59	0.841
Q2QMG7	Os12g0605400 protein OS=Oryza sativa subsp. japonica GN=Os12g0605400 PE=2 SV=1	25.3425	3	4	3	146	16.7	6.93	0.983	0.754	0.973	1.227	1.221	0.841
Q94EF4	Os01g0769700 protein OS=Oryza sativa subsp. japonica GN=Os01g0769700 PE=4 SV=1	2.67857	2	3	1	896	96.3	6.32	0.966	0.948	1.04	0.988	1.217	0.841
A2Y499	Putative uncharacterized protein OS=Oryza sativa subsp. indica GN=OsI_19825 PE=4 SV=1	2.37838	2	2	2	925	100.4	5.34	1.11	0.618	1.4	1.006	1.025	0.841
B8AMH7	Putative uncharacterized protein OS=Oryza sativa subsp. indica GN=OsI_11255 PE=4 SV=1	2.44379	2	2	2	1023	110	8.78	1.262	1.24	0.827	0.806	1.024	0.841
A2ZN54	Purple acid phosphatase OS=Oryza sativa subsp. indica GN=OsI_39268 PE=3 SV=1	1.72786	1	1	1	463	52.2	6.73	0.786	0.744	0.993	1.284	1.351	0.842
B7EYZ0	Os05g0456300 protein OS=Oryza sativa subsp. japonica GN=Os05g0456300 PE=2 SV=1	32.5153	9	17	8	326	36	6.9	1.459	0.875	0.666	1.044	1.114	0.842
B8ADU0	Putative uncharacterized protein OS=Oryza sativa subsp. indica GN=OsI_06283 PE=4 SV=1	2.92172	4	5	4	1814	205.6	5.5	0.976	1.028	1.065	1.202	0.888	0.842
A0A0P0VZ16	Peroxidase OS=Oryza sativa subsp. japonica GN=Os03g0434800 PE=3 SV=1	5.07463	1	1	1	335	34.7	5.64	1.29	1.214	0.385	0.516	1.752	0.843
A2Y689	Putative uncharacterized protein OS=Oryza sativa subsp. indica GN=OsI_20515 PE=4 SV=1	31.9149	6	7	4	282	29.8	5.88	0.97	1.201	0.961	0.834	1.192	0.843
C8TFG5	Cyclase-like protein OS=Oryza sativa subsp. indica GN=K0155C03.21 PE=4 SV=1	3.33333	1	1	1	270	29.9	5.99	1.111	1.092	0.879	0.887	1.189	0.843
B8B833	Eukaryotic translation initiation factor 5A OS=Oryza sativa subsp. indica GN=OsI_26733 PE=3 SV=1	50.289	6	19	2	173	18.9	6.2	1.027	1.378	0.884	1.045	0.824	0.843
A2WXS1	Putative uncharacterized protein OS=Oryza sativa subsp. indica GN=OsI_04723 PE=3 SV=1	8.52713	9	15	9	1419	154.2	5.41	1.21	0.805	1.139	1.046	0.957	0.843
Q84QA8	Putative uncharacterized protein OJ1012B02.13 OS=Oryza sativa subsp. japonica GN=OJ1012B02.13 PE=3 SV=1	7.04225	4	9	4	426	46.3	9.25	1.148	0.703	1.117	1.252	0.938	0.843
Q0JCD0	Os04g0479200 protein (Fragment) OS=Oryza sativa subsp. japonica GN=Os04g0479200 PE=3 SV=1	20	5	10	2	415	44.5	8.22	0.967	1.242	0.959	1.107	0.882	0.843
B8AKM7	Putative uncharacterized protein OS=Oryza sativa subsp. indica GN=OsI_10870 PE=4 SV=1	31.4815	4	7	4	162	17.8	5.02	1.003	1.054	0.893	0.731	1.474	0.844
A3BKX3	Uncharacterized protein OS=Oryza sativa subsp. japonica GN=OsJ_24656 PE=4 SV=1	5.59758	2	3	2	661	72.8	6.99	1.164	0.708	0.782	1.047	1.454	0.844
Q6ZG86	Putative Ras-GTPase activating protein SH3 domain-binding protein 2 OS=Oryza sativa subsp. japonica GN=OJ1007_D04.22 PE=4 SV=1	9.00196	2	4	2	511	56.8	4.68	1.102	0.863	1.017	0.937	1.237	0.844
Q75GT3	Chaperone protein ClpB2, chloroplastic OS=Oryza sativa subsp. japonica GN=CLPB2 PE=2 SV=1	16.4622	13	19	12	978	108.9	6.62	1.283	0.923	0.989	0.929	1.033	0.844
Q2QNG3	GDSL-like Lipase/Acylhydrolase family protein, expressed OS=Oryza sativa subsp. japonica GN=LOC_Os12g37910 PE=4 SV=1	6.9378	2	2	2	418	44	9.19	1.568	0.993	0.56	1.217	0.818	0.844
B8ACM2	Peptidyl-prolyl cis-trans isomerase OS=Oryza sativa subsp. indica GN=OsI_01440 PE=3 SV=1	20.5882	4	9	4	238	25.4	7.84	1.169	0.874	1.134	1.029	0.949	0.844
Q2R1U4	CDK5RAP1-like protein OS=Oryza sativa subsp. japonica GN=Os11g0592800 PE=2 SV=1	4.66667	2	3	2	600	67.1	7.8	1.146	0.396	0.53	2.198	0.885	0.844
A3BT58	Uncharacterized protein OS=Oryza sativa subsp. japonica GN=OsJ_27326 PE=3 SV=1	3.82353	1	1	1	340	36.6	5.36	1.163	1.171	0.433	0.845	1.543	0.845
C6YXJ9	Zinc finger-like protein OS=Oryza sativa subsp. japonica PE=2 SV=1	6.20438	1	1	1	274	30	9.7	1.419	1.005	0.516	1.044	1.172	0.845
A2X7P0	Putative uncharacterized protein OS=Oryza sativa subsp. indica GN=OsI_08234 PE=3 SV=1	6.03175	2	3	1	315	33.6	5.85	1.105	2.046	0.363	0.576	1.064	0.845
P49397	40S ribosomal protein S3a OS=Oryza sativa subsp. japonica GN=RPS3A PE=2 SV=2	48.855	11	29	0	262	29.7	9.8	1.094	1.024	0.975	1.082	0.98	0.845
Q336Q4	Haloacid dehalogenase-like hydrolase family protein, putative, expressed OS=Oryza sativa subsp. japonica GN=LOC_Os10g41930 PE=4 SV=1	11.1111	2	3	2	288	31.2	5.67	1.008	0.827	1.617	0.766	0.937	0.845
E9KIP1	Photosystem I P700 chlorophyll a apoprotein A1 OS=Oryza sativa subsp. japonica GN=psaA PE=3 SV=1	10.1961	9	52	9	765	84.8	7.05	0.929	0.794	1.704	0.942	0.785	0.846
B8ABY2	Putative uncharacterized protein OS=Oryza sativa subsp. indica GN=OsI_02910 PE=4 SV=1	21.5385	8	17	4	520	58.9	6.51	1.035	1.068	1.084	0.906	1.061	0.846
Q5U1Q2	Peroxidase OS=Oryza sativa subsp. japonica GN=prx41 PE=2 SV=1	48.125	9	21	9	320	33.4	6.98	1.447	0.984	0.657	1.074	0.993	0.846
B8AQM6	Putative uncharacterized protein OS=Oryza sativa subsp. indica GN=OsI_11879 PE=4 SV=1	7.18563	2	3	1	334	36.4	8.06	1.017	1.194	1.086	1.011	0.846	0.846
A3CG69	Uncharacterized protein OS=Oryza sativa subsp. japonica GN=OsJ_35681 PE=4 SV=1	6.12717	4	5	4	865	94.9	5.69	1.05	1.239	0.883	1.105	0.878	0.846
Q10MT8	Gamma interferon inducible lysosomal thiol reductase family protein, expressed OS=Oryza sativa subsp. japonica GN=LOC_Os03g18454 PE=2 SV=1	25.283	5	12	5	265	29.1	5.62	1.126	1.17	1.112	0.816	0.931	0.846
Q8S091	Thioredoxin F, chloroplastic OS=Oryza sativa subsp. japonica GN=Os01g0913000 PE=2 SV=1	19.2513	4	5	4	187	19.7	8.54	0.975	0.872	1.317	1.06	0.93	0.846
A2YEZ0	Putative uncharacterized protein OS=Oryza sativa subsp. indica GN=OsI_23687 PE=3 SV=1	46.7507	30	124	1	1031	111.4	6.81	0.768	0.638	1.951	0.903	0.894	0.846
B8BJU1	Putative uncharacterized protein OS=Oryza sativa subsp. indica GN=OsI_35637 PE=4 SV=1	6.50995	6	8	5	1106	119.2	6.34	0.765	0.92	1.921	0.81	0.737	0.847
B8B0P6	Purple acid phosphatase OS=Oryza sativa subsp. indica GN=OsI_23873 PE=3 SV=1	7.98319	3	4	3	476	55.1	7.12	1.04	1.28	0.9	0.834	1.1	0.847
B9EV51	Uncharacterized protein OS=Oryza sativa subsp. japonica GN=OsJ_01236 PE=4 SV=1	4	2	2	2	550	59.1	5	0.976	1.057	1.099	0.999	1.022	0.847
B8ADR9	Putative uncharacterized protein OS=Oryza sativa subsp. indica GN=OsI_06236 PE=4 SV=1	18.4149	5	7	5	429	47.1	5.94	1.306	1.12	0.848	0.861	1.018	0.847
B8ARR4	Putative uncharacterized protein OS=Oryza sativa subsp. indica GN=OsI_16622 PE=4 SV=1	12.5749	1	1	1	167	17.6	7.14	1.081	0.745	1.332	1.107	0.888	0.847
B8AM10	Putative uncharacterized protein OS=Oryza sativa subsp. indica GN=OsI_11159 PE=4 SV=1	17.3127	4	11	4	387	40.5	7.14	1.119	1.006	0.924	0.934	1.169	0.848
Q9LGQ6	Os01g0185300 protein OS=Oryza sativa subsp. japonica GN=Os01g0185300 PE=2 SV=1	34.1289	11	24	11	419	46.1	5.92	1.078	1.324	0.752	1.022	0.976	0.848
Q5N8G1	2-C-methyl-D-erythritol 4-phosphate cytidylyltransferase, chloroplastic OS=Oryza sativa subsp. japonica GN=ISPD PE=2 SV=1	13.8047	3	4	3	297	32.4	7.43	0.981	0.949	1.303	0.952	0.968	0.848
B9G0G5	Uncharacterized protein OS=Oryza sativa subsp. japonica GN=OsJ_26982 PE=4 SV=1	3.43137	1	1	1	408	43.6	10.37	0.751	1.199	1.363	0.968	0.871	0.848
Q6ETS8	Diphosphomevalonate decarboxylase OS=Oryza sativa subsp. japonica GN=Os02g0109100 PE=2 SV=1	7.12589	2	2	1	421	45.9	6.46	0.98	0.987	0.897	0.957	1.329	0.849
A2WL43	Putative uncharacterized protein OS=Oryza sativa subsp. indica GN=OsI_00556 PE=4 SV=1	6.07083	3	3	3	593	67.6	5.25	0.793	1.019	0.873	1.16	1.306	0.849
B8AAT1	Putative uncharacterized protein OS=Oryza sativa subsp. indica GN=OsI_02602 PE=4 SV=1	10.2332	5	5	2	772	85.2	4.53	1.136	1.284	0.757	0.713	1.26	0.849
Q850T6	Putative uncharacterized protein OSJNBb0047K21.2 OS=Oryza sativa subsp. japonica GN=OSJNBb0047K21.2 PE=4 SV=1	17.7966	3	4	3	236	26.6	7.88	1.111	1.168	1.116	1.026	0.73	0.849
Q7M1U9	Photosystem I 9K protein (Fragment) OS=Oryza sativa PE=1 SV=1	38	2	11	1	50	5.6	8.5	0.998	0.891	1.338	0.825	1.099	0.849
A2XCI7	Putative uncharacterized protein OS=Oryza sativa subsp. indica GN=OsI_10021 PE=4 SV=1	3.05206	2	3	2	557	60.2	6.43	1.054	0.937	1.019	1.06	1.082	0.849
B8B8Z0	Putative uncharacterized protein OS=Oryza sativa subsp. indica GN=OsI_28515 PE=4 SV=1	4.43548	2	3	2	744	82.3	6.86	1.079	1.151	0.886	0.991	1.044	0.849
B8AT13	Putative uncharacterized protein OS=Oryza sativa subsp. indica GN=OsI_15593 PE=4 SV=1	1.74029	1	1	1	747	82.2	5.91	0.826	0.88	0.902	1.055	1.488	0.85
A2WUD7	Cytidine deaminase OS=Oryza sativa subsp. indica GN=OsI_03488 PE=3 SV=1	11.5385	2	4	2	312	32	5.25	0.917	1.135	0.753	0.935	1.409	0.85
B8BFR8	Uncharacterized protein OS=Oryza sativa subsp. indica GN=OsI_32766 PE=4 SV=1	9.47581	4	4	2	496	53.8	5.22	1.052	0.968	1.092	0.827	1.21	0.85
A2YXM1	Putative uncharacterized protein OS=Oryza sativa subsp. indica GN=OsI_30091 PE=4 SV=1	11.1111	3	5	3	261	27.1	8.22	1.109	0.76	1.226	0.961	1.094	0.85
B8BC94	Putative uncharacterized protein OS=Oryza sativa subsp. indica GN=OsI_29787 PE=4 SV=1	11.3111	6	9	6	778	83.5	5.63	1.006	1.095	1.1	1.079	0.87	0.85
A0A0P0VFA0	Os02g0162200 protein OS=Oryza sativa subsp. japonica GN=Os02g0162200 PE=4 SV=1	5.20833	1	2	1	288	29.1	10.86	0.966	1.321	0.696	1.27	0.896	0.85
B9F662	Uncharacterized protein OS=Oryza sativa subsp. japonica GN=OsJ_09899 PE=4 SV=1	0.912146	2	2	1	2083	235.6	6.61	0.883	0.845	1.137	1.389	0.897	0.85
Q6YPG2	Acetyltransferase component of pyruvate dehydrogenase complex OS=Oryza sativa subsp. japonica GN=OJA1212_C06.23 PE=2 SV=1	23.3577	11	17	1	548	59	8.02	1.06	1.113	1.29	0.392	1.294	0.851
B9F7T3	Uncharacterized protein OS=Oryza sativa subsp. japonica GN=OsJ_10467 PE=4 SV=1	3.46767	3	4	3	1067	120.3	7.3	1.149	0.849	1.131	0.858	1.162	0.851
Q6Z1H2	Os08g0535600 protein OS=Oryza sativa subsp. japonica GN=Os08g0535600 PE=3 SV=1	10.9589	1	2	1	73	8.3	5.31	0.99	1.067	0.977	1.108	1.006	0.851
B9FML1	Dihydrolipoyl dehydrogenase OS=Oryza sativa subsp. japonica GN=OsJ_17207 PE=4 SV=1	48.2143	19	35	8	504	52.9	7.53	1.007	1.028	1.301	0.866	0.947	0.851
A2ZBA9	Putative uncharacterized protein OS=Oryza sativa subsp. indica GN=OsI_35056 PE=4 SV=1	2.00308	1	1	1	649	68	6.52	1.119	0.94	0.775	0.839	1.474	0.852
A2XLH5	Putative uncharacterized protein OS=Oryza sativa subsp. indica GN=OsI_13324 PE=4 SV=1	26.0417	10	14	10	576	62.4	7.05	0.953	1.041	0.741	1.245	1.168	0.852
Q10EK5	AOS OS=Oryza sativa subsp. japonica GN=LOC_Os03g55800 PE=2 SV=1	12.6953	4	7	4	512	56.5	9.16	1.022	1.192	0.798	0.973	1.163	0.852
Q5N945	Os01g0869500 protein OS=Oryza sativa subsp. japonica GN=Os01g0869500 PE=2 SV=1	7.55287	1	1	1	331	37.5	4.75	0.916	0.992	0.45	0.892	1.898	0.853
A0A0P0W2L2	Os03g0731050 protein (Fragment) OS=Oryza sativa subsp. japonica GN=Os03g0731050 PE=4 SV=1	2.57009	1	1	1	428	48.6	10.18	1.007	0.954	0.513	1.061	1.612	0.853
A2ZM40	Putative uncharacterized protein OS=Oryza sativa subsp. indica GN=OsI_38898 PE=4 SV=1	2.15827	1	1	1	695	78.5	8.84	1.066	1.017	1.102	0.937	1.023	0.853
A2WUY5	Putative uncharacterized protein OS=Oryza sativa subsp. indica GN=OsI_03697 PE=3 SV=1	12.2807	3	6	3	399	44	8.63	1.063	0.861	1.192	1.077	0.953	0.853
B9FQ88	Transmembrane 9 superfamily member OS=Oryza sativa subsp. japonica GN=OsJ_22177 PE=3 SV=1	1.84049	1	1	1	652	73.7	6.48	1.171	1.335	0.854	0.902	0.885	0.853
Q0DEY2	Os06g0129000 protein OS=Oryza sativa subsp. japonica GN=Os06g0129000 PE=4 SV=2	6.08899	2	2	2	427	45	9.25	0.985	1.182	0.886	1.443	0.651	0.854
Q7XLG4	Cytochrome b-c1 complex subunit Rieske, mitochondrial OS=Oryza sativa subsp. japonica GN=Os04g0398500 PE=2 SV=2	16.1871	3	7	3	278	30.1	8.69	0.994	0.988	0.999	0.931	1.235	0.854
A2WKD3	Putative uncharacterized protein OS=Oryza sativa subsp. indica GN=OsI_00283 PE=3 SV=1	9.03614	1	1	1	166	17.8	5.08	1.163	1.064	0.703	0.986	1.229	0.854
A2Y043	Peroxidase OS=Oryza sativa subsp. indica GN=OsI_18348 PE=3 SV=1	43.8596	10	47	9	342	37.6	7.53	1.047	1.601	0.579	0.877	1.043	0.854
B8AQK0	Putative uncharacterized protein OS=Oryza sativa subsp. indica GN=OsI_11837 PE=4 SV=1	1.75659	1	1	1	797	86.6	4.86	0.771	0.887	1.874	1.027	0.586	0.855
A2WK17	Putative uncharacterized protein OS=Oryza sativa subsp. indica GN=OsI_00166 PE=4 SV=1	5.94059	1	1	1	303	32.9	10.13	0.99	0.808	1.09	0.771	1.487	0.855
Q259I0	H0103C06.2 protein OS=Oryza sativa GN=H0103C06.2 PE=4 SV=1	2.32975	1	1	1	558	60.4	7.71	0.949	1.16	1.013	0.646	1.376	0.855
Q65XE5	Os05g0149400 protein OS=Oryza sativa subsp. japonica GN=Os05g0149400 PE=2 SV=1	5.51948	1	1	1	308	34.6	5.24	0.969	1.27	0.939	0.847	1.12	0.855
Q69SX2	Os06g0360300 protein OS=Oryza sativa subsp. japonica GN=Os06g0360300 PE=2 SV=1	4.46735	1	1	1	291	31.1	9.28	1.114	0.856	1.095	1.23	0.85	0.855
Q8LJ81	Os01g0581300 protein OS=Oryza sativa subsp. japonica GN=Os01g0581300 PE=2 SV=1	4.07407	2	2	2	540	60.1	7.17	1.001	0.813	1.096	1.257	0.978	0.855
Q2QP14	Expressed protein OS=Oryza sativa subsp. japonica GN=LOC_Os12g36030 PE=2 SV=1	10.1852	1	3	1	108	11.3	12.31	1.047	0.926	1.376	0.849	0.947	0.855
B8B7P4	Putative uncharacterized protein OS=Oryza sativa subsp. indica GN=OsI_24999 PE=4 SV=1	3.26679	1	1	1	551	60.2	6.83	0.967	0.582	1.666	0.809	1.12	0.856
Q0J845	Os08g0137400 protein OS=Oryza sativa subsp. japonica GN=Os08g0137400 PE=2 SV=1	13.7931	2	4	2	174	17.9	6.77	1.064	1.342	0.678	0.949	1.111	0.856
A2Y8W7	Putative uncharacterized protein OS=Oryza sativa subsp. indica GN=OsI_21496 PE=4 SV=1	3.0837	1	1	1	454	50.1	5.6	1.137	1.07	0.872	0.973	1.091	0.856
Q8GU56	Structural maintenance of chromosomes protein OS=Oryza sativa GN=smc1 PE=2 SV=1	2.61076	3	3	3	1264	145.3	7.14	0.945	0.898	1.214	1.015	1.072	0.856
B9FG48	Uncharacterized protein OS=Oryza sativa subsp. japonica GN=OsJ_15450 PE=4 SV=1	4.63215	2	2	2	367	40	5.22	1.096	0.794	1.305	0.922	1.026	0.856
B7E6Z4	L-ascorbate peroxodase 1 OS=Oryza sativa subsp. japonica PE=2 SV=1	59.2	11	40	0	250	27.1	5.66	1.31	1.696	0.791	0.491	0.856	0.856
A0A0N7KN57	Os07g0227800 protein (Fragment) OS=Oryza sativa subsp. japonica GN=Os07g0227800 PE=4 SV=1	3.75427	2	2	2	586	65.2	7.23	0.82	0.964	1.383	1.058	0.92	0.856
B8B294	Putative uncharacterized protein OS=Oryza sativa subsp. indica GN=OsI_21522 PE=4 SV=1	3.74065	1	1	1	401	44.2	5.8	1.051	0.856	1.196	0.903	1.137	0.857
Q6H748	Chlorophyll a-b binding protein, chloroplastic OS=Oryza sativa subsp. japonica GN=P0026H03.3-1 PE=2 SV=1	42.3792	8	35	2	269	29.2	7.56	0.851	1.036	1.42	1.028	0.808	0.857
Q7XKC8	Dihydroorotate dehydrogenase (quinone), mitochondrial OS=Oryza sativa subsp. japonica GN=PYRD PE=2 SV=1	12.58	4	4	4	469	49.5	9.45	0.994	0.93	1.517	0.864	0.837	0.857
Q6ZGL6	Os02g0117600 protein OS=Oryza sativa subsp. japonica GN=Os02g0117600 PE=2 SV=1	5.3719	1	1	1	242	25.8	9.32	1.117	0.976	1.176	1.016	0.858	0.857
Q337S2	Expressed protein OS=Oryza sativa subsp. japonica GN=LOC_Os10g30860 PE=4 SV=2	3.72093	1	1	1	215	22.9	10.04	1.182	1.137	0.783	0.781	1.259	0.858
B8AII1	Putative uncharacterized protein OS=Oryza sativa subsp. indica GN=OsI_06012 PE=3 SV=1	29.6089	7	13	7	358	38.4	7.39	1.276	0.82	0.781	1.077	1.187	0.858
Q7EZB9	Os08g0517500 protein OS=Oryza sativa subsp. japonica GN=P0700D12.111 PE=2 SV=1	2.96496	1	1	1	371	39.9	8.62	1.083	1.038	1.034	0.916	1.07	0.858
D5L1S4	Divinyl chlorophyllide a 8-vinyl-reductase, chloroplastic OS=Oryza sativa subsp. indica GN=DVR PE=1 SV=1	13.8272	4	5	4	405	43.2	7.08	1.177	0.988	0.857	1.148	0.971	0.858
B8AR50	Putative uncharacterized protein OS=Oryza sativa subsp. indica GN=OsI_13437 PE=4 SV=1	1.42857	1	1	1	770	86.9	6.81	0.996	0.859	0.696	1.26	1.33	0.859
A0A0P0VLH7	Os02g0606000 protein (Fragment) OS=Oryza sativa subsp. japonica GN=Os02g0606000 PE=4 SV=1	3.96825	1	1	1	252	28.5	9.64	1.227	0.842	0.928	1.474	0.671	0.859
A2X1J7	Putative uncharacterized protein OS=Oryza sativa subsp. indica GN=OsI_06077 PE=4 SV=1	36.0313	11	16	1	383	41.6	5.36	0.965	1.639	0.475	0.846	1.214	0.859
A2XPT6	Pyruvate dehydrogenase E1 component subunit alpha OS=Oryza sativa subsp. indica GN=OsI_14647 PE=4 SV=1	24.9412	9	17	9	425	46.1	6.61	1.139	0.977	0.859	1.045	1.122	0.859
Q6YZX5	Os08g0191200 protein OS=Oryza sativa subsp. japonica GN=Os08g0191200 PE=2 SV=1	9.29791	3	4	3	527	55.1	5.49	1.027	0.869	1.169	1.021	1.055	0.859
Q6K973	Sucrose synthase 6 OS=Oryza sativa subsp. japonica GN=SUS6 PE=2 SV=1	7.68322	7	10	3	846	96.1	6.4	0.898	0.963	1.348	1.091	0.842	0.859
P0C542	Actin-7 OS=Oryza sativa subsp. indica GN=ACT7 PE=3 SV=1	56.117	16	87	9	376	41.6	5.39	0.981	1.356	0.894	0.904	1.006	0.859
Q9LGU6	S-adenosylmethionine synthase 3 OS=Oryza sativa subsp. japonica GN=METK3 PE=2 SV=1	52.0202	13	69	1	396	43.3	5.41	0.975	1.199	0.764	0.867	1.336	0.86
A2XC68	Putative uncharacterized protein OS=Oryza sativa subsp. indica GN=OsI_09892 PE=3 SV=1	29.2793	5	11	4	222	25.4	7.23	0.988	1.143	0.74	1.349	0.921	0.86
Q6AVU9	Expressed protein OS=Oryza sativa subsp. japonica GN=OSJNBb0024N19.16 PE=2 SV=1	32.9787	3	12	3	94	11.1	8.22	1.003	1.082	0.751	0.995	1.308	0.861
A2X854	Putative uncharacterized protein OS=Oryza sativa subsp. indica GN=OsI_08410 PE=3 SV=1	8.90411	2	3	2	292	31	6.01	1.159	0.917	1.187	1.14	0.737	0.861
B8BHF5	Uncharacterized protein OS=Oryza sativa subsp. indica GN=OsI_34002 PE=4 SV=1	4.46735	1	1	1	291	30.9	6.06	1.192	1.163	0.78	0.845	1.16	0.861
B9FCV7	Peroxidase OS=Oryza sativa subsp. japonica GN=OsJ_16433 PE=3 SV=1	0.620018	1	2	1	1129	126	5.39	0.989	1.125	0.734	1.143	1.148	0.861
Q9SYW7	Nucleic acid binding protein OS=Oryza sativa GN=NBP PE=4 SV=1	2.9304	1	2	1	273	30	6.28	1.062	0.955	1.16	0.816	1.145	0.861
B9FNW3	Uncharacterized protein OS=Oryza sativa subsp. japonica GN=OsJ_18066 PE=4 SV=1	5.42265	2	2	2	627	70.1	5.38	0.987	0.942	1.298	0.774	1.137	0.861
A3A0H5	Uncharacterized protein OS=Oryza sativa subsp. japonica GN=OsJ_04395 PE=3 SV=1	12.8205	6	10	4	429	50.4	7.74	1.072	1.03	0.997	0.907	1.132	0.861
A3AY37	Uncharacterized protein OS=Oryza sativa subsp. japonica GN=OsJ_16431 PE=4 SV=1	4.2042	1	1	1	333	34.9	5.01	0.784	2.011	0.613	0.913	0.817	0.861
A0A0P0WHN0	Os05g0129100 protein (Fragment) OS=Oryza sativa subsp. japonica GN=Os05g0129100 PE=3 SV=1	11.3497	3	10	3	326	34.9	9.14	1.132	1.019	1.069	0.895	1.023	0.861
A2XUR5	Putative uncharacterized protein OS=Oryza sativa subsp. indica GN=OsI_16352 PE=3 SV=1	11.7647	2	2	2	187	20.8	6.29	1.067	1.226	1.035	0.832	0.978	0.861
Q949C2	Anaphase-promoting complex subunit 8-like protein OS=Oryza sativa GN=W920ERIPDK PE=4 SV=1	3.24675	2	2	2	616	70.1	6.83	0.857	0.746	1.597	0.983	0.956	0.861
B8APC6	Putative uncharacterized protein OS=Oryza sativa subsp. indica GN=OsI_10226 PE=4 SV=1	32.5806	8	9	8	310	33.6	5.69	1.074	1.037	1.035	0.756	1.237	0.862
Q6ZI55	NAD-dependent isocitrate dehydrogenase c;2 OS=Oryza sativa subsp. japonica GN=OsIDHc;2 PE=2 SV=1	30.9524	7	15	4	378	40.6	8	1.127	1.052	0.913	0.854	1.192	0.862
B8B8D5	Putative uncharacterized protein OS=Oryza sativa subsp. indica GN=OsI_26768 PE=4 SV=1	2.15827	1	1	1	695	76.2	5.54	0.866	1.24	0.762	1.098	1.172	0.862
B8AR97	Putative uncharacterized protein OS=Oryza sativa subsp. indica GN=OsI_16498 PE=3 SV=1	1.90972	1	4	1	576	62.7	7.37	0.906	0.816	1.832	0.823	0.761	0.862
Q0DVX2	DEAD-box ATP-dependent RNA helicase 50 OS=Oryza sativa subsp. japonica GN=Os03g0108600 PE=2 SV=2	2.80811	2	2	2	641	70.8	9.09	1.121	1.12	0.796	0.987	1.114	0.862
Q8H016	Probable lipoxygenase 6 OS=Oryza sativa subsp. japonica GN=Os03g0179900 PE=2 SV=2	4.46623	3	3	3	918	101.9	7.4	0.927	1.183	0.846	1.101	1.08	0.862
A2Z9X0	Uncharacterized protein OS=Oryza sativa subsp. indica GN=OsI_34532 PE=4 SV=1	2.7451	1	1	1	255	28	8.59	1.139	1.08	1.053	0.825	1.04	0.862
A2XMI1	Putative uncharacterized protein OS=Oryza sativa subsp. indica GN=OsI_13733 PE=4 SV=1	38.9831	8	75	8	236	24.8	9.5	0.866	0.9	1.601	0.931	0.839	0.862
A2X009	Ribosomal protein L37 OS=Oryza sativa subsp. indica GN=OsI_05548 PE=3 SV=1	28.7234	3	7	1	94	10.8	11.87	0.644	1.227	1.803	0.555	0.909	0.862
A3BIH3	Sulfotransferase OS=Oryza sativa subsp. japonica GN=OsJ_23792 PE=3 SV=1	4.42177	1	1	1	294	32.2	10.48	0.848	0.893	0.48	0.384	2.532	0.863
Q9SXV0	Cytochrome c oxidase subunit 6b OS=Oryza sativa subsp. japonica GN=COX6b-1 PE=2 SV=1	21.8935	3	6	2	169	18.9	4.3	1.15	1.119	0.873	0.758	1.236	0.863
A2X7K6	Putative uncharacterized protein OS=Oryza sativa subsp. indica GN=OsI_08193 PE=4 SV=1	9.66851	2	2	2	362	38.8	5.24	0.509	0.748	1.22	1.546	1.113	0.863
B8ABU1	Putative uncharacterized protein OS=Oryza sativa subsp. indica GN=OsI_01215 PE=3 SV=1	41.4508	6	10	2	193	21.9	6.8	0.844	1.732	0.682	0.827	1.052	0.863
B8ADA5	Putative uncharacterized protein OS=Oryza sativa subsp. indica GN=OsI_00410 PE=4 SV=1	12.2581	4	5	4	310	35.8	9.55	0.97	1.189	0.706	1.411	0.861	0.863
B8AQS4	Putative uncharacterized protein OS=Oryza sativa subsp. indica GN=OsI_10506 PE=3 SV=1	5.56622	2	4	2	521	58.5	7.34	0.929	1.077	1.053	1.103	0.976	0.863
B9EWV6	Peroxidase OS=Oryza sativa subsp. japonica GN=OsJ_01847 PE=3 SV=1	18.9591	3	4	1	269	28.9	6.39	0.961	0.762	0.734	0.616	2.063	0.864
Q7F2X8	Os01g0916600 protein OS=Oryza sativa subsp. japonica GN=Os01g0916600 PE=2 SV=1	27.3333	3	5	3	150	15.5	8.44	0.966	1.104	0.838	1.544	0.684	0.864
B8AZ11	Putative uncharacterized protein OS=Oryza sativa subsp. indica GN=OsI_20253 PE=4 SV=1	11.2903	1	1	1	186	19.3	7.96	1.256	1.107	0.686	0.828	1.259	0.864
A2WLK9	Putative uncharacterized protein OS=Oryza sativa subsp. indica GN=OsI_00724 PE=3 SV=1	46.4912	3	4	3	114	11.6	4.32	0.839	1.048	0.956	1.419	0.874	0.864
B8ADB6	Putative uncharacterized protein OS=Oryza sativa subsp. indica GN=OsI_00423 PE=4 SV=1	8.30389	2	2	1	566	58.1	6.95	0.766	0.919	0.939	1.038	1.472	0.865
A3CBT2	Uncharacterized protein OS=Oryza sativa subsp. japonica GN=OsJ_34073 PE=4 SV=1	3.63636	1	1	1	275	30.5	7.33	1.114	0.943	0.856	0.993	1.229	0.865
Q10D38	Magnesium transporter MRS2-I OS=Oryza sativa subsp. japonica GN=MRS2-I PE=2 SV=1	3.90625	1	1	1	384	42.2	5.05	0.869	1.032	1.045	0.971	1.218	0.865
B8BJ45	Putative uncharacterized protein OS=Oryza sativa subsp. indica GN=OsI_35120 PE=4 SV=1	8.24468	5	6	4	752	81.2	7.11	1.339	1.416	0.582	0.637	1.161	0.865
B8AB83	Putative uncharacterized protein OS=Oryza sativa subsp. indica GN=OsI_04153 PE=4 SV=1	3.39893	1	2	1	559	64.5	9.44	1.511	0.598	0.558	1.342	1.126	0.865
Q6ZBX9	Os08g0562600 protein OS=Oryza sativa subsp. japonica GN=Os08g0562600 PE=2 SV=1	10.9966	3	5	3	291	30.3	4.98	1.018	0.965	1.214	0.852	1.086	0.865
A2Z2U1	Putative uncharacterized protein OS=Oryza sativa subsp. indica GN=OsI_31936 PE=4 SV=1	10.1156	2	3	2	346	35.9	8.47	1.081	1.191	0.874	0.904	1.085	0.865
A0A0K0P0U2	PAY1 OS=Oryza sativa subsp. indica PE=4 SV=1	13.7288	6	12	4	590	63.4	5.14	0.974	0.972	1.209	1.115	0.865	0.865
Q0DL03	Os05g0132100 protein OS=Oryza sativa subsp. japonica GN=Os05g0132100 PE=4 SV=1	13.7519	7	11	7	669	74.9	7.56	0.718	1.39	0.811	1.345	0.872	0.865
B8AIG2	Putative uncharacterized protein OS=Oryza sativa subsp. indica GN=OsI_08920 PE=3 SV=1	1.98675	1	1	1	453	49.1	8.1	0.954	0.945	1.274	1.258	0.703	0.866
B8A9J8	Putative uncharacterized protein OS=Oryza sativa subsp. indica GN=OsI_05293 PE=3 SV=1	3.62622	2	2	2	717	80.1	8.29	1.252	0.995	0.722	1.119	1.047	0.866
B8B2Y0	Putative uncharacterized protein OS=Oryza sativa subsp. indica GN=OsI_24555 PE=4 SV=1	8.26446	1	1	1	242	27	6.92	1.039	0.764	1.028	0.833	1.468	0.867
Q5QLD9	V-type proton ATPase subunit a OS=Oryza sativa subsp. japonica GN=P0460C04.33-1 PE=2 SV=1	5.50122	3	3	3	818	93	6.47	0.898	0.944	0.848	1.096	1.347	0.867
Q6K548	Mitochondrial outer membrane protein porin 1 OS=Oryza sativa subsp. japonica GN=VDAC1 PE=1 SV=3	45.2555	9	21	9	274	29.2	7.66	0.975	1.14	1.073	1.186	0.759	0.867
A2WL33	Putative uncharacterized protein OS=Oryza sativa subsp. indica GN=OsI_00546 PE=4 SV=1	3.43511	1	1	1	262	29.2	7.34	1.178	1.253	0.892	0.71	1.099	0.867
A2X7Z3	Putative uncharacterized protein OS=Oryza sativa subsp. indica GN=OsI_08341 PE=3 SV=1	7.80347	2	4	2	346	35.8	8.37	0.747	1.196	1.096	1.256	0.838	0.867
A2YW42	Putative uncharacterized protein OS=Oryza sativa subsp. indica GN=OsI_29552 PE=4 SV=1	9.09091	2	4	2	275	31.4	6.76	0.88	1.19	0.705	0.775	1.581	0.868
Q6ZKI1	Os08g0139100 protein OS=Oryza sativa subsp. japonica GN=Os08g0139100 PE=2 SV=1	16.1572	2	2	2	229	24.8	8.75	1.021	0.931	0.782	0.928	1.469	0.868
B8B4M4	Putative uncharacterized protein OS=Oryza sativa subsp. indica GN=OsI_23714 PE=4 SV=1	4.65116	2	2	2	559	62.2	6.49	1.114	0.886	0.592	1.169	1.372	0.868
A3C5Q6	Uncharacterized protein OS=Oryza sativa subsp. japonica GN=OsJ_31888 PE=4 SV=1	3.07942	2	2	1	617	70	6.73	0.915	0.7	0.834	1.394	1.289	0.868
A3AG67	Uncharacterized protein OS=Oryza sativa subsp. japonica GN=OsJ_10175 PE=3 SV=1	7.0901	3	3	3	677	74.8	7.61	0.853	0.84	1.505	0.648	1.286	0.868
A2YZ39	Putative uncharacterized protein OS=Oryza sativa subsp. indica GN=OsI_30605 PE=4 SV=1	20	1	1	1	80	9.2	7.3	1.073	0.975	0.959	0.881	1.244	0.868
A2XX59	Putative uncharacterized protein OS=Oryza sativa subsp. indica GN=OsI_17261 PE=4 SV=1	4.65116	1	1	1	172	19.3	7.91	0.589	0.766	1.666	0.95	1.16	0.868
A2YR01	Tryptophan synthase OS=Oryza sativa subsp. indica GN=OsI_27728 PE=3 SV=1	8.3682	4	6	4	478	50.5	6.87	1.115	0.946	0.962	0.991	1.119	0.868
Q0JD02	Os04g0439900 protein OS=Oryza sativa subsp. japonica GN=Os04g0439900 PE=2 SV=1	20.5128	6	7	6	429	46.3	5.38	1.158	1.015	0.806	1.1	1.053	0.868
B8B7R8	Putative uncharacterized protein OS=Oryza sativa subsp. indica GN=OsI_26601 PE=3 SV=1	22.2222	6	18	5	432	45.3	6.7	1.017	1.078	0.87	1.131	1.036	0.868
Q8S3R2	Os02g0707100 protein OS=Oryza sativa subsp. japonica GN=49D11.20a PE=2 SV=1	4.62185	2	3	2	476	51.8	8.72	1.061	1.044	1.165	0.848	1.014	0.868
B9G3Z1	Uncharacterized protein OS=Oryza sativa subsp. japonica GN=OsJ_29606 PE=4 SV=1	3.64807	1	1	1	466	50.6	7.14	1.218	1.051	0.98	1.01	0.872	0.868
Q01H87	B0103C08-B0602B01.16 protein OS=Oryza sativa GN=B0103C08-B0602B01.16 PE=4 SV=1	7.87992	3	3	3	533	59.5	6.68	0.96	1.029	0.77	0.988	1.384	0.869
Q10RT5	Pheophorbide a oxygenase, chloroplast, putative, expressed OS=Oryza sativa subsp. japonica GN=LOC_Os03g05310 PE=4 SV=1	2.59939	2	3	2	654	72.7	8.5	0.842	1.095	1.256	0.987	0.95	0.869
B8AII9	Glyceraldehyde-3-phosphate dehydrogenase OS=Oryza sativa subsp. indica GN=OsI_06028 PE=3 SV=1	22.6277	7	12	6	411	43.3	8.91	0.951	0.959	0.946	1.068	1.206	0.87
B8AJB2	Putative uncharacterized protein OS=Oryza sativa subsp. indica GN=OsI_06222 PE=4 SV=1	4.4905	2	2	1	579	62.7	5.67	0.891	1.055	0.762	1.603	0.819	0.87
Q0JE83	Os04g0311400 protein (Fragment) OS=Oryza sativa subsp. japonica GN=Os04g0311400 PE=3 SV=1	17.4479	5	9	5	384	41.4	9.88	0.911	1.451	0.712	0.988	1.068	0.87
B8B8M4	Putative uncharacterized protein OS=Oryza sativa subsp. indica GN=OsI_26905 PE=4 SV=1	10.3896	3	4	3	308	32.6	7.24	0.968	1.45	0.734	0.932	1.045	0.87
B8AXX6	Putative uncharacterized protein OS=Oryza sativa subsp. indica GN=OsI_18438 PE=4 SV=1	7.04846	2	2	2	454	50.9	7.97	0.851	0.975	1.03	1.405	0.869	0.87
A2Y8C5	Putative uncharacterized protein OS=Oryza sativa subsp. indica GN=OsI_21306 PE=4 SV=1	3.91304	1	1	1	230	26.9	5.87	1.261	1.002	0.935	1.054	0.879	0.87
A0A0N9E0K8	50S ribosomal protein L22, chloroplastic OS=Oryza sativa aromatic subgroup GN=rpl22 PE=3 SV=1	13.4228	2	3	2	149	17.7	10.9	1.253	0.719	0.976	1.26	0.922	0.87
Q6EP89	Membrane bound O-acyl transferase-like OS=Oryza sativa subsp. japonica GN=Os02g0676000 PE=3 SV=1	7.62527	2	2	2	459	51.3	9.16	0.65	0.521	2.263	1.029	0.665	0.871
A2XNJ5	Putative uncharacterized protein OS=Oryza sativa subsp. indica GN=OsI_14140 PE=4 SV=1	2.83976	1	1	1	493	52.7	6.4	1.271	1.077	0.641	0.805	1.334	0.871
B8B397	Putative uncharacterized protein OS=Oryza sativa subsp. indica GN=OsI_21768 PE=4 SV=1	6.33803	1	1	1	284	30.4	9.82	1.051	0.961	0.976	1.051	1.089	0.871
B8AZ04	Putative uncharacterized protein OS=Oryza sativa subsp. indica GN=OsI_20235 PE=4 SV=1	14.1243	1	1	1	177	19.4	4.73	1.015	0.975	1.033	1.073	1.033	0.871
Q84R00	DnaJ domain containing protein, expressed OS=Oryza sativa subsp. japonica GN=OSJNBa0065F09.12 PE=2 SV=1	5.67901	2	2	1	405	42.4	6.9	1.134	1.271	0.748	1.094	0.882	0.871
B8B9C5	Putative uncharacterized protein OS=Oryza sativa subsp. indica GN=OsI_30129 PE=3 SV=1	19.0217	7	8	7	368	39.2	6.6	1.069	0.799	1.26	1.101	0.901	0.871
B8AHA4	Putative uncharacterized protein OS=Oryza sativa subsp. indica GN=OsI_08638 PE=4 SV=1	8.97436	1	2	1	156	17.6	6.76	1.141	1.254	0.915	0.903	0.916	0.871
Q6YX88	Os09g0110400 protein OS=Oryza sativa subsp. japonica GN=Os09g0110400 PE=2 SV=1	14.5455	3	4	3	330	36.4	4.88	1.201	1.223	0.775	0.896	1.033	0.872
A2YXJ3	Putative uncharacterized protein OS=Oryza sativa subsp. indica GN=OsI_30061 PE=4 SV=1	15.616	9	16	4	698	77	6.33	1.171	1.008	0.99	0.98	0.98	0.872
Q10A14	Alanine--tRNA ligase OS=Oryza sativa subsp. japonica GN=Os10g0182000 PE=2 SV=1	20.6206	16	26	16	999	109.3	6.57	1.112	1.028	0.919	1.102	0.968	0.872
B9FY79	Uncharacterized protein OS=Oryza sativa subsp. japonica GN=OsJ_24968 PE=4 SV=1	10.2689	3	6	3	409	42	8.82	0.869	0.881	0.909	0.992	1.477	0.873
Q6Z1Y4	Nicalin OS=Oryza sativa subsp. japonica GN=Os08g0102100 PE=2 SV=1	11.8919	5	7	5	555	60.6	6.86	0.976	1.145	0.791	0.957	1.258	0.873
Q7XI53	Putative ankyrin-kinase OS=Oryza sativa subsp. japonica GN=P0519E12.122 PE=3 SV=1	14.2553	5	10	5	470	51.9	7.61	1.048	1.114	0.937	0.85	1.179	0.873
Q0DAE4	Glutaredoxin-C8 OS=Oryza sativa subsp. japonica GN=GRXC8 PE=2 SV=2	18.3824	2	4	2	136	14.8	7.97	1.078	1.189	0.72	1.041	1.098	0.873
A2YY90	Putative uncharacterized protein OS=Oryza sativa subsp. indica GN=OsI_30316 PE=4 SV=1	7.31707	1	1	1	164	17.8	9.83	1.143	1.065	0.888	1.018	1.013	0.873
B8ATS0	Putative uncharacterized protein OS=Oryza sativa subsp. indica GN=OsI_15790 PE=4 SV=1	16.5119	12	17	7	969	109.3	5.26	0.947	1.268	0.954	1.081	0.877	0.873
B9F9B4	Uncharacterized protein OS=Oryza sativa subsp. japonica GN=OsJ_11457 PE=4 SV=1	4.71976	1	1	1	339	37.3	6.34	0.976	0.776	0.801	1.09	1.483	0.874
A2Z954	Uncharacterized protein OS=Oryza sativa subsp. indica GN=OsI_34245 PE=4 SV=1	14.0741	1	1	1	135	15.2	8.29	0.758	0.886	1.345	0.791	1.346	0.874
A2XBR0	Putative uncharacterized protein OS=Oryza sativa subsp. indica GN=OsI_09724 PE=4 SV=1	6.06061	1	1	1	198	20.1	6.52	0.981	0.846	1.101	0.882	1.316	0.874
A2ZXI0	Uncharacterized protein OS=Oryza sativa subsp. japonica GN=OsJ_03344 PE=4 SV=1	5.12528	3	4	1	878	99.4	5.83	1.018	0.978	1.369	0.967	0.793	0.874
Q6L569	Putative receptor protein kinase OS=Oryza sativa subsp. japonica GN=OJ1115_D04.2 PE=4 SV=1	10.8067	5	8	3	657	68.5	8.43	1.03	1.104	0.961	0.975	1.057	0.874
A2Y8G4	Putative uncharacterized protein OS=Oryza sativa subsp. indica GN=OsI_21343 PE=4 SV=1	1.03806	1	1	1	867	97.8	5.71	0.822	0.517	2.088	0.838	0.862	0.874
B8BND6	Putative uncharacterized protein OS=Oryza sativa subsp. indica GN=OsI_37618 PE=4 SV=1	9.57643	4	4	4	543	58.4	6.96	0.993	0.879	1.385	0.989	0.879	0.874
Q0JFI2	Os04g0101400 protein OS=Oryza sativa subsp. japonica GN=Os04g0101400 PE=2 SV=1	10.8527	5	5	5	516	57.1	7.65	0.87	1.088	0.586	1.573	1.008	0.874
A2WYV8	Putative uncharacterized protein OS=Oryza sativa subsp. indica GN=OsI_05120 PE=4 SV=1	6.96203	1	2	1	158	15.4	6.52	1.085	0.998	0.679	1.397	0.967	0.874
Q0JNR2	Cysteine proteinase inhibitor 12 OS=Oryza sativa subsp. japonica GN=Os01g0270100 PE=2 SV=1	34.4	7	12	7	250	27.3	6.54	1.039	1.086	0.823	1.263	0.915	0.874
Q75IE8	Putative nitrate transporter OS=Oryza sativa subsp. japonica GN=OJ1123_D06.8 PE=4 SV=1	1.9697	1	1	1	660	72	9.28	0.845	1.06	1.219	1.082	0.921	0.874
B8AGD8	Putative uncharacterized protein OS=Oryza sativa subsp. indica GN=OsI_08404 PE=4 SV=1	3.09811	1	1	1	581	63.7	5.36	0.949	0.951	0.798	0.93	1.497	0.875
B8AAH6	Putative uncharacterized protein OS=Oryza sativa subsp. indica GN=OsI_03948 PE=4 SV=1	7.47843	6	8	6	1043	114.8	6.79	0.936	0.931	0.722	1.071	1.466	0.875
A3BKF2	Protein LHCP TRANSLOCATION DEFECT OS=Oryza sativa subsp. japonica GN=LTD PE=2 SV=1	6.97674	1	2	1	172	18.5	5.26	1.091	0.784	0.878	0.963	1.408	0.875
B8B1N0	Putative uncharacterized protein OS=Oryza sativa subsp. indica GN=OsI_21388 PE=3 SV=1	5.15152	1	1	1	330	36.6	8.73	0.895	1.096	1.17	0.782	1.181	0.875
Q69J38	Os07g0606800 protein OS=Oryza sativa subsp. japonica GN=Os07g0606800 PE=4 SV=1	5.17711	2	2	2	367	39.2	7.05	0.53	0.448	0.564	2.118	1.464	0.876
Q5Z876	Proteasome activator subunit 4-like OS=Oryza sativa subsp. japonica GN=OJ1217_C01.10 PE=4 SV=1	3.63036	5	5	5	1818	203.6	7.46	0.922	0.9	0.867	1.072	1.362	0.876
Q6YVD9	Peptidase family-like protein OS=Oryza sativa subsp. japonica GN=B1120F06.141 PE=4 SV=1	0.645161	1	1	1	930	102.6	7.23	1.051	1.173	0.683	0.895	1.323	0.876
B8ACN2	Putative uncharacterized protein OS=Oryza sativa subsp. indica GN=OsI_01450 PE=4 SV=1	16.791	7	9	7	536	56.8	9.06	1.178	0.895	0.763	1.089	1.199	0.876
B9FIP1	Uncharacterized protein OS=Oryza sativa subsp. japonica GN=OsJ_18574 PE=4 SV=1	2.72727	1	1	1	440	46.4	8.48	1.244	0.961	1.043	0.688	1.188	0.876
A2ZBS0	Putative uncharacterized protein OS=Oryza sativa subsp. indica GN=OsI_35220 PE=4 SV=1	16.6667	1	2	1	78	8.5	8.84	0.809	1.273	1.054	1.193	0.795	0.876
E6YDV2	Tetrachlorohydroquinone dehalogenase OS=Oryza sativa subsp. indica GN=tchqd1 PE=2 SV=1	11.3208	2	3	2	265	31.2	9.01	0.822	1.133	0.946	1.134	1.089	0.876
B8BEN9	Putative uncharacterized protein OS=Oryza sativa subsp. indica GN=OsI_32459 PE=4 SV=1	3.2636	2	2	2	1195	133	6.46	1.093	0.926	0.929	1.178	0.998	0.876
B9EYJ4	Uncharacterized protein OS=Oryza sativa subsp. japonica GN=OsJ_02965 PE=4 SV=1	2.13603	2	2	1	1779	199.6	5.45	1.179	1.063	0.874	0.613	1.394	0.877
B8BA43	Putative uncharacterized protein OS=Oryza sativa subsp. indica GN=OsI_27535 PE=4 SV=1	3.03867	1	1	1	362	39.1	10.02	1.038	1.082	0.793	1.083	1.127	0.877
A2YCB2	Putative uncharacterized protein OS=Oryza sativa subsp. indica GN=OsI_22748 PE=4 SV=1	4.18605	1	1	1	215	23.4	10.04	1.518	1.212	0.582	0.733	1.077	0.877
Q5Z6U3	Putative uncharacterized protein P0551A03.32 OS=Oryza sativa subsp. japonica GN=P0551A03.32 PE=4 SV=1	3.8736	3	3	3	981	107.1	4.46	0.965	0.8	1.133	1.163	1.062	0.877
B8ASC1	Putative uncharacterized protein OS=Oryza sativa subsp. indica GN=OsI_16722 PE=4 SV=1	25.1479	6	10	6	338	37.5	7.43	1.129	0.92	0.861	1.157	1.056	0.877
Q6H8D6	Putative coatomer subunit beta'-3 OS=Oryza sativa subsp. japonica GN=Os02g0209000 PE=3 SV=2	14.6154	10	14	7	910	102.8	5.15	1.105	1.105	0.782	1.263	0.867	0.877
A3ANF4	Uncharacterized protein OS=Oryza sativa subsp. japonica GN=OsJ_12876 PE=4 SV=1	5.90717	3	4	3	711	77.2	8.75	1.157	1.305	0.788	0.876	0.996	0.877
B8B521	Putative uncharacterized protein OS=Oryza sativa subsp. indica GN=OsI_27023 PE=4 SV=1	3.48525	1	1	1	373	42.2	6.28	1.467	0.975	0.717	0.778	1.186	0.878
B8AH99	Putative uncharacterized protein OS=Oryza sativa subsp. indica GN=OsI_08625 PE=3 SV=1	3.8961	2	2	1	616	69.2	9.2	0.979	0.929	1.233	0.836	1.144	0.878
Q8RUI4	NAC transcription factor OS=Oryza sativa subsp. japonica GN=Os01g0938900 PE=2 SV=1	46.0396	6	13	3	202	22.1	4.55	1.14	1.206	0.84	0.85	1.087	0.878
A2YCB9	Chlorophyll a-b binding protein, chloroplastic OS=Oryza sativa subsp. indica GN=OsI_22755 PE=3 SV=1	9.95851	4	12	4	241	26.2	6.1	0.9	0.977	1.319	0.877	1.048	0.878
Q69MW7	DNA binding protein PF1 OS=Oryza sativa subsp. japonica GN=Os09g0402100 PE=2 SV=1	15.0235	3	6	3	213	21.7	9.95	1.101	0.984	1.11	0.906	1.021	0.878
B9G1U0	Uncharacterized protein OS=Oryza sativa subsp. japonica GN=OsJ_27954 PE=4 SV=1	8.18966	4	6	3	464	51.9	8.82	0.918	1.15	1.118	0.919	1.017	0.878
B8BJX9	Putative uncharacterized protein OS=Oryza sativa subsp. indica GN=OsI_35716 PE=4 SV=1	3.57143	2	3	1	476	51.5	8.97	1.22	0.964	0.548	0.818	1.571	0.879
Q5WA73	Os06g0163300 protein OS=Oryza sativa subsp. japonica GN=Os06g0163300 PE=2 SV=1	10.2484	2	2	2	322	34.7	9.32	0.914	1.12	1.024	1.054	1.008	0.879
Q2QPD4	Os12g0533700 protein OS=Oryza sativa subsp. japonica GN=Os12g0533700 PE=4 SV=1	6.69643	3	5	3	448	51.1	6.48	1.162	0.646	1.21	1.11	0.992	0.879
A3BJ75	Uncharacterized protein OS=Oryza sativa subsp. japonica GN=OsJ_24047 PE=4 SV=1	6.21806	4	6	4	1174	129.2	5.68	0.994	1.083	0.796	0.766	1.48	0.88
B8A7L7	Putative uncharacterized protein OS=Oryza sativa subsp. indica GN=OsI_03288 PE=4 SV=1	19.6172	5	6	5	418	46.1	6.9	0.928	0.744	1.696	0.868	0.884	0.88
Q6YSC2	Os08g0467600 protein OS=Oryza sativa subsp. japonica GN=Os08g0467600 PE=4 SV=1	7.5188	3	8	3	532	57.2	9.95	1.071	1.091	0.892	1.177	0.891	0.88
B8B6B4	Phosphoinositide phospholipase C OS=Oryza sativa subsp. indica GN=OsI_27447 PE=4 SV=1	25.5853	13	25	11	598	67.7	6.7	0.894	1.293	0.95	1.027	0.957	0.88
Q6YVI0	Os02g0704800 protein OS=Oryza sativa subsp. japonica GN=Os02g0704800 PE=2 SV=1	19.0736	5	6	5	367	39.6	6.86	1.073	1.153	0.901	1.04	0.953	0.88
Q0DGD7	Beta-galactosidase 8 OS=Oryza sativa subsp. japonica GN=Os05g0539400 PE=2 SV=1	6.09212	3	3	3	673	75.6	5.97	1.013	0.961	0.775	1.133	1.237	0.881
B8AL83	Putative uncharacterized protein OS=Oryza sativa subsp. indica GN=OsI_12407 PE=4 SV=1	2.45776	1	2	1	651	71.3	8.1	1.131	1.016	0.85	0.981	1.142	0.881
A2X202	Putative uncharacterized protein OS=Oryza sativa subsp. indica GN=OsI_06226 PE=4 SV=1	9.31538	6	10	6	891	96.9	6.1	0.935	0.859	1.176	1.136	1.014	0.881
Q6Z8P4	Plant intracellular Ras-group-related LRR protein 4 OS=Oryza sativa subsp. japonica GN=IRL4 PE=2 SV=1	13.7153	5	5	5	576	62.3	6.92	1.008	1.261	0.87	1.072	0.909	0.881
A2ZCE6	Protein disulfide-isomerase OS=Oryza sativa subsp. indica GN=OsI_35452 PE=3 SV=1	46.875	22	47	3	512	56.8	5.1	1.011	0.989	1.067	1.08	0.971	0.881
B9FNR2	Uncharacterized protein OS=Oryza sativa subsp. japonica GN=OsJ_17962 PE=4 SV=1	25.8675	5	9	5	317	34.7	6.46	0.901	1.163	1.119	0.995	0.942	0.881
Q2QNQ6	Expressed protein OS=Oryza sativa subsp. japonica GN=LOC_Os12g37060 PE=2 SV=1	16.8224	3	4	3	214	23	9.69	1.128	1.394	0.766	0.904	0.925	0.882
Q653X4	Peroxidase OS=Oryza sativa subsp. japonica GN=P0547F09.20-1 PE=2 SV=1	15.727	3	7	3	337	35.9	6.18	1.178	1.433	0.672	1.073	0.761	0.883
A2X068	Putative uncharacterized protein OS=Oryza sativa subsp. indica GN=OsI_05608 PE=4 SV=1	6.47986	2	2	2	571	61.5	7.87	1.21	1.212	0.622	0.882	1.19	0.883
Q2QX83	Nucleoporin autopeptidase family protein, expressed OS=Oryza sativa subsp. japonica GN=LOC_Os12g06870 PE=4 SV=2	1.91726	2	2	2	991	102.8	8.35	1.032	0.953	1.264	0.789	1.077	0.883
B3IYE3	Alpha-1,4 glucan phosphorylase OS=Oryza sativa subsp. japonica GN=pho1 PE=3 SV=1	34.2536	25	44	25	978	109.1	5.83	0.868	1.685	0.696	0.999	0.869	0.883
Q8RUM9	Amidophosphoribosyltransferase OS=Oryza sativa subsp. japonica GN=OSJNBb0008G24.26 PE=3 SV=1	11.0708	5	7	2	551	58.8	6.52	0.92	0.756	1.595	0.928	0.918	0.883
A2XTX6	3-oxoacyl-[acyl-carrier-protein] synthase OS=Oryza sativa subsp. indica GN=OsI_16057 PE=3 SV=1	17.316	4	7	1	462	49.1	7.27	0.827	0.787	1.048	0.885	1.57	0.884
A2YNW7	Histone acetyltransferase OS=Oryza sativa subsp. indica GN=OsI_26946 PE=3 SV=1	3.77778	1	1	1	450	51.1	7.5	1.13	0.692	0.946	0.811	1.537	0.884
A2WUB4	Putative uncharacterized protein OS=Oryza sativa subsp. indica GN=OsI_03464 PE=4 SV=1	7.82998	2	3	2	447	46.4	5.34	1.028	0.896	0.744	0.918	1.53	0.884
B9F0N4	Uncharacterized protein OS=Oryza sativa subsp. japonica GN=OsJ_07197 PE=4 SV=1	1.96078	1	1	1	459	50	9.91	1.445	0.774	0.831	1.32	0.747	0.884
Q5ZBH5	DEAD-box ATP-dependent RNA helicase 25 OS=Oryza sativa subsp. japonica GN=Os01g0618400 PE=2 SV=1	7.23906	4	4	4	594	65.6	9.6	1.21	0.664	0.705	1.41	1.128	0.884
J3RQ64	50S ribosomal protein L32, chloroplastic OS=Oryza sativa subsp. indica GN=rpl32 PE=3 SV=1	20.3125	1	2	1	64	7.4	11.77	1.652	0.831	0.639	1.006	0.988	0.884
A2Z916	Uncharacterized protein OS=Oryza sativa subsp. indica GN=OsI_34207 PE=4 SV=1	17.5153	6	8	6	491	53.1	5.25	1.052	1.045	1.065	0.974	0.979	0.884
Q2QZH3	Os11g0687100 protein OS=Oryza sativa subsp. japonica GN=Os11g0687100 PE=4 SV=1	12.7962	7	14	0	633	67.7	6.46	1.163	1.265	1.021	1.008	0.659	0.885
Q0ITU3	Os11g0216300 protein (Fragment) OS=Oryza sativa subsp. japonica GN=Os11g0216300 PE=4 SV=1	8.17439	4	6	4	734	82.8	7.56	0.948	0.761	1.097	0.948	1.362	0.885
Q2QUH8	Isoflavone reductase, putative, expressed OS=Oryza sativa subsp. japonica GN=LOC_Os12g16220 PE=4 SV=2	12.381	3	5	1	315	35.4	6.14	0.835	0.916	0.947	1.134	1.284	0.885
A0A0P0VM80	Phenylalanine ammonia-lyase (Fragment) OS=Oryza sativa subsp. japonica GN=Os02g0626600 PE=3 SV=1	14.5455	9	24	0	715	76.6	6.95	0.709	1.583	0.763	0.896	1.163	0.885
A2YGS3	Delta-aminolevulinic acid dehydratase OS=Oryza sativa subsp. indica GN=OsI_24384 PE=3 SV=1	27.23	10	19	10	426	46.3	6.15	1.231	0.815	0.783	1.161	1.126	0.885
Q10N26	Os03g0284900 protein OS=Oryza sativa subsp. japonica GN=LOC_Os03g17634 PE=2 SV=1	3.663	1	1	1	819	91.5	9.33	0.694	0.746	1.671	0.952	1.053	0.885
Q7F1H3	Blue copper-binding protein-like OS=Oryza sativa subsp. japonica GN=OJ1118_G09.114 PE=2 SV=1	38.764	6	11	6	178	19.2	8.59	1.127	1.522	0.54	1.054	0.872	0.885
A0A0P0V375	Os01g0512200 protein OS=Oryza sativa subsp. japonica GN=Os01g0512200 PE=4 SV=1	2.53968	2	3	2	945	101.2	6.54	0.913	0.945	1.132	1.096	1.029	0.885
B9GC11	Uncharacterized protein OS=Oryza sativa subsp. japonica GN=OsJ_35327 PE=4 SV=1	2.72727	1	1	1	550	60.2	5.24	1.132	1.111	0.727	0.727	1.419	0.886
B8ADY6	Putative uncharacterized protein OS=Oryza sativa subsp. indica GN=OsI_07682 PE=4 SV=1	7.66871	4	6	2	652	72	6.83	0.972	0.872	1.225	0.843	1.202	0.886
Q5N8I8	Os01g0700000 protein OS=Oryza sativa subsp. japonica GN=Os01g0700000 PE=2 SV=1	23.0769	3	6	3	260	27.4	4.75	1	1.068	0.983	0.94	1.123	0.886
A2YXG3	Putative uncharacterized protein OS=Oryza sativa subsp. indica GN=OsI_30027 PE=3 SV=1	9.90566	1	1	1	212	24.5	6.46	0.943	0.957	1.1	1.042	1.071	0.886
Q0DBN4	Aspartate aminotransferase OS=Oryza sativa subsp. japonica GN=Os06g0548000 PE=2 SV=1	14.9028	5	8	1	463	51.3	8.27	1.071	1.126	0.843	1.008	1.065	0.886
B9FQ86	Uncharacterized protein OS=Oryza sativa subsp. japonica GN=OsJ_22175 PE=4 SV=1	35.5769	6	80	2	208	23.5	8.85	0.952	1.16	0.751	0.965	1.286	0.887
B8ASV8	Glutathione peroxidase OS=Oryza sativa subsp. indica GN=OsI_16938 PE=3 SV=1	22.0238	4	9	4	168	18.5	7.81	1.116	1.131	0.82	0.836	1.21	0.887
A2Y2P5	Putative uncharacterized protein OS=Oryza sativa subsp. indica GN=OsI_19278 PE=3 SV=1	17.6471	3	3	2	221	23.2	8.27	0.831	1.12	0.762	1.241	1.159	0.887
A2YXG2	Putative uncharacterized protein OS=Oryza sativa subsp. indica GN=OsI_30026 PE=4 SV=1	8.88889	2	12	2	180	18.4	6.71	0.965	1.269	0.66	1.069	1.149	0.887
A2X3I0	60S ribosomal protein L27 OS=Oryza sativa subsp. indica GN=OsI_06769 PE=3 SV=1	33.5766	4	14	1	137	15.6	10.49	1.018	1.001	0.974	0.978	1.142	0.887
A2YDT7	Putative uncharacterized protein OS=Oryza sativa subsp. indica GN=OsI_23273 PE=4 SV=1	51.8293	6	8	6	164	17.6	5.8	1.04	1.194	0.621	1.125	1.134	0.887
Q0J1E1	Os09g0446800 protein OS=Oryza sativa subsp. japonica GN=Os09g0446800 PE=3 SV=1	35.9264	21	36	20	707	75.5	8.09	1.156	0.852	1.09	0.983	1.032	0.887
Q8S6N5	Acetyl-CoA carboxylase 1 OS=Oryza sativa subsp. japonica GN=ACC1 PE=3 SV=1	15.6595	28	43	22	2267	252.7	6.4	1.01	1.183	0.687	1.208	1.026	0.887
A2Z839	Uncharacterized protein OS=Oryza sativa subsp. indica GN=OsI_33875 PE=4 SV=1	8.04598	1	1	1	261	26.6	6.58	0.77	1.332	0.927	0.638	1.445	0.888
B9FYC8	Uncharacterized protein OS=Oryza sativa subsp. japonica GN=OsJ_25077 PE=4 SV=1	10	2	3	2	270	27.4	7.58	1.363	1.25	0.756	0.938	0.805	0.888
A2Z320	Putative uncharacterized protein OS=Oryza sativa subsp. indica GN=OsI_32019 PE=4 SV=1	6.82927	2	2	2	410	44.5	4.86	1.088	0.934	0.914	1.088	1.089	0.888
B8BIG1	Putative uncharacterized protein OS=Oryza sativa subsp. indica GN=OsI_36947 PE=4 SV=1	24.8748	14	23	4	599	63.9	6.11	1.018	1.768	0.661	0.803	0.861	0.888
A0A0N7KKH3	Os05g0299200 protein OS=Oryza sativa subsp. japonica GN=Os05g0299200 PE=4 SV=1	2.41935	1	1	1	496	54	10.02	1.089	1.061	1.1	0.984	0.878	0.888
Q53JF1	Expressed protein OS=Oryza sativa subsp. japonica GN=Os11g0448700 PE=2 SV=1	17.9245	2	4	2	106	11.3	7.77	1.265	1.287	0.578	0.674	1.307	0.889
B8B1S0	Putative uncharacterized protein OS=Oryza sativa subsp. indica GN=OsI_24219 PE=4 SV=1	10.7143	4	7	4	588	65.7	7.01	1.17	1.012	0.813	0.914	1.201	0.889
Q0JLL8	Os01g0589800 protein (Fragment) OS=Oryza sativa subsp. japonica GN=Os01g0589800 PE=4 SV=2	12.3077	2	5	2	195	20.5	9.54	1.059	0.703	1.477	1.071	0.801	0.889
Q8L6I2	Plasma membrane ATPase OS=Oryza sativa subsp. japonica GN=a2 PE=3 SV=1	26.4368	21	70	7	957	105.4	6.79	1.187	1.332	0.783	0.791	1.018	0.889
Q2R4I6	CDK-activating kinase assembly factor MAT1 family protein, expressed OS=Oryza sativa subsp. japonica GN=Os11g0473100 PE=2 SV=1	5.64103	1	3	1	195	20.9	5.16	0.903	0.712	0.895	0.789	1.811	0.89
Q5VS74	Acetyltransferase component of pyruvate dehydrogenase complex OS=Oryza sativa subsp. japonica GN=P0644B06.24-2 PE=3 SV=1	16	9	12	4	550	59.7	6.8	1.073	1.278	0.922	0.68	1.157	0.891
A2XNE7	Putative uncharacterized protein OS=Oryza sativa subsp. indica GN=OsI_14085 PE=4 SV=1	18.4943	10	12	10	611	67.8	5.15	1.032	1.062	0.795	1.141	1.08	0.891
P29545	Elongation factor 1-beta OS=Oryza sativa subsp. japonica GN=Os07g0662500 PE=1 SV=3	60.7143	9	30	8	224	23.8	4.77	1.012	0.984	0.825	1.39	0.899	0.891
B9F2N9	Uncharacterized protein OS=Oryza sativa subsp. japonica GN=OsJ_05345 PE=4 SV=1	13.963	6	11	4	487	53.8	7.15	1.095	1.226	0.933	0.954	0.902	0.891
Q69YA7	Nucleolar GTP-binding protein 1 OS=Oryza sativa subsp. japonica GN=OsJ_20441 PE=3 SV=1	4.5858	3	3	3	676	77.2	9.55	1.115	0.787	0.948	1.296	0.963	0.891
Q337K5	Expressed protein OS=Oryza sativa subsp. japonica GN=Os10g0477000 PE=4 SV=1	1.45798	1	1	1	1166	129.9	6.01	0.876	1.093	0.555	1.037	1.547	0.892
B8A6W9	Putative uncharacterized protein OS=Oryza sativa subsp. indica GN=OsI_03146 PE=4 SV=1	3.09091	1	2	1	550	60.4	6.09	1.329	0.959	0.536	0.902	1.382	0.892
A2XP30	Putative uncharacterized protein OS=Oryza sativa subsp. indica GN=OsI_14331 PE=4 SV=1	4.28571	1	1	1	350	37.2	8.47	0.818	1.336	1.15	1.007	0.796	0.892
A0A0B4U2C3	UDP-glucose 6-dehydrogenase (Fragment) OS=Oryza sativa GN=LOC_Os12g25700.1 PE=2 SV=1	62.5	21	67	4	480	52.9	6.13	0.901	1.076	0.806	1.156	1.169	0.892
Q6Z965	12-oxophytodienoate reductase 7 OS=Oryza sativa subsp. japonica GN=OPR7 PE=2 SV=1	26.6497	8	11	8	394	43.7	8.56	1.108	1.069	0.918	0.984	1.029	0.892
A2X5N7	Putative uncharacterized protein OS=Oryza sativa subsp. indica GN=OsI_07520 PE=3 SV=1	16.1572	3	3	3	229	24.3	7.94	0.975	1.157	1.032	1.026	0.919	0.892
B8AAA2	Putative uncharacterized protein OS=Oryza sativa subsp. indica GN=OsI_02448 PE=4 SV=1	1.34021	1	2	1	970	107.4	5.59	1.08	1.376	0.54	0.765	1.346	0.893
Q5U1G0	Peroxidase OS=Oryza sativa subsp. japonica GN=prx133 PE=3 SV=1	5.98802	2	2	2	334	34.8	5.57	0.814	0.891	0.66	1.476	1.266	0.893
B8AUD4	Glutamate decarboxylase OS=Oryza sativa subsp. indica GN=OsI_16074 PE=3 SV=1	15.6	6	8	5	500	55.6	6.57	0.931	1.273	0.687	0.998	1.219	0.893
Q0JHR5	Os01g0847700 protein (Fragment) OS=Oryza sativa subsp. japonica GN=Os01g0847700 PE=4 SV=1	9.5679	3	4	2	324	35.9	7.28	1.089	0.937	0.958	1.296	0.827	0.893
B8AVZ4	Putative uncharacterized protein OS=Oryza sativa subsp. indica GN=OsI_17819 PE=4 SV=1	12.0823	3	4	3	389	42.2	9.26	0.965	0.916	1.158	0.985	1.083	0.893
B9FQP9	Uncharacterized protein OS=Oryza sativa subsp. japonica GN=OsJ_22514 PE=4 SV=1	2.16346	2	2	2	1248	141.4	6.99	1.185	0.814	0.86	1.196	1.051	0.893
A2Z332	Putative uncharacterized protein OS=Oryza sativa subsp. indica GN=OsI_32031 PE=4 SV=1	27.8481	3	5	3	158	17.1	7.37	0.899	1.347	0.848	0.988	1.025	0.893
A3CIC1	Uncharacterized protein OS=Oryza sativa subsp. japonica GN=OsJ_36468 PE=4 SV=1	5.03145	1	2	1	159	17.1	5.06	0.966	1.443	0.716	0.589	1.391	0.894
B8A8N9	Putative uncharacterized protein OS=Oryza sativa subsp. indica GN=OsI_03499 PE=4 SV=1	14.9306	4	6	2	288	32.1	5.72	0.971	1.082	0.838	0.898	1.317	0.894
A2Y7R4	Malate dehydrogenase OS=Oryza sativa subsp. indica GN=OsI_21084 PE=3 SV=1	49.7059	12	24	4	340	35.4	8.1	1.035	0.959	0.873	1.008	1.232	0.894
Q08480	Adenylate kinase 4 OS=Oryza sativa subsp. japonica GN=ADK-B PE=2 SV=1	62.963	13	28	9	243	26.7	7.8	1	1.004	0.927	1.018	1.156	0.894
B8AV88	Putative uncharacterized protein OS=Oryza sativa subsp. indica GN=OsI_17662 PE=4 SV=1	3.0814	5	6	3	1720	189.2	7.17	1.017	0.929	0.9	1.139	1.121	0.894
A2WW06	Putative uncharacterized protein OS=Oryza sativa subsp. indica GN=OsI_04084 PE=4 SV=1	34.7722	10	15	1	417	45.8	5.62	1.051	1.181	0.721	1.038	1.115	0.894
A2YP58	Putative uncharacterized protein OS=Oryza sativa subsp. indica GN=OsI_27048 PE=4 SV=1	13.1673	5	5	5	562	61.7	5.52	1.218	1.072	0.865	0.934	1.016	0.894
A2X8U7	Putative uncharacterized protein OS=Oryza sativa subsp. indica GN=OsI_08658 PE=3 SV=1	15.5211	11	16	11	902	99.2	5.43	1.087	1.058	0.843	1.108	1.01	0.894
B8BAZ0	Putative uncharacterized protein OS=Oryza sativa subsp. indica GN=OsI_27928 PE=4 SV=1	11.6822	2	2	2	214	24.5	7.91	1.078	0.832	0.959	0.904	1.332	0.895
A2XAZ3	Alcohol dehydrogenase class-3 OS=Oryza sativa subsp. indica GN=ADHIII PE=3 SV=1	34.1207	9	15	9	381	40.8	7.17	1.138	1.068	0.919	1.034	0.947	0.895
Q8HCR7	NADH-ubiquinone oxidoreductase chain 1 OS=Oryza sativa subsp. japonica GN=nad1 PE=3 SV=2	4.30769	1	2	1	325	36.1	7.96	0.757	0.649	1.051	1.445	1.202	0.896
B8AK24	Putative uncharacterized protein OS=Oryza sativa subsp. indica GN=OsI_10758 PE=3 SV=1	52.809	17	65	4	445	48	5.47	1.031	1.175	0.922	1.152	0.825	0.896
B9F3Z5	Uncharacterized protein OS=Oryza sativa subsp. japonica GN=OsJ_08695 PE=3 SV=1	44.1441	4	6	4	111	11.5	5.15	1.037	1.46	0.669	1.065	0.873	0.896
Q0JPA6	Salt stress root protein RS1 OS=Oryza sativa subsp. japonica GN=Os01g0233000 PE=2 SV=1	55.8824	9	38	9	204	21.8	4.92	0.844	1.565	0.914	0.828	0.953	0.896
Q7Y1F0	Serine hydroxymethyltransferase OS=Oryza sativa subsp. japonica GN=OSJNBa0057G07.17 PE=3 SV=1	41.2926	17	60	17	557	61.3	8.75	0.941	0.785	1.609	0.811	0.959	0.896
B8B5D7	Putative uncharacterized protein OS=Oryza sativa subsp. indica GN=OsI_27104 PE=4 SV=1	13.8158	2	4	2	152	17.2	11	0.814	1.171	1.267	1.107	0.744	0.897
Q2R2Z8	Expressed protein OS=Oryza sativa subsp. japonica GN=Os11g0544100 PE=4 SV=1	4.70348	2	2	2	489	51.5	7.15	1.14	0.96	0.834	0.884	1.286	0.897
Q6ASR1	Chaperonin protein OS=Oryza sativa subsp. japonica GN=Os05g0147400 PE=2 SV=1	26.1682	11	17	1	535	59.2	6.68	1.045	0.83	1.954	0.526	0.749	0.897
P55142	Glutaredoxin-C6 OS=Oryza sativa subsp. japonica GN=GRXC6 PE=1 SV=2	37.5	3	8	3	112	11.8	6.04	1.041	1.168	0.779	1.352	0.763	0.897
B8APU1	Putative uncharacterized protein OS=Oryza sativa subsp. indica GN=OsI_11626 PE=4 SV=1	2.21675	2	2	2	812	92	7.84	1.27	1.21	0.662	0.871	1.09	0.897
A2YKI0	Acetyltransferase component of pyruvate dehydrogenase complex OS=Oryza sativa subsp. indica GN=OsI_25727 PE=3 SV=1	35.305	16	23	2	541	58.8	8.41	0.948	1.183	0.938	1.061	0.973	0.897
A3AYP1	Os04g0679400 protein OS=Oryza sativa subsp. japonica GN=Os04g0679400 PE=2 SV=1	5.03876	1	2	1	258	27.8	6.52	1.209	0.906	0.948	0.66	1.378	0.898
A0A0P0WNN1	Os05g0468750 protein (Fragment) OS=Oryza sativa subsp. japonica GN=Os05g0468750 PE=4 SV=1	5.7971	1	1	1	138	14.9	5.54	0.982	1.081	0.622	1.056	1.362	0.898
Q338M7	Initiation factor 2 subunit family protein, expressed OS=Oryza sativa subsp. japonica GN=LOC_Os10g25320 PE=3 SV=2	9.63855	2	2	2	415	44.7	6.54	1.345	1.057	0.684	0.74	1.276	0.898
B9FBS2	Uncharacterized protein OS=Oryza sativa subsp. japonica GN=OsJ_12539 PE=3 SV=1	9.50226	2	2	2	221	24.4	9.33	1.085	1.099	0.805	0.933	1.18	0.898
B8B4F7	Putative uncharacterized protein OS=Oryza sativa subsp. indica GN=OsI_22314 PE=4 SV=1	0.697799	1	2	1	1863	202.8	5.02	1.051	1.078	1.076	0.827	1.07	0.898
Q7XJ13	Chloroplast nucleoid DNA-binding protein-like protein OS=Oryza sativa subsp. japonica GN=P0478E02.13 PE=3 SV=1	1.50273	1	1	1	732	78.3	7.21	1.274	0.882	0.741	1.144	1.061	0.898
A2XC69	Putative uncharacterized protein OS=Oryza sativa subsp. indica GN=OsI_09893 PE=3 SV=1	20.9821	4	6	4	224	25	6.07	1.059	1.13	1.029	0.963	0.92	0.898
Q1MSJ3	Putative eukaryotic translation initiation factor 4 gamma OS=Oryza sativa subsp. indica GN=eif(iso)4g PE=2 SV=1	17.1501	13	16	13	793	87	8	1.032	0.956	0.805	1.324	0.985	0.898
Q69LE7	Probable polyribonucleotide nucleotidyltransferase 1, chloroplastic OS=Oryza sativa subsp. japonica GN=PNP1 PE=2 SV=1	7.42794	5	7	5	902	97.3	5.91	1.118	0.882	1.095	1.032	0.976	0.898
B8AJZ5	Putative uncharacterized protein OS=Oryza sativa subsp. indica GN=OsI_10697 PE=4 SV=1	5.42636	1	1	1	129	14.8	8.38	0.96	1.01	0.837	0.85	1.445	0.899
Q2QXF0	Retrotransposon protein, putative, unclassified, expressed OS=Oryza sativa subsp. japonica GN=LOC_Os12g06270 PE=4 SV=1	0.562701	1	1	1	1244	142.4	8.7	1.12	0.728	0.941	0.886	1.425	0.899
Q7XQK2	HMG protein OS=Oryza sativa subsp. japonica GN=Os04g0564600 PE=2 SV=2	16.6667	3	6	3	132	14	8.21	1.057	0.905	0.824	0.99	1.326	0.899
A2XJC7	Putative uncharacterized protein OS=Oryza sativa subsp. indica GN=OsI_12551 PE=4 SV=1	8.7234	4	7	4	470	47.4	7.39	0.936	1.064	1.048	1.209	0.845	0.899
A2XE17	Serine/threonine-protein kinase OS=Oryza sativa subsp. indica GN=OsI_10563 PE=3 SV=1	2.4911	2	2	1	843	91.3	7.17	0.986	1.382	0.791	1.058	0.885	0.899
Q01K11	Gamma-aminobutyrate transaminase 1, mitochondrial OS=Oryza sativa subsp. indica GN=OsI_17385 PE=3 SV=1	17.6357	7	15	6	516	56.3	6.8	1.01	1.215	0.946	0.921	1.009	0.899
Q10MJ2	Expressed protein OS=Oryza sativa subsp. japonica GN=Os03g0307000 PE=2 SV=1	6.69291	1	1	1	254	28.2	6.93	0.729	1.088	0.922	0.725	1.635	0.9
B8AF07	Glucose-6-phosphate 1-dehydrogenase OS=Oryza sativa subsp. indica GN=OsI_07937 PE=3 SV=1	9.47776	5	10	1	517	58.3	7.09	1.108	0.812	1.251	0.699	1.229	0.9
P0C433	Photosystem II protein D1 OS=Oryza sativa subsp. indica GN=psbA PE=3 SV=1	26.3456	9	55	9	353	38.9	5.36	0.782	0.807	1.732	0.994	0.785	0.9
B7F890	Os08g0171700 protein OS=Oryza sativa subsp. japonica GN=Os08g0171700 PE=2 SV=1	20	1	1	1	65	6.7	10.01	0.925	0.965	1.113	0.875	1.223	0.9
Q94CN1	Os01g0348600 protein OS=Oryza sativa subsp. japonica GN=Os01g0348600 PE=2 SV=1	28.7483	13	26	11	727	79.3	8.69	1.067	1.045	0.797	0.974	1.217	0.9
Q7XYS3	Allene oxide synthase 2 OS=Oryza sativa subsp. japonica GN=CYP74A2 PE=2 SV=2	5.43933	2	3	2	478	52.2	8.09	0.812	1.081	1.047	1.337	0.823	0.9
A7J2C3	Fructose-1,6-bisphosphatase 2 OS=Oryza sativa subsp. japonica PE=2 SV=1	19.6481	6	8	4	341	37.1	5.87	1.137	1.125	0.89	0.82	1.128	0.9
B8AI32	Putative uncharacterized protein OS=Oryza sativa subsp. indica GN=OsI_08851 PE=4 SV=1	13.285	5	8	5	414	45.3	6.73	0.966	1.031	0.937	1.105	1.061	0.9
B8ARU1	Putative uncharacterized protein OS=Oryza sativa subsp. indica GN=OsI_18011 PE=3 SV=1	25.8216	4	6	2	213	24.2	5.9	1.074	1.273	0.812	0.929	1.012	0.9
A2YGX1	Putative uncharacterized protein OS=Oryza sativa subsp. indica GN=OsI_24435 PE=4 SV=1	13.5246	2	2	2	244	26.2	5.05	1.187	0.976	0.743	1.195	0.998	0.9
A2WUT0	Putative uncharacterized protein OS=Oryza sativa subsp. indica GN=OsI_03637 PE=4 SV=1	2.331	1	2	1	429	43.5	8.94	1.331	1.573	0.373	0.846	0.977	0.9
B8B8R8	Putative uncharacterized protein OS=Oryza sativa subsp. indica GN=OsI_28465 PE=3 SV=1	5.36193	1	1	1	373	40.6	6.47	0.999	1.137	0.68	1.067	1.216	0.901
Q69TX7	Aminoacylase-1 OS=Oryza sativa subsp. japonica GN=Os06g0210200 PE=3 SV=1	5.15695	2	2	2	446	49.2	7.97	1.291	1.006	0.814	0.801	1.186	0.901
B8BF56	Putative uncharacterized protein OS=Oryza sativa subsp. indica GN=OsI_31294 PE=3 SV=1	18.451	6	13	3	439	45.8	7.52	0.783	0.8	1.126	1.535	0.854	0.901
Q7XZF7	Probable DNA gyrase subunit A, chloroplastic/mitochondrial OS=Oryza sativa subsp. japonica GN=GYRA PE=2 SV=2	4.36635	3	4	3	939	103.1	7.17	1.004	0.73	1.006	1.498	0.861	0.901
Q9XGP7	Tricin synthase 1 OS=Oryza sativa subsp. japonica GN=ROMT-15 PE=1 SV=1	45.6349	8	19	7	252	27.8	5.31	0.997	1.41	0.595	1.119	0.977	0.901
B8AR85	Sucrose synthase OS=Oryza sativa subsp. indica GN=OsI_15088 PE=3 SV=1	15.6725	12	24	7	855	97.7	7.85	1.031	1.158	0.853	0.985	1.07	0.902
Q2QYK6	Chalcone-flavonone isomerase family protein OS=Oryza sativa subsp. japonica GN=Os12g0115700 PE=3 SV=1	33.4906	6	10	2	212	23.6	4.89	1.071	1.093	0.697	1.181	1.056	0.902
A2WWV4	Putative uncharacterized protein OS=Oryza sativa subsp. indica GN=OsI_04384 PE=3 SV=1	39.6078	7	16	6	255	27.2	5.49	0.979	1.021	0.82	1.236	1.041	0.902
B8ALJ8	Arogenate dehydratase OS=Oryza sativa subsp. indica GN=OsI_11076 PE=4 SV=1	2.75689	1	1	1	399	42.9	7.03	0.995	1.005	1.32	0.748	1.031	0.902
Q7XNC5	OSJNBa0029C04.2 protein OS=Oryza sativa subsp. japonica GN=OSJNBa0029C04.2 PE=4 SV=2	2.02605	1	1	1	691	76.2	6.74	1.135	0.876	0.93	0.745	1.411	0.903
Q9AV27	Putative cytochrome P450 monooxygenase OS=Oryza sativa subsp. japonica GN=OSJNBa0001O14.16 PE=3 SV=1	3.08219	2	2	2	584	64.8	6.95	1.306	0.917	0.763	0.757	1.355	0.903
A2Y7L9	Putative uncharacterized protein OS=Oryza sativa subsp. indica GN=OsI_21036 PE=4 SV=1	8.33333	1	1	1	156	17.2	10.17	0.872	0.763	1.069	1.047	1.346	0.903
B8BH17	Uncharacterized protein OS=Oryza sativa subsp. indica GN=OsI_33738 PE=3 SV=1	32.8	6	10	6	250	25.9	8.88	1.039	1.125	0.999	0.837	1.097	0.903
B8AK88	Putative uncharacterized protein OS=Oryza sativa subsp. indica GN=OsI_13624 PE=3 SV=1	34.6667	8	15	8	375	40.2	7.2	1.085	0.998	1.03	0.934	1.05	0.903
A0A0P0V256	Os01g0337600 protein (Fragment) OS=Oryza sativa subsp. japonica GN=Os01g0337600 PE=4 SV=1	2.20751	1	2	1	906	102.5	5.31	1.248	1.257	0.77	0.902	0.92	0.903
B8ABP6	Putative uncharacterized protein OS=Oryza sativa subsp. indica GN=OsI_04330 PE=4 SV=1	2.57611	1	1	1	427	48.3	5.34	1.115	0.948	1.087	0.927	1.019	0.903
A2XLM6	Probable zinc metalloprotease EGY3, chloroplastic OS=Oryza sativa subsp. indica GN=EGY3 PE=3 SV=1	4.26621	2	2	2	586	62.6	5.45	1.28	0.677	1.713	0.452	0.975	0.903
Q01KT3	OSIGBa0140A01.6 protein OS=Oryza sativa GN=OSIGBa0140A01.6 PE=4 SV=1	10.4167	2	4	2	336	34.6	9.29	1.06	0.967	0.851	0.849	1.369	0.904
Q7XI32	Os07g0243100 protein OS=Oryza sativa subsp. japonica GN=P0418E08.137 PE=3 SV=2	15.5556	1	1	1	90	10.4	7.77	1.074	1.182	0.921	0.792	1.126	0.904
[truncated: 2,908 more rows]
