# Supplementary material for: Proteomic analysis of the rice (Oryza officinalis) provides clues on molecular tagging of proteins for brown planthopper resistance
Source: BMC Plant Biol. 2019 Jan 18;19:30. doi: 10.1186/s12870-018-1622-9 (PMC6339371; doi:10.1186/s12870-018-1622-9)
Supplement: Supplementary file 2 — Table S2. List of 414 differentially expressed proteins in BPH infested O. officinalis. (XLSX 35 kb) [file 12870_2018_1622_MOESM2_ESM.xlsx]

## Sheet: Sheet1
Table S2 List of 414 differentially abundant proteins in BPH infested O. officinalis
Accession	Description	fold change (M/MCK)	P-value (M/MCK)
B8B3L7	Putative uncharacterized protein OS=Oryza sativa subsp. indica GN=OsI_23351 PE=3 SV=1	17.8043	3.7378e-16
B8B3I4	Two-component response regulator ORR22 OS=Oryza sativa subsp. indica GN=RR22 PE=3 SV=1	9.85824	1.25952e-10
A2X6M6	Putative uncharacterized protein OS=Oryza sativa subsp. indica GN=OsI_07865 PE=4 SV=1	9.74895	1.5574e-10
C8TFD3	Putative uncharacterized protein K0122H06.4 OS=Oryza sativa subsp. indica GN=K0122H06.4 PE=4 SV=1	7.76294	9.53287e-09
Q84YJ8	Os08g0510400 protein OS=Oryza sativa subsp. japonica GN=Os08g0510400 PE=2 SV=1	7.69485	1.10818e-08
A3C125	Acyl carrier protein OS=Oryza sativa subsp. japonica GN=OsJ_30173 PE=3 SV=1	5.11594	5.92108e-06
A3AEL5	Uncharacterized protein OS=Oryza sativa subsp. japonica GN=OsJ_09594 PE=4 SV=1	4.78019	1.47578e-05
A2Y7P0	Putative uncharacterized protein OS=Oryza sativa subsp. indica GN=OsI_21059 PE=4 SV=1	4.75478	1.58298e-05
Q6K832	Lipase class 3 protein-like OS=Oryza sativa subsp. japonica GN=Os02g0780700 PE=2 SV=1	4.72767	1.70624e-05
O22439	Peroxidase OS=Oryza sativa GN=POX8.1 PE=2 SV=1	4.681	1.94209e-05
B8AGP8	Putative uncharacterized protein OS=Oryza sativa subsp. indica GN=OsI_08474 PE=4 SV=1	4.54458	2.84349e-05
A2X9M9	Putative uncharacterized protein OS=Oryza sativa subsp. indica GN=OsI_08947 PE=4 SV=1	4.47475	3.46199e-05
A2Z2G9	Putative uncharacterized protein OS=Oryza sativa subsp. indica GN=OsI_31806 PE=4 SV=1	4.47214	3.48759e-05
A2XLT7	Lipoxygenase OS=Oryza sativa subsp. indica GN=OsI_13441 PE=3 SV=1	4.45823	3.62753e-05
Q6YYL6	Os08g0170400 protein OS=Oryza sativa subsp. japonica GN=Os08g0170400 PE=4 SV=1	4.37778	4.55855e-05
A2ZCL8	Carboxypeptidase OS=Oryza sativa subsp. indica GN=OsI_35523 PE=3 SV=1	4.28261	5.9845e-05
Q6K6A4	Os02g0816800 protein OS=Oryza sativa subsp. japonica GN=Os02g0816800 PE=4 SV=1	4.25	6.57262e-05
A2XLZ4	Putative uncharacterized protein OS=Oryza sativa subsp. indica GN=OsI_13500 PE=3 SV=1	4.16197	8.47573e-05
A2Z3I8	Putative uncharacterized protein OS=Oryza sativa subsp. indica GN=OsI_32193 PE=3 SV=1	4.0258	0.000126058
A3BI26	Uncharacterized protein OS=Oryza sativa subsp. japonica GN=OsJ_23641 PE=3 SV=1	3.94991	0.000157566
Q0JEB0	Os04g0303900 protein OS=Oryza sativa subsp. japonica GN=Os04g0303900 PE=4 SV=1	3.92042	0.000171901
B8B656	Alpha-galactosidase OS=Oryza sativa subsp. indica GN=OsI_27343 PE=3 SV=1	3.88798	0.000189221
A2ZTJ0	Tyrosine--tRNA ligase OS=Oryza sativa subsp. japonica GN=OsJ_01916 PE=3 SV=1	3.84685	0.000213792
C7J1X4	Os04g0638401 protein OS=Oryza sativa subsp. japonica GN=Os04g0638401 PE=4 SV=1	3.79599	0.000248765
B8B2R2	Putative uncharacterized protein OS=Oryza sativa subsp. indica GN=OsI_21681 PE=4 SV=1	3.79433	0.000250001
Q0J0L9	Os09g0493600 protein OS=Oryza sativa subsp. japonica GN=Os09g0493600 PE=2 SV=1	3.79288	0.000251083
Q2R776	Endo-1,31,4-beta-D-glucanase, putative, expressed OS=Oryza sativa subsp. japonica GN=LOC_Os11g17540 PE=4 SV=1	3.77008	0.000268783
A2XCW1	Putative uncharacterized protein OS=Oryza sativa subsp. indica GN=OsI_10145 PE=4 SV=1	3.71971	0.000312575
A2YSV6	Putative uncharacterized protein OS=Oryza sativa subsp. indica GN=OsI_28402 PE=3 SV=1	3.69608	0.000335587
Q6L4L7	Putative glyoxysomal fatty acid beta-oxidation multifunctional protein OS=Oryza sativa subsp. japonica GN=P0530H10.17 PE=3 SV=1	3.61856	0.000424015
B8B7M3	Putative uncharacterized protein OS=Oryza sativa subsp. indica GN=OsI_25050 PE=4 SV=1	3.54642	0.000527765
Q0DK70	Os05g0188100 protein OS=Oryza sativa subsp. japonica GN=Os05g0188100 PE=2 SV=1	3.51493	0.000580902
A2X1K6	Protein transport protein sec61 gamma subunit OS=Oryza sativa subsp. indica GN=OsI_06084 PE=2 SV=1	3.49806	0.000611578
A2YFN7	Magnesium transporter MRS2-B OS=Oryza sativa subsp. indica GN=MRS2-B PE=3 SV=1	3.48785	0.000630947
B8BMI7	Putative uncharacterized protein OS=Oryza sativa subsp. indica GN=OsI_38740 PE=3 SV=1	3.47346	0.000659327
A0A146F8E4	Heading date 18 OS=Oryza sativa subsp. japonica GN=Hd18 PE=4 SV=1	3.46044	0.000686131
Q69XD3	Glycosyltransferase OS=Oryza sativa subsp. japonica GN=Os06g0593200 PE=3 SV=1	3.39938	0.000827533
A2Z179	Putative uncharacterized protein OS=Oryza sativa subsp. indica GN=OsI_31356 PE=4 SV=1	3.38789	0.000857317
Q948H2	Putative starch synthase OS=Oryza sativa GN=OSJNBa0049O12.2 PE=4 SV=1	3.37255	0.00089879
B9F344	Uncharacterized protein OS=Oryza sativa subsp. japonica GN=OsJ_08481 PE=4 SV=1	3.25	0.00131329
A0A0P0WZC6	Os06g0634300 protein (Fragment) OS=Oryza sativa subsp. japonica GN=Os06g0634300 PE=3 SV=1	3.24359	0.00133973
Q2QY93	Mpv17/PMP22 family protein, expressed OS=Oryza sativa subsp. japonica GN=LOC_Os12g03430 PE=3 SV=1	3.24332	0.00134084
A2YGN4	Putative uncharacterized protein OS=Oryza sativa subsp. indica GN=OsI_24345 PE=4 SV=1	3.24286	0.00134278
B8A9B6	Putative uncharacterized protein OS=Oryza sativa subsp. indica GN=OsI_02243 PE=4 SV=1	3.23571	0.00137294
B9G5B4	Uncharacterized protein OS=Oryza sativa subsp. japonica GN=OsJ_31200 PE=4 SV=1	3.22074	0.00143842
A2WUC2	Putative uncharacterized protein OS=Oryza sativa subsp. indica GN=OsI_03472 PE=3 SV=1	3.21702	0.0014552
B9EW37	Os01g0937400 protein OS=Oryza sativa subsp. japonica GN=Os01g0937400 PE=4 SV=1	3.2103	0.00148599
B8AZR0	Putative uncharacterized protein OS=Oryza sativa subsp. indica GN=OsI_20522 PE=4 SV=1	3.20631	0.00150458
B9FPI1	Uncharacterized protein OS=Oryza sativa subsp. japonica GN=OsJ_18479 PE=3 SV=1	3.20183	0.00152572
V5K4S5	Non-specific lipid-transfer protein OS=Oryza sativa subsp. japonica PE=2 SV=1	3.2	0.00153447
Q75L11	Probable histone H2A.6 OS=Oryza sativa subsp. japonica GN=Os05g0113900 PE=2 SV=2	3.12291	0.0019526
Q6K5X7	Os02g0614600 protein OS=Oryza sativa subsp. japonica GN=Os02g0614600 PE=4 SV=1	3.10189	0.00208566
B8A9T5	Putative uncharacterized protein OS=Oryza sativa subsp. indica GN=OsI_03824 PE=4 SV=1	3.08642	0.00218947
A2WQ27	Putative uncharacterized protein OS=Oryza sativa subsp. indica GN=OsI_01961 PE=3 SV=1	3.07647	0.00225899
E9KIP3	NAD(P)H-quinone oxidoreductase subunit J, chloroplastic OS=Oryza sativa subsp. japonica GN=ndhJ PE=3 SV=1	3.06707	0.00232673
Q6ZBV0	Os08g0200400 protein OS=Oryza sativa subsp. japonica GN=Os08g0200400 PE=2 SV=1	3.0565	0.00240544
Q5U1R7	Peroxidase OS=Oryza sativa subsp. japonica GN=prx26 PE=3 SV=1	3.00694	0.002812
I7H0P6	H0711G06.18 protein OS=Oryza sativa GN=H0711G06.18 PE=4 SV=1	3.00437	0.00283497
A3APG6	Uncharacterized protein OS=Oryza sativa subsp. japonica GN=OsJ_13266 PE=4 SV=1	3.00197	0.00285649
B8APY0	Putative uncharacterized protein OS=Oryza sativa subsp. indica GN=OsI_13109 PE=3 SV=1	2.99227	0.00294532
Q00G37	Ent-cassa-12,15-diene synthase OS=Oryza sativa subsp. indica GN=KSL7 PE=2 SV=2	2.9574	0.0032887
Q33A68	Retrotransposon protein, putative, Ty3-gypsy subclass OS=Oryza sativa subsp. japonica GN=LOC_Os10g14970 PE=4 SV=1	2.95621	0.00330105
A3BIH3	Sulfotransferase OS=Oryza sativa subsp. japonica GN=OsJ_23792 PE=3 SV=1	2.93395	0.00354222
Q7XDY9	Rubisco accumulation factor 1, chloroplastic OS=Oryza sativa subsp. japonica GN=RAF1 PE=2 SV=1	2.92737	0.00361685
A2YFJ3	Putative uncharacterized protein OS=Oryza sativa subsp. indica GN=OsI_23875 PE=3 SV=1	2.92505	0.00364361
Q10SV7	Expressed protein OS=Oryza sativa subsp. japonica GN=Os03g0109700 PE=2 SV=1	2.90955	0.00382725
A2X556	Putative uncharacterized protein OS=Oryza sativa subsp. indica GN=OsI_07332 PE=4 SV=1	2.8878	0.00410082
A2XJZ7	Putative uncharacterized protein OS=Oryza sativa subsp. indica GN=OsI_12765 PE=4 SV=1	2.82953	0.00493623
A0A0P0VK15	Os02g0533000 protein OS=Oryza sativa subsp. japonica GN=Os02g0533000 PE=4 SV=1	2.82785	0.00496279
A3BLC4	Uncharacterized protein OS=Oryza sativa subsp. japonica GN=OsJ_24809 PE=4 SV=1	2.82456	0.00501505
B8B933	Putative uncharacterized protein OS=Oryza sativa subsp. indica GN=OsI_30017 PE=4 SV=1	2.79383	0.00553151
A2ZIH5	Putative uncharacterized protein OS=Oryza sativa subsp. indica GN=OsI_37623 PE=4 SV=1	2.78884	0.00562027
B8APY8	Putative uncharacterized protein OS=Oryza sativa subsp. indica GN=OsI_13120 PE=3 SV=1	2.7865	0.00566244
Q10NY5	Patatin OS=Oryza sativa subsp. japonica GN=LOC_Os03g14950 PE=3 SV=1	2.78587	0.00567395
Q6EP22	Cell division inhibitor-like OS=Oryza sativa subsp. japonica GN=P0264G11.15-1 PE=4 SV=1	2.77935	0.00579324
A0A0N7KFQ4	Os02g0626400 protein (Fragment) OS=Oryza sativa subsp. japonica GN=Os02g0626400 PE=3 SV=1	2.76403	0.00608394
Q6YUZ6	Os02g0216000 protein OS=Oryza sativa subsp. japonica GN=B1307A11.13 PE=3 SV=1	2.73207	0.0067388
I3QD41	Chlorophyll a-b binding protein, chloroplastic OS=Oryza sativa PE=2 SV=1	2.73034	0.00677622
Q5VS63	Os06g0106800 protein OS=Oryza sativa subsp. japonica GN=Os06g0106800 PE=3 SV=1	2.70922	0.00725031
Q8H053	Putative dihydrodipicolinate reductase-like protein OS=Oryza sativa subsp. japonica GN=OJ1263H11.2 PE=4 SV=1	2.67905	0.00798657
A2Y6R1	Glycosyltransferase OS=Oryza sativa subsp. indica GN=OsI_20704 PE=3 SV=1	2.67819	0.00800858
Q10N98	33 kDa secretory protein, putative, expressed OS=Oryza sativa subsp. japonica GN=Os03g0277600 PE=2 SV=1	2.66441	0.0083706
A2XNF7	Putative uncharacterized protein OS=Oryza sativa subsp. indica GN=OsI_14096 PE=3 SV=1	2.663	0.0084085
A2Y9Y3	Putative uncharacterized protein OS=Oryza sativa subsp. indica GN=OsI_21888 PE=3 SV=1	2.6621	0.00843291
Q339G9	Ribulose bisphosphate carboxylase large chain, putative, expressed OS=Oryza sativa subsp. japonica GN=LOC_Os10g21280 PE=4 SV=2	2.66013	0.0084864
A2ZAG4	Uncharacterized protein OS=Oryza sativa subsp. indica GN=OsI_34739 PE=4 SV=1	2.65559	0.00861102
B8AAA9	Putative uncharacterized protein OS=Oryza sativa subsp. indica GN=OsI_02458 PE=4 SV=1	2.63776	0.00911857
B8BB04	Putative uncharacterized protein OS=Oryza sativa subsp. indica GN=OsI_29322 PE=4 SV=1	2.62136	0.00961186
C7J0Q7	Os03g0363350 protein OS=Oryza sativa subsp. japonica GN=Os03g0363350 PE=4 SV=1	2.61883	0.00969019
A2YKC3	Putative uncharacterized protein OS=Oryza sativa subsp. indica GN=OsI_25669 PE=4 SV=1	2.58754	0.0107161
Q2QP88	CHY zinc finger family protein, expressed OS=Oryza sativa subsp. japonica GN=LOC_Os12g35320 PE=2 SV=2	2.58507	0.0108015
A2YCB1	Putative uncharacterized protein OS=Oryza sativa subsp. indica GN=OsI_22747 PE=4 SV=1	2.57536	0.0111445
A2ZK08	Putative uncharacterized protein OS=Oryza sativa subsp. indica GN=OsI_38160 PE=4 SV=1	2.57475	0.0111666
B8BJ56	Putative uncharacterized protein OS=Oryza sativa subsp. indica GN=OsI_35151 PE=3 SV=1	2.57008	0.0113356
A2Y980	Putative uncharacterized protein OS=Oryza sativa subsp. indica GN=OsI_21619 PE=4 SV=1	2.56609	0.0114821
A2Z6M6	Uncharacterized protein OS=Oryza sativa subsp. indica GN=OsI_33308 PE=4 SV=1	2.56381	0.0115665
A2Z9J0	Uncharacterized protein OS=Oryza sativa subsp. indica GN=OsI_34389 PE=3 SV=1	2.54704	0.0122086
A2YMB7	Beta-amylase OS=Oryza sativa subsp. indica GN=OsI_26372 PE=3 SV=1	2.54678	0.0122187
A2Z3L9	Putative uncharacterized protein OS=Oryza sativa subsp. indica GN=OsI_32227 PE=4 SV=1	2.54482	0.0122964
B8A9G8	Putative uncharacterized protein OS=Oryza sativa subsp. indica GN=OsI_03674 PE=3 SV=1	2.54016	0.0124823
A2XYD6	Putative uncharacterized protein OS=Oryza sativa subsp. indica GN=OsI_17714 PE=4 SV=1	2.53476	0.0127013
A0A0P0W2S8	Os03g0704100 protein (Fragment) OS=Oryza sativa subsp. japonica GN=Os03g0704100 PE=4 SV=1	2.53358	0.0127495
A2XB64	Putative uncharacterized protein OS=Oryza sativa subsp. indica GN=OsI_09504 PE=3 SV=1	2.53053	0.0128754
A2YQ40	Putative uncharacterized protein OS=Oryza sativa subsp. indica GN=OsI_27400 PE=4 SV=1	2.53039	0.0128815
A2X753	Putative uncharacterized protein OS=Oryza sativa subsp. indica GN=OsI_08047 PE=3 SV=1	2.52153	0.0132544
A2XYQ1	Putative uncharacterized protein OS=Oryza sativa subsp. indica GN=OsI_17833 PE=3 SV=1	2.51648	0.0134718
A2Y8H0	Putative uncharacterized protein OS=Oryza sativa subsp. indica GN=OsI_21348 PE=4 SV=1	2.50779	0.0138547
Q93WY5	Os09g0467200 protein OS=Oryza sativa subsp. japonica GN=Os09g0467200 PE=2 SV=1	2.48148	0.0150815
A3BN16	Uncharacterized protein OS=Oryza sativa subsp. japonica GN=OsJ_25437 PE=4 SV=1	2.48074	0.0151177
A2Z9J9	Uncharacterized protein OS=Oryza sativa subsp. indica GN=OsI_34399 PE=4 SV=1	2.47966	0.0151704
Q2QTQ1	Cysteine desulfurase, putative, expressed OS=Oryza sativa subsp. japonica GN=LOC_Os12g18900 PE=4 SV=2	2.47701	0.0153006
Q9LWE3	Os01g0219000 protein OS=Oryza sativa subsp. japonica GN=Os01g0219000 PE=4 SV=1	2.47452	0.015424
A2ZEX7	Chalcone synthase 1 OS=Oryza sativa subsp. indica GN=CHS1 PE=1 SV=1	2.47143	0.0155787
Q6EP66	Phosphoglycolate phosphatase OS=Oryza sativa subsp. japonica GN=B1077E10.18-1 PE=2 SV=1	2.46524	0.0158928
B9FAV4	Uncharacterized protein OS=Oryza sativa subsp. japonica GN=OsJ_09247 PE=4 SV=1	2.46188	0.016066
Q69WH2	Os06g0332800 protein OS=Oryza sativa subsp. japonica GN=Os06g0332800 PE=2 SV=1	2.44226	0.0171163
B8AJS3	Reticulon-like protein OS=Oryza sativa subsp. indica GN=OsI_11972 PE=4 SV=1	2.43913	0.0172901
B8BI47	Uncharacterized protein OS=Oryza sativa subsp. indica GN=OsI_34565 PE=4 SV=1	2.43226	0.017678
B8AEU1	Putative uncharacterized protein OS=Oryza sativa subsp. indica GN=OsI_09437 PE=4 SV=1	2.42705	0.0179776
B8BCT7	Putative uncharacterized protein OS=Oryza sativa subsp. indica GN=OsI_31795 PE=4 SV=1	2.42431	0.0181376
B7FA11	Os05g0499500 protein OS=Oryza sativa subsp. japonica GN=Os05g0499500 PE=2 SV=1	2.424	0.0181556
Q7XXR3	GDSL-like Lipase/Acylhydrolase family protein, expressed OS=Oryza sativa subsp. japonica GN=LOC_Os11g48070 PE=2 SV=1	2.42386	0.0181637
Q84Q70	Putative uncharacterized protein OSJNBa0071M09.9 OS=Oryza sativa subsp. japonica GN=OSJNBa0071M09.9 PE=3 SV=1	2.42384	0.0181649
A2YNK3	Putative uncharacterized protein OS=Oryza sativa subsp. indica GN=OsI_26816 PE=4 SV=1	2.42222	0.0182601
Q6K4T7	Nicotianamine aminotransferase homolog OS=Oryza sativa subsp. japonica GN=OsNAAT3 PE=4 SV=1	2.41752	0.0185396
B9F5P1	Uncharacterized protein OS=Oryza sativa subsp. japonica GN=OsJ_09760 PE=4 SV=1	2.39738	0.0197852
B8BEF1	Putative uncharacterized protein OS=Oryza sativa subsp. indica GN=OsI_32383 PE=4 SV=1	2.38798	0.0203952
B9EWV6	Peroxidase OS=Oryza sativa subsp. japonica GN=OsJ_01847 PE=3 SV=1	2.38773	0.0204114
Q9SNQ3	Os06g0142700 protein OS=Oryza sativa subsp. japonica GN=Os06g0142700 PE=2 SV=1	2.3843	0.0206387
B8B3Z4	Putative uncharacterized protein OS=Oryza sativa subsp. indica GN=OsI_22156 PE=4 SV=1	2.38223	0.0207772
A2X1F8	Putative uncharacterized protein OS=Oryza sativa subsp. indica GN=OsI_06039 PE=3 SV=1	2.37915	0.0209853
A2X2I0	CASP-like protein 2D1 OS=Oryza sativa subsp. indica GN=OsI_06397 PE=2 SV=1	2.36768	0.0217769
Q6Z5M6	Os02g0722800 protein OS=Oryza sativa subsp. japonica GN=Os02g0722800 PE=4 SV=1	2.36735	0.0218005
H2KWF1	Parkeol synthase OS=Oryza sativa subsp. japonica GN=Os11g0189600 PE=1 SV=1	2.36667	0.0218484
Q8LR62	Os01g0933900 protein OS=Oryza sativa subsp. japonica GN=Os01g0933900 PE=2 SV=1	2.34816	0.0231943
A2XF75	Putative uncharacterized protein OS=Oryza sativa subsp. indica GN=OsI_11014 PE=4 SV=1	2.34215	0.0236488
Q5JK35	Beta-glucosidase 5 OS=Oryza sativa subsp. japonica GN=BGLU5 PE=2 SV=1	2.34091	0.0237439
Q6Z230	Uncharacterized protein OS=Oryza sativa subsp. japonica GN=OJ1111_H02.1 PE=4 SV=1	2.33776	0.0239866
A2YHC5	Putative uncharacterized protein OS=Oryza sativa subsp. indica GN=OsI_24591 PE=4 SV=1	2.33103	0.0245134
B8AGZ1	Putative uncharacterized protein OS=Oryza sativa subsp. indica GN=OsI_05674 PE=4 SV=1	2.31485	0.025829
B9EW29	Uncharacterized protein OS=Oryza sativa subsp. japonica GN=OsJ_04684 PE=4 SV=1	2.30898	0.0263235
Q0JLN9	Os01g0585300 protein OS=Oryza sativa subsp. japonica GN=Os01g0585300 PE=2 SV=1	2.29952	0.0271401
B9FKI4	Uncharacterized protein OS=Oryza sativa subsp. japonica GN=OsJ_19139 PE=3 SV=1	2.28652	0.028303
A2Y2N2	Putative uncharacterized protein OS=Oryza sativa subsp. indica GN=OsI_19265 PE=4 SV=1	2.2865	0.0283056
Q6EPY7	Os02g0533300 protein OS=Oryza sativa subsp. japonica GN=Os02g0533300 PE=2 SV=1	2.28313	0.0286147
B8BFR3	Uncharacterized protein OS=Oryza sativa subsp. indica GN=OsI_32748 PE=4 SV=1	2.28056	0.0288538
B8AJ41	Putative uncharacterized protein OS=Oryza sativa subsp. indica GN=OsI_09059 PE=4 SV=1	2.27887	0.0290116
A2X903	Putative uncharacterized protein OS=Oryza sativa subsp. indica GN=OsI_08717 PE=4 SV=1	2.27273	0.0295924
Q94GE5	Protein kinase domain containing protein, expressed OS=Oryza sativa subsp. japonica GN=OJ1111_B11.15 PE=4 SV=1	2.27113	0.0297452
M1S227	Terpene cyclase/mutase family member OS=Oryza sativa subsp. japonica GN=OSC6 PE=2 SV=1	2.26695	0.0301496
B8BMH5	Lipoxygenase OS=Oryza sativa subsp. indica GN=OsI_38715 PE=3 SV=1	2.26554	0.0302874
A2WKJ8	Putative uncharacterized protein OS=Oryza sativa subsp. indica GN=OsI_00351 PE=4 SV=1	2.26154	0.0306809
B9GCD1	Uncharacterized protein OS=Oryza sativa subsp. japonica GN=OsJ_35570 PE=4 SV=1	2.26119	0.030715
Q0IWH8	Os10g0508500 protein OS=Oryza sativa subsp. japonica GN=Os10g0508500 PE=4 SV=1	2.26118	0.0307165
B8AQT0	Putative uncharacterized protein OS=Oryza sativa subsp. indica GN=OsI_10521 PE=4 SV=1	2.25887	0.0309461
Q6YZY5	Germin-like protein 8-11 OS=Oryza sativa subsp. japonica GN=Os08g0190100 PE=1 SV=1	2.25772	0.0310616
A0A0P0W172	Os03g0644850 protein (Fragment) OS=Oryza sativa subsp. japonica GN=Os03g0644850 PE=4 SV=1	2.25073	0.0317703
Q4JF06	OSJNBa0042I15.22 protein OS=Oryza sativa subsp. japonica GN=OSJNBa0042I15.22 PE=4 SV=1	2.2439	0.0324781
Q9ST85	Peroxidase OS=Oryza sativa GN=q3037.12 PE=3 SV=1	2.24335	0.0325364
A2ZLP6	Putative uncharacterized protein OS=Oryza sativa subsp. indica GN=OsI_38742 PE=4 SV=1	2.24144	0.0327374
A2YXP1	Putative uncharacterized protein OS=Oryza sativa subsp. indica GN=OsI_30111 PE=4 SV=1	2.23788	0.0331156
Q9SXX7	Cytochrome c oxidase subunit 5C OS=Oryza sativa subsp. japonica GN=COX5C PE=3 SV=3	2.23207	0.0337424
A0A0P0VI36	Os02g0306401 protein OS=Oryza sativa subsp. japonica GN=Os02g0306401 PE=4 SV=1	2.23048	0.0339161
Q6AUZ6	Glycerophosphoryl diester phosphodiesterase family protein, expressed OS=Oryza sativa subsp. japonica GN=OSJNBa0004G03.4 PE=2 SV=1	2.22797	0.0341915
B9F902	Hexosyltransferase OS=Oryza sativa subsp. japonica GN=OsJ_11255 PE=3 SV=1	2.22707	0.0342904
Q5N945	Os01g0869500 protein OS=Oryza sativa subsp. japonica GN=Os01g0869500 PE=2 SV=1	2.22509	0.0345109
A2XA82	UMP-CMP kinase OS=Oryza sativa subsp. indica GN=OsI_09157 PE=3 SV=1	2.21811	0.0352969
A0A0P0XPM4	Os09g0511600 protein OS=Oryza sativa subsp. japonica GN=Os09g0511600 PE=3 SV=1	2.21562	0.0355812
A2YAP1	Putative uncharacterized protein OS=Oryza sativa subsp. indica GN=OsI_22158 PE=4 SV=1	2.21395	0.0357729
Q7FAL6	OSJNBa0071I13.18 protein OS=Oryza sativa subsp. japonica GN=Os04g0657300 PE=3 SV=1	2.21045	0.03618
A2XY28	Putative uncharacterized protein OS=Oryza sativa subsp. indica GN=OsI_17606 PE=4 SV=1	2.20204	0.0371744
A3CIG1	Glycosyltransferase OS=Oryza sativa subsp. japonica GN=OsJ_36512 PE=3 SV=1	2.1989	0.0375529
A2YUR2	Putative uncharacterized protein OS=Oryza sativa subsp. indica GN=OsI_29062 PE=4 SV=1	2.19574	0.0379363
A2ZD86	Putative uncharacterized protein OS=Oryza sativa subsp. indica GN=OsI_35751 PE=4 SV=1	2.18978	0.0386727
B8AWS6	Putative uncharacterized protein OS=Oryza sativa subsp. indica GN=OsI_21023 PE=3 SV=1	2.18807	0.0388861
B8AN10	Putative uncharacterized protein OS=Oryza sativa subsp. indica GN=OsI_11329 PE=4 SV=1	2.18243	0.0395996
B9G9F6	Purple acid phosphatase OS=Oryza sativa subsp. japonica GN=OsJ_32987 PE=3 SV=1	2.17762	0.0402182
A2YML7	Putative uncharacterized protein OS=Oryza sativa subsp. indica GN=OsI_26468 PE=3 SV=1	2.17352	0.0407538
A2WTG9	Putative uncharacterized protein OS=Oryza sativa subsp. indica GN=OsI_03152 PE=3 SV=1	2.17097	0.0410898
Q942C4	Glycosyltransferase OS=Oryza sativa subsp. japonica GN=Os01g0734800 PE=2 SV=1	2.16779	0.0415132
B8BL57	Putative uncharacterized protein OS=Oryza sativa subsp. indica GN=OsI_36549 PE=4 SV=1	2.16635	0.0417058
Q7XBR2	ATP-dependent Clp protease proteolytic subunit OS=Oryza sativa subsp. japonica GN=Os10g0580800 PE=2 SV=1	2.16436	0.0419742
A2YP70	Putative uncharacterized protein OS=Oryza sativa subsp. indica GN=OsI_27063 PE=4 SV=1	2.15909	0.0426921
Q2R0I1	Dirigent-like protein, expressed OS=Oryza sativa subsp. japonica GN=Os11g0644700 PE=4 SV=1	2.15413	0.0433798
B8B3Z1	Putative uncharacterized protein OS=Oryza sativa subsp. indica GN=OsI_22150 PE=4 SV=1	2.15165	0.0437271
A2X1B6	Tubulin beta chain OS=Oryza sativa subsp. indica GN=OsI_05997 PE=3 SV=1	2.14918	0.0440758
Q0JJS8	Fe-S cluster assembly factor HCF101, chloroplastic OS=Oryza sativa subsp. japonica GN=HCF101 PE=3 SV=3	2.1469	0.0444008
B8B4R7	Putative uncharacterized protein OS=Oryza sativa subsp. indica GN=OsI_25514 PE=4 SV=1	2.14631	0.0444855
B8BJK6	Putative uncharacterized protein OS=Oryza sativa subsp. indica GN=OsI_35454 PE=4 SV=1	2.14495	0.0446805
B0FFN6	Heat shock protein Hsp20 OS=Oryza sativa subsp. japonica PE=2 SV=1	2.14271	0.0450033
B8AGM4	Putative uncharacterized protein OS=Oryza sativa subsp. indica GN=OsI_07007 PE=4 SV=1	2.14234	0.0450582
B9G0A4	Uncharacterized protein OS=Oryza sativa subsp. japonica GN=OsJ_26871 PE=4 SV=1	2.13953	0.0454662
B8BF82	Putative uncharacterized protein OS=Oryza sativa subsp. indica GN=OsI_31368 PE=3 SV=1	2.13883	0.0455697
Q6Z7B3	Heat shock factor protein hsf8-like OS=Oryza sativa subsp. japonica GN=Os02g0115600 PE=2 SV=1	2.13815	0.0456696
A2XNV4	Putative uncharacterized protein OS=Oryza sativa subsp. indica GN=OsI_14253 PE=4 SV=1	2.13623	0.045952
B8ALI7	Putative uncharacterized protein OS=Oryza sativa subsp. indica GN=OsI_11056 PE=3 SV=1	2.13444	0.046218
B8AYG3	Putative uncharacterized protein OS=Oryza sativa subsp. indica GN=OsI_18534 PE=4 SV=1	2.13288	0.0464504
A2YCB6	Putative uncharacterized protein OS=Oryza sativa subsp. indica GN=OsI_22752 PE=4 SV=1	2.13253	0.0465026
A0A0P0UXI8	Os01g0118400 protein OS=Oryza sativa subsp. japonica GN=Os01g0118400 PE=4 SV=1	2.12959	0.0469439
A2ZLU3	Putative uncharacterized protein OS=Oryza sativa subsp. indica GN=OsI_38787 PE=4 SV=1	2.11111	0.0498184
B9FVG6	Uncharacterized protein OS=Oryza sativa subsp. japonica GN=OsJ_23067 PE=4 SV=1	0.59447	0.0493723
A2ZIW7	Protein SUPPRESSOR OF GENE SILENCING 3 homolog OS=Oryza sativa subsp. indica GN=SGS3 PE=3 SV=1	0.594282	0.0492509
Q6I620	Os05g0555300 protein OS=Oryza sativa subsp. japonica GN=Os05g0555300 PE=2 SV=1	0.593886	0.0489958
B8ANH1	Putative uncharacterized protein OS=Oryza sativa subsp. indica GN=OsI_11399 PE=4 SV=1	0.592888	0.0483563
Q10RH2	Os03g0159200 protein OS=Oryza sativa subsp. japonica GN=LOC_Os03g06340 PE=2 SV=1	0.591252	0.0473216
B8AVD3	Putative uncharacterized protein OS=Oryza sativa subsp. indica GN=OsI_14913 PE=4 SV=1	0.591074	0.0472097
Q0JCS2	Os04g0452400 protein OS=Oryza sativa subsp. japonica GN=Os04g0452400 PE=2 SV=1	0.591013	0.0471718
Q6YWF9	Nucleoporin-like protein OS=Oryza sativa subsp. japonica GN=OsJ_05342 PE=4 SV=1	0.590737	0.0469993
A2ZIS0	Putative uncharacterized protein OS=Oryza sativa subsp. indica GN=OsI_37721 PE=4 SV=1	0.590691	0.0469707
Q6L509	Os05g0460000 protein OS=Oryza sativa subsp. japonica GN=Os05g0460000 PE=2 SV=1	0.590268	0.0467069
B8BLW8	Putative uncharacterized protein OS=Oryza sativa subsp. indica GN=OsI_37368 PE=4 SV=1	0.588375	0.0455403
A3AXS0	Diacylglycerol kinase OS=Oryza sativa subsp. japonica GN=OsJ_16304 PE=3 SV=1	0.587648	0.0450981
B9GDU8	Uncharacterized protein OS=Oryza sativa subsp. japonica GN=OsJ_36570 PE=3 SV=1	0.586376	0.0443314
A2WLX6	Putative uncharacterized protein OS=Oryza sativa subsp. indica GN=OsI_00844 PE=4 SV=1	0.586343	0.0443115
B9EZR3	Phosphoenolpyruvate carboxylase OS=Oryza sativa subsp. japonica GN=Osppc3 PE=2 SV=1	0.584928	0.0434703
A2ZA45	Uncharacterized protein OS=Oryza sativa subsp. indica GN=OsI_34607 PE=3 SV=1	0.584703	0.0433376
A2XSY0	Carboxypeptidase OS=Oryza sativa subsp. indica GN=OsI_15713 PE=3 SV=1	0.584022	0.0429374
A3BXI3	Uncharacterized protein OS=Oryza sativa subsp. japonica GN=OsJ_28891 PE=3 SV=1	0.583851	0.0428373
Q84TA8	Ethylene-responsive small GTP-binding protein OS=Oryza sativa subsp. japonica GN=OJ1754_E06.16 PE=2 SV=1	0.583823	0.0428208
B8ADW9	Putative uncharacterized protein OS=Oryza sativa subsp. indica GN=OsI_07653 PE=4 SV=1	0.580737	0.041045
B9G347	Uncharacterized protein OS=Oryza sativa subsp. japonica GN=OsJ_29024 PE=4 SV=1	0.580438	0.0408758
Q7XUA8	IAA-amino acid hydrolase ILR1-like 5 OS=Oryza sativa subsp. japonica GN=ILL5 PE=2 SV=1	0.579832	0.0405347
A2YP56	Probable protein arginine N-methyltransferase 3 OS=Oryza sativa subsp. indica GN=PRMT3 PE=3 SV=1	0.579728	0.0404764
A2WYF5	Putative uncharacterized protein OS=Oryza sativa subsp. indica GN=OsI_04957 PE=4 SV=1	0.579587	0.0403972
B8AYC8	Putative uncharacterized protein OS=Oryza sativa subsp. indica GN=OsI_20013 PE=4 SV=1	0.578313	0.0396883
A3BDQ3	Uncharacterized protein OS=Oryza sativa subsp. japonica GN=OsJ_22032 PE=4 SV=1	0.577692	0.0393457
B8B3I0	Putative uncharacterized protein OS=Oryza sativa subsp. indica GN=OsI_21840 PE=4 SV=1	0.577657	0.0393264
Q0DY58	Os02g0714000 protein OS=Oryza sativa subsp. japonica GN=Os02g0714000 PE=2 SV=1	0.576951	0.0389398
Q10DW3	Os03g0717600 protein OS=Oryza sativa subsp. japonica GN=LOC_Os03g50850 PE=4 SV=1	0.576741	0.0388259
A2Z950	Uncharacterized protein OS=Oryza sativa subsp. indica GN=OsI_34241 PE=4 SV=1	0.576592	0.0387446
A0A0P0XDH3	Os08g0224200 protein (Fragment) OS=Oryza sativa subsp. japonica GN=Os08g0224200 PE=4 SV=1	0.574437	0.0375863
A2ZXG3	Uncharacterized protein OS=Oryza sativa subsp. japonica GN=OsJ_03329 PE=4 SV=1	0.569253	0.0349032
B9GE86	Uncharacterized protein OS=Oryza sativa subsp. japonica GN=OsJ_36838 PE=4 SV=1	0.568609	0.0345797
A2X5K4	Putative uncharacterized protein OS=Oryza sativa subsp. indica GN=OsI_07486 PE=4 SV=1	0.567468	0.0340124
Q7XXI8	OSJNBa0094O15.14 protein OS=Oryza sativa subsp. japonica GN=OsJ_13507 PE=4 SV=2	0.566553	0.0335625
B8A737	Putative uncharacterized protein OS=Oryza sativa subsp. indica GN=OsI_01643 PE=4 SV=1	0.566366	0.0334709
A6N104	Chlorophyll a-b binding protein, chloroplastic (Fragment) OS=Oryza sativa subsp. indica PE=2 SV=1	0.566335	0.0334563
A2XNP2	Putative uncharacterized protein OS=Oryza sativa subsp. indica GN=OsI_14185 PE=4 SV=1	0.566225	0.0334024
A2ZKN7	Putative uncharacterized protein OS=Oryza sativa subsp. indica GN=OsI_38381 PE=3 SV=1	0.564322	0.032484
B8AE84	Putative uncharacterized protein OS=Oryza sativa subsp. indica GN=OsI_06402 PE=4 SV=1	0.56393	0.0322969
B8AHX0	Putative uncharacterized protein OS=Oryza sativa subsp. indica GN=OsI_07219 PE=4 SV=1	0.563729	0.0322011
A2XFM5	Putative uncharacterized protein OS=Oryza sativa subsp. indica GN=OsI_11165 PE=4 SV=1	0.562172	0.0314683
Q94LR4	Expansin-B4 OS=Oryza sativa subsp. japonica GN=EXPB4 PE=2 SV=1	0.561334	0.0310791
Q8H4P7	Os07g0147500 protein OS=Oryza sativa subsp. japonica GN=OJ1470_H06.117 PE=2 SV=1	0.561318	0.0310716
Q5ZCU7	Putative dehydroquinate dehydratase OS=Oryza sativa subsp. japonica GN=B1111C09.8 PE=3 SV=1	0.561028	0.0309378
B9FCM3	Uncharacterized protein OS=Oryza sativa subsp. japonica GN=OsJ_16246 PE=4 SV=1	0.559322	0.0301589
A2XUT6	Putative uncharacterized protein OS=Oryza sativa subsp. indica GN=OsI_16373 PE=4 SV=1	0.557976	0.0295545
Q0J4Z2	Os08g0480500 protein (Fragment) OS=Oryza sativa subsp. japonica GN=Os08g0480500 PE=4 SV=1	0.55687	0.0290651
Q9FP55	Os01g0304000 protein OS=Oryza sativa subsp. japonica GN=Os01g0304000 PE=2 SV=1	0.556561	0.0289292
B8BFT1	Uncharacterized protein OS=Oryza sativa subsp. indica GN=OsI_32804 PE=3 SV=1	0.556515	0.0289089
A2ZAK7	Uncharacterized protein OS=Oryza sativa subsp. indica GN=OsI_34785 PE=4 SV=1	0.556412	0.0288639
B9FRR9	Uncharacterized protein OS=Oryza sativa subsp. japonica GN=OsJ_20291 PE=4 SV=1	0.554391	0.0279889
A2Z381	Putative uncharacterized protein OS=Oryza sativa subsp. indica GN=OsI_32080 PE=4 SV=1	0.554386	0.0279869
Q0D5Z3	Os07g0523100 protein OS=Oryza sativa subsp. japonica GN=Os07g0523100 PE=3 SV=2	0.553836	0.0277523
B8BET5	Putative uncharacterized protein OS=Oryza sativa subsp. indica GN=OsI_31058 PE=4 SV=1	0.553092	0.0274372
B8BLP1	Putative uncharacterized protein OS=Oryza sativa subsp. indica GN=OsI_36908 PE=3 SV=1	0.552932	0.02737
B8AN97	Putative uncharacterized protein OS=Oryza sativa subsp. indica GN=OsI_14231 PE=4 SV=1	0.552576	0.0272204
Q7EZ84	Calcium-transporting ATPase OS=Oryza sativa subsp. japonica GN=P0686C03.148 PE=3 SV=1	0.551282	0.0266821
A2YQ14	Putative uncharacterized protein OS=Oryza sativa subsp. indica GN=OsI_27370 PE=4 SV=1	0.549849	0.0260952
A2ZF20	Xyloglucan endotransglucosylase/hydrolase OS=Oryza sativa subsp. indica GN=OsI_36383 PE=3 SV=1	0.549572	0.0259827
B8BHS9	Uncharacterized protein OS=Oryza sativa subsp. indica GN=OsI_34261 PE=4 SV=1	0.549171	0.0258211
B8ALV2	Putative uncharacterized protein OS=Oryza sativa subsp. indica GN=OsI_09733 PE=3 SV=1	0.54902	0.02576
Q338Z5	Os10g0377400 protein OS=Oryza sativa subsp. japonica GN=Os10g0377400 PE=2 SV=1	0.548996	0.0257507
A2XSQ0	Putative uncharacterized protein OS=Oryza sativa subsp. indica GN=OsI_15635 PE=4 SV=1	0.548387	0.0255066
A2YDN5	Flavin-containing monooxygenase OS=Oryza sativa subsp. indica GN=OsI_23222 PE=3 SV=1	0.546726	0.0248496
Q10NU8	Expressed protein OS=Oryza sativa subsp. japonica GN=Os03g0257900 PE=2 SV=1	0.546224	0.0246537
Q5WMR0	Beta-hexosaminidase OS=Oryza sativa subsp. japonica GN=Os05g0415700 PE=2 SV=1	0.546199	0.024644
A0A0A0QUT2	Ferredoxin OS=Oryza sativa PE=2 SV=1	0.546075	0.0245959
O48673	LIP5 OS=Oryza sativa GN=lip5 PE=2 SV=1	0.545242	0.0242739
B9G8G0	Uncharacterized protein OS=Oryza sativa subsp. japonica GN=OsJ_34550 PE=4 SV=1	0.54385	0.0237426
A2Z7T0	Uncharacterized protein OS=Oryza sativa subsp. indica GN=OsI_33765 PE=4 SV=1	0.543651	0.0236675
A2Z0C0	Probable protein arginine N-methyltransferase 1 OS=Oryza sativa subsp. indica GN=PRMT1 PE=3 SV=1	0.539568	0.022164
A2YP90	Putative uncharacterized protein OS=Oryza sativa subsp. indica GN=OsI_27083 PE=4 SV=1	0.539524	0.0221481
B8AUC9	Putative uncharacterized protein OS=Oryza sativa subsp. indica GN=OsI_16058 PE=4 SV=1	0.5394	0.0221036
B8BJB4	Putative uncharacterized protein OS=Oryza sativa subsp. indica GN=OsI_35270 PE=4 SV=1	0.539183	0.0220258
A2Z188	Putative uncharacterized protein OS=Oryza sativa subsp. indica GN=OsI_31366 PE=4 SV=1	0.538937	0.021938
Q0JBZ2	Gamma-tubulin complex component OS=Oryza sativa subsp. japonica GN=Os04g0501700 PE=2 SV=1	0.537964	0.0215935
Q10LQ8	Os03g0339100 protein OS=Oryza sativa subsp. japonica GN=LOC_Os03g21990 PE=2 SV=1	0.537831	0.0215465
Q6ZKK5	Os08g0206600 protein OS=Oryza sativa subsp. japonica GN=OJ1119_C05.21-1 PE=2 SV=1	0.53725	0.021343
B9FB33	Uncharacterized protein OS=Oryza sativa subsp. japonica GN=OsJ_09437 PE=4 SV=1	0.534107	0.020267
B8B6K1	Putative uncharacterized protein OS=Oryza sativa subsp. indica GN=OsI_24602 PE=4 SV=1	0.533619	0.0201037
A2ZBH5	Putative uncharacterized protein OS=Oryza sativa subsp. indica GN=OsI_35122 PE=4 SV=1	0.533407	0.0200329
A2XUN9	Putative uncharacterized protein OS=Oryza sativa subsp. indica GN=OsI_16325 PE=4 SV=1	0.533222	0.0199713
B9FHM5	Reticulon-like protein OS=Oryza sativa subsp. japonica GN=Os05g0550250 PE=4 SV=1	0.533024	0.0199059
A2YWD9	Phospho-2-dehydro-3-deoxyheptonate aldolase OS=Oryza sativa subsp. indica GN=OsI_29650 PE=3 SV=1	0.532736	0.0198106
Q7XJ16	Putative uncharacterized protein P0478E02.10 OS=Oryza sativa subsp. japonica GN=P0478E02.10 PE=4 SV=1	0.531342	0.0193545
Q8H7M3	Putative r40c1 protein-rice OS=Oryza sativa subsp. japonica GN=OSJNBb0014I10.3 PE=4 SV=1	0.53125	0.0193249
B9FH05	Uncharacterized protein OS=Oryza sativa subsp. japonica GN=OsJ_18155 PE=4 SV=1	0.529625	0.0188043
B7F8Y9	Os01g0974800 protein OS=Oryza sativa subsp. japonica GN=Os01g0974800 PE=2 SV=1	0.529579	0.0187897
A2X4D6	Putative uncharacterized protein OS=Oryza sativa subsp. indica GN=OsI_07065 PE=4 SV=1	0.527497	0.0181387
B8AJJ4	Putative uncharacterized protein OS=Oryza sativa subsp. indica GN=OsI_09119 PE=4 SV=1	0.526619	0.0178693
B9FPG6	Uncharacterized protein OS=Oryza sativa subsp. japonica GN=OsJ_18448 PE=4 SV=1	0.52603	0.0176903
B8AXD4	Putative uncharacterized protein OS=Oryza sativa subsp. indica GN=OsI_18259 PE=4 SV=1	0.525804	0.0176221
Q10QR1	Expressed protein OS=Oryza sativa subsp. japonica GN=Os03g0187000 PE=2 SV=1	0.524601	0.0172619
A2XGT1	Putative uncharacterized protein OS=Oryza sativa subsp. indica GN=OsI_11612 PE=4 SV=1	0.524119	0.0171193
Q652I7	Os06g0671800 protein OS=Oryza sativa subsp. japonica GN=Os06g0671800 PE=4 SV=1	0.524007	0.0170863
A2X5S8	Putative uncharacterized protein OS=Oryza sativa subsp. indica GN=OsI_07565 PE=4 SV=1	0.522346	0.0166022
B8BI60	Uncharacterized protein OS=Oryza sativa subsp. indica GN=OsI_34583 PE=4 SV=1	0.521927	0.0164816
B8B6C8	Putative uncharacterized protein OS=Oryza sativa subsp. indica GN=OsI_27412 PE=3 SV=1	0.521739	0.0164279
B9G3D2	Uncharacterized protein OS=Oryza sativa subsp. japonica GN=OsJ_29218 PE=4 SV=1	0.521543	0.0163719
A2XIU7	Ribosomal protein L19 OS=Oryza sativa subsp. indica GN=OsI_12360 PE=3 SV=1	0.521291	0.0163002
Q9FYP8	Os01g0158100 protein OS=Oryza sativa subsp. japonica GN=Os01g0158100 PE=4 SV=1	0.517425	0.0152295
Q69TJ1	Glycosyltransferase OS=Oryza sativa subsp. japonica GN=Os06g0192100 PE=3 SV=1	0.517327	0.015203
Q7M1Y7	Photosystem II oxygen-evolving complex protein 2 (Fragment) OS=Oryza sativa PE=1 SV=1	0.515576	0.0147371
A2Y4S9	Cytochrome c OS=Oryza sativa subsp. indica GN=CC-1 PE=3 SV=1	0.515442	0.0147018
Q6ERW5	Probable cinnamyl alcohol dehydrogenase 8D OS=Oryza sativa subsp. japonica GN=CAD8D PE=2 SV=1	0.513922	0.0143069
B8AKC0	Putative uncharacterized protein OS=Oryza sativa subsp. indica GN=OsI_10833 PE=4 SV=1	0.513172	0.0141152
P83647	Profilin LP04 OS=Oryza sativa subsp. indica GN=OsI_020954 PE=1 SV=2	0.512087	0.0138413
Q0JCD5	Os04g0477900 protein OS=Oryza sativa subsp. japonica GN=Os04g0477900 PE=2 SV=1	0.511504	0.013696
Q84TA1	Heat shock cognate 70 kDa protein 2, putative, expressed OS=Oryza sativa subsp. japonica GN=OJ1754_E06.25 PE=2 SV=1	0.510061	0.0133411
A2Y3W4	40S ribosomal protein S4 OS=Oryza sativa subsp. indica GN=OsI_19685 PE=3 SV=1	0.509388	0.013178
Q6ZKZ4	Putative ras-related protein OS=Oryza sativa subsp. japonica GN=OJ1715_A07.14 PE=2 SV=1	0.508591	0.0129868
A2YVE5	Probable histone H2A.3 OS=Oryza sativa subsp. indica GN=OsI_028288 PE=3 SV=1	0.508157	0.0128837
A3C754	Uncharacterized protein OS=Oryza sativa subsp. japonica GN=OsJ_32399 PE=4 SV=1	0.50744	0.0127148
B8AJ94	Putative uncharacterized protein OS=Oryza sativa subsp. indica GN=OsI_06182 PE=4 SV=1	0.507042	0.0126216
Q69IS0	Putative uncharacterized protein B1042B08.37 OS=Oryza sativa subsp. japonica GN=B1042B08.37 PE=4 SV=1	0.505148	0.012186
A2ZB00	40S ribosomal protein S16 OS=Oryza sativa subsp. indica GN=RPS16A PE=2 SV=1	0.503201	0.0117503
Q67J04	Os09g0460800 protein OS=Oryza sativa subsp. japonica GN=Os09g0460800 PE=4 SV=1	0.502742	0.0116495
Q5N8W4	Os01g0876800 protein OS=Oryza sativa subsp. japonica GN=Os01g0876800 PE=4 SV=1	0.502504	0.0115974
B8AYM1	Putative uncharacterized protein OS=Oryza sativa subsp. indica GN=OsI_18654 PE=4 SV=1	0.50214	0.0115181
Q8GRK9	Os03g0402000 protein OS=Oryza sativa subsp. japonica GN=P0524G08.123 PE=2 SV=1	0.500761	0.0112218
Q5H9X6	P0650D04.6 protein OS=Oryza sativa subsp. japonica GN=P0650D04.6 PE=4 SV=1	0.499638	0.0109848
B8BHV1	Uncharacterized protein OS=Oryza sativa subsp. indica GN=OsI_34298 PE=4 SV=1	0.499454	0.0109463
A2WWG7	Non-specific lipid-transfer protein OS=Oryza sativa subsp. indica GN=OsI_04247 PE=3 SV=1	0.498394	0.010727
A0A0P0VJT1	Os02g0530100 protein (Fragment) OS=Oryza sativa subsp. japonica GN=Os02g0530100 PE=4 SV=1	0.497477	0.0105399
B8B679	Putative uncharacterized protein OS=Oryza sativa subsp. indica GN=OsI_26051 PE=4 SV=1	0.496891	0.0104218
Q0E4R7	Os02g0103700 protein OS=Oryza sativa subsp. japonica GN=Os02g0103700 PE=2 SV=1	0.496543	0.0103521
Q43594	Tubulin beta-1 chain OS=Oryza sativa subsp. japonica GN=TUBB1 PE=2 SV=2	0.491892	0.00945546
B8B2H1	Putative uncharacterized protein OS=Oryza sativa subsp. indica GN=OsI_24437 PE=4 SV=1	0.490814	0.00925662
A2YSU0	Putative uncharacterized protein OS=Oryza sativa subsp. indica GN=OsI_28385 PE=4 SV=1	0.490319	0.00916655
B8B123	Putative uncharacterized protein OS=Oryza sativa subsp. indica GN=OsI_22696 PE=4 SV=1	0.489923	0.00909492
Q7F2F5	P0402A09.11 protein OS=Oryza sativa subsp. japonica GN=P0402A09.11 PE=4 SV=1	0.48831	0.00880763
Q6AU77	Uncharacterized protein OS=Oryza sativa subsp. japonica GN=OSJNBa0014C03.6 PE=4 SV=1	0.488075	0.00876648
A2Y116	Putative uncharacterized protein OS=Oryza sativa subsp. indica GN=OsI_18700 PE=3 SV=1	0.48723	0.00861933
Q2QQ10	Pollen-specific protein SF3, putative, expressed OS=Oryza sativa subsp. japonica GN=LOC_Os12g32620 PE=4 SV=1	0.487025	0.00858394
Q10MY9	Carbon catabolite derepressing protein kinase, putative, expressed OS=Oryza sativa subsp. japonica GN=Os03g0289100 PE=2 SV=1	0.485855	0.00838426
Q651K5	AlphaSNBP(B)-like OS=Oryza sativa subsp. japonica GN=Os06g0496000 PE=4 SV=1	0.484971	0.00823586
A2WZD3	Ubiquitin-fold modifier 1 OS=Oryza sativa subsp. indica GN=OsI_05311 PE=3 SV=1	0.484131	0.00809678
Q7XMK8	DEAD-box ATP-dependent RNA helicase 6 OS=Oryza sativa subsp. japonica GN=Os04g0533000 PE=2 SV=1	0.484016	0.00807779
A2ZV28	Uncharacterized protein OS=Oryza sativa subsp. japonica GN=OsJ_02481 PE=3 SV=1	0.483712	0.00802801
Q84T63	Expressed protein OS=Oryza sativa subsp. japonica GN=LOC_Os03g63740 PE=4 SV=1	0.475488	0.00677097
A2X3L7	Putative uncharacterized protein OS=Oryza sativa subsp. indica GN=OsI_06810 PE=4 SV=1	0.474816	0.00667562
C7J2U9	Os05g0141200 protein OS=Oryza sativa subsp. japonica GN=Os05g0141200 PE=4 SV=1	0.470208	0.00605056
B8AIE1	Putative uncharacterized protein OS=Oryza sativa subsp. indica GN=OsI_08888 PE=4 SV=1	0.467517	0.00570783
B8A7Q0	Putative uncharacterized protein OS=Oryza sativa subsp. indica GN=OsI_04781 PE=3 SV=1	0.466819	0.0056215
B8ADI4	Putative uncharacterized protein OS=Oryza sativa subsp. indica GN=OsI_00606 PE=4 SV=1	0.460706	0.00490957
Q0JAJ6	OSJNBa0009P12.34 protein OS=Oryza sativa subsp. japonica GN=Os04g0594400 PE=2 SV=1	0.45694	0.00450858
B9G4B3	Os09g0491772 protein OS=Oryza sativa subsp. japonica GN=Os09g0491772 PE=3 SV=1	0.454268	0.00424048
A2ZKS5	Putative uncharacterized protein OS=Oryza sativa subsp. indica GN=OsI_38419 PE=4 SV=1	0.453944	0.00420881
Q01JQ3	Chlorophyll a-b binding protein, chloroplastic OS=Oryza sativa GN=H0523F07.10 PE=3 SV=1	0.450446	0.00387956
A2YBI5	Putative uncharacterized protein OS=Oryza sativa subsp. indica GN=OsI_22466 PE=4 SV=1	0.449455	0.00379021
Q7XRI2	Auxin response factor OS=Oryza sativa subsp. japonica GN=P0076O17.10 PE=3 SV=1	0.449261	0.00377293
B9FQU3	Uncharacterized protein OS=Oryza sativa subsp. japonica GN=OsJ_22615 PE=4 SV=1	0.449241	0.00377111
A2XSL4	Stearoyl-[acyl-carrier-protein] 9-desaturase 5, chloroplastic OS=Oryza sativa subsp. indica GN=OsI_15603 PE=3 SV=1	0.449234	0.00377055
A2ZAG9	Uncharacterized protein OS=Oryza sativa subsp. indica GN=OsI_34743 PE=4 SV=1	0.448537	0.00370897
Q5N863	Beta-glucosidase 4 OS=Oryza sativa subsp. japonica GN=BGLU4 PE=2 SV=1	0.44715	0.00358883
B8ACJ0	Pyruvate kinase OS=Oryza sativa subsp. indica GN=OsI_01382 PE=3 SV=1	0.446635	0.00354508
Q10IG0	Expressed protein OS=Oryza sativa subsp. japonica GN=LOC_Os03g35340 PE=4 SV=1	0.446481	0.00353208
B8AEH3	DNA replication licensing factor MCM5 OS=Oryza sativa subsp. indica GN=MCM5 PE=3 SV=1	0.446178	0.00350656
B8BAA3	Putative uncharacterized protein OS=Oryza sativa subsp. indica GN=OsI_29037 PE=3 SV=1	0.444241	0.00334725
B8BDB0	Putative uncharacterized protein OS=Oryza sativa subsp. indica GN=OsI_31951 PE=4 SV=1	0.443472	0.00328565
B9EYT9	Uncharacterized protein OS=Oryza sativa subsp. japonica GN=OsJ_00069 PE=4 SV=1	0.434859	0.00265687
Q69T31	Cytosolic invertase 1 OS=Oryza sativa subsp. japonica GN=CINV1 PE=1 SV=1	0.433796	0.00258662
B8B6D2	Putative uncharacterized protein OS=Oryza sativa subsp. indica GN=OsI_26082 PE=4 SV=1	0.430883	0.00240203
B9FBP6	Uncharacterized protein OS=Oryza sativa subsp. japonica GN=OsJ_12490 PE=4 SV=1	0.430845	0.00239965
Q40636	Expansin-A2 OS=Oryza sativa subsp. japonica GN=EXPA2 PE=2 SV=2	0.425926	0.00211286
Q7XR49	UBX domain-containing protein OS=Oryza sativa subsp. japonica GN=Os04g0670800 PE=2 SV=2	0.419878	0.00179969
B8BKA7	Putative uncharacterized protein OS=Oryza sativa subsp. indica GN=OsI_35973 PE=3 SV=1	0.413324	0.00150484
Q6Z3T9	Os08g0505900 protein OS=Oryza sativa subsp. japonica GN=Os08g0505900 PE=2 SV=1	0.412712	0.00147948
A2XMJ0	Putative uncharacterized protein OS=Oryza sativa subsp. indica GN=OsI_13744 PE=3 SV=1	0.411483	0.00142968
C7IY67	Os02g0829600 protein OS=Oryza sativa subsp. japonica GN=Os02g0829600 PE=4 SV=1	0.410068	0.00137405
Q9FVI3	Tubulin alpha chain OS=Oryza sativa GN=TubA1 PE=3 SV=1	0.407319	0.00127118
A2XYB3	Putative uncharacterized protein OS=Oryza sativa subsp. indica GN=OsI_17692 PE=4 SV=1	0.405428	0.00120419
B8AW24	Ribosomal protein L15 OS=Oryza sativa subsp. indica GN=OsI_19264 PE=3 SV=1	0.402857	0.00111793
Q8S1P4	Membrane protein COV-like OS=Oryza sativa subsp. japonica GN=P0677H08.9-1 PE=2 SV=1	0.399007	0.000998444
B8ADR1	Putative uncharacterized protein OS=Oryza sativa subsp. indica GN=OsI_00763 PE=4 SV=1	0.394137	0.000862881
Q6I5E1	Os05g0590000 protein OS=Oryza sativa subsp. japonica GN=Os05g0590000 PE=3 SV=1	0.393883	0.000856254
Q9SXY7	Beta-1,3-glucanase OS=Oryza sativa PE=2 SV=1	0.393644	0.00085008
A3AM91	Uncharacterized protein OS=Oryza sativa subsp. japonica GN=OsJ_12413 PE=3 SV=1	0.391975	0.000807887
Q7XPH6	OSJNBb0003B01.7 protein OS=Oryza sativa subsp. japonica GN=OsJ_16341 PE=4 SV=3	0.391823	0.000804122
Q01MG9	OSIGBa0107A02.7 protein OS=Oryza sativa GN=OSIGBa0107A02.7 PE=4 SV=1	0.388731	0.000730916
B8AGJ2	Putative uncharacterized protein OS=Oryza sativa subsp. indica GN=OsI_05615 PE=3 SV=1	0.385203	0.000654339
B9F352	Uncharacterized protein OS=Oryza sativa subsp. japonica GN=OsJ_05464 PE=4 SV=1	0.385005	0.000650261
Q0JEK3	Os04g0253000 protein (Fragment) OS=Oryza sativa subsp. japonica GN=Os04g0253000 PE=3 SV=1	0.381958	0.000590032
Q84M59	Expressed protein OS=Oryza sativa subsp. japonica GN=LOC_Os03g59300 PE=2 SV=1	0.381948	0.000589838
B9FVV0	Cytosine-specific methyltransferase OS=Oryza sativa subsp. japonica GN=OsJ_23341 PE=3 SV=1	0.376919	0.000500845
A2XC77	Patatin OS=Oryza sativa subsp. indica GN=OsI_09902 PE=3 SV=1	0.373454	0.000446402
B8AZL8	Putative uncharacterized protein OS=Oryza sativa subsp. indica GN=OsI_19015 PE=3 SV=1	0.372655	0.000434595
Q0IT79	Os11g0296800 protein (Fragment) OS=Oryza sativa subsp. japonica GN=Os11g0296800 PE=4 SV=1	0.369283	0.000387638
Q67X77	Putative phi-1 OS=Oryza sativa subsp. japonica GN=P0436F11.32 PE=4 SV=1	0.368319	0.000375048
A2Y6H0	Putative uncharacterized protein OS=Oryza sativa subsp. indica GN=OsI_20609 PE=4 SV=1	0.366353	0.000350434
A2Y0T2	Putative uncharacterized protein OS=Oryza sativa subsp. indica GN=OsI_18613 PE=4 SV=1	0.365759	0.000343275
A2WMF5	Putative uncharacterized protein OS=Oryza sativa subsp. indica GN=OsI_01024 PE=3 SV=1	0.363246	0.000314363
Q2QND9	Expressed protein OS=Oryza sativa subsp. japonica GN=Os12g0569200 PE=4 SV=1	0.362489	0.000306077
Q8H822	Glucan endo-1,3-beta-glucosidase 3, putative, expressed OS=Oryza sativa subsp. japonica GN=OJ1743A09.5 PE=2 SV=1	0.361569	0.000296263
A2XME8	Non-specific serine/threonine protein kinase OS=Oryza sativa subsp. indica GN=OsI_13698 PE=3 SV=1	0.348257	0.000181638
Q69TB0	Os09g0297100 protein OS=Oryza sativa subsp. japonica GN=Os09g0297100 PE=2 SV=1	0.337127	0.000117506
A0A0P0WA00	40S ribosomal protein S27 (Fragment) OS=Oryza sativa subsp. japonica GN=Os04g0399000 PE=3 SV=1	0.33614	0.000112914
B9FKR8	DNA helicase OS=Oryza sativa subsp. japonica GN=OsJ_18914 PE=3 SV=1	0.305967	2.99666e-05
B8BMI1	DNA replication licensing factor MCM7 OS=Oryza sativa subsp. indica GN=MCM7 PE=3 SV=1	0.30033	2.27994e-05
A2WW31	Putative uncharacterized protein OS=Oryza sativa subsp. indica GN=OsI_04109 PE=4 SV=1	0.300083	2.25236e-05
Q8H813	Caleosin, putative, expressed OS=Oryza sativa subsp. japonica GN=OJ1743A09.14 PE=4 SV=1	0.293445	1.61301e-05
Q0E166	Os02g0484600 protein OS=Oryza sativa subsp. japonica GN=Os02g0484600 PE=4 SV=2	0.281336	8.47682e-06
Q8RYK3	Nucleoid DNA-binding-like protein OS=Oryza sativa subsp. japonica GN=Os01g0954900 PE=2 SV=1	0.278884	7.39918e-06
B8ACG2	Putative uncharacterized protein OS=Oryza sativa subsp. indica GN=OsI_04478 PE=4 SV=1	0.277798	6.96202e-06
A2XWM8	Putative uncharacterized protein OS=Oryza sativa subsp. indica GN=OsI_17056 PE=4 SV=1	0.26555	3.40459e-06
A2X7H1	Putative uncharacterized protein OS=Oryza sativa subsp. indica GN=OsI_08161 PE=3 SV=1	0.253906	1.6361e-06
A2Y3F5	Putative uncharacterized protein OS=Oryza sativa subsp. indica GN=OsI_19539 PE=4 SV=1	0.216805	1.04298e-07
Q2QWZ9	Transmembrane 9 superfamily member OS=Oryza sativa subsp. japonica GN=LOC_Os12g07670 PE=2 SV=1	0.20547	3.84956e-08
B9EXF2	DNA helicase OS=Oryza sativa subsp. japonica GN=OsJ_02146 PE=3 SV=1	0.203871	3.32159e-08
Q2R2G6	RWD domain containing protein, expressed OS=Oryza sativa subsp. japonica GN=LOC_Os11g35870 PE=4 SV=2	0.186207	5.71408e-09
Q2RAL3	Heavy metal-associated domain containing protein, expressed OS=Oryza sativa subsp. japonica GN=Os11g0147500 PE=4 SV=1	0.128413	1.65951e-12
Q8H7X8	Putative gag-pol polyprotein OS=Oryza sativa subsp. japonica GN=OJ1607A12.20 PE=4 SV=1	0.127751	1.46619e-12
B8A9C0	Putative uncharacterized protein OS=Oryza sativa subsp. indica GN=OsI_02178 PE=4 SV=1	0.0610965	1.57024e-21
