# Supplementary material for: Proteomic analysis of the rice (Oryza officinalis) provides clues on molecular tagging of proteins for brown planthopper resistance
Source: BMC Plant Biol. 2019 Jan 18;19:30. doi: 10.1186/s12870-018-1622-9 (PMC6339371; doi:10.1186/s12870-018-1622-9)
Supplement: Supplementary file 3 — Table S3. List of 423 differentially expressed proteins in O. sativa upon BPH infestation. (XLSX 35 kb) [file 12870_2018_1622_MOESM3_ESM.xlsx]

## Sheet: Sheet1
Table S3 List of 423 differentially abundant proteins in O. sativa upon BPH infestation
Accession	Description	fold change (W/WCK)	P-value (W/WCK)
Q6YYL6	Os08g0170400 protein OS=Oryza sativa subsp. japonica GN=Os08g0170400 PE=4 SV=1	52.9783	8.49655e-21
A0A0P0W172	Os03g0644850 protein (Fragment) OS=Oryza sativa subsp. japonica GN=Os03g0644850 PE=4 SV=1	9.79109	3.57213e-08
Q2QRZ8	Uncharacterized protein OS=Oryza sativa subsp. japonica GN=LOC_Os12g25840 PE=4 SV=1	9.72813	3.88249e-08
A2Z3L2	Putative uncharacterized protein OS=Oryza sativa subsp. indica GN=OsI_32218 PE=3 SV=1	8.52941	2.02699e-07
Q6YUV3	Os02g0189100 protein OS=Oryza sativa subsp. japonica GN=Os02g0189100 PE=4 SV=1	6.87946	2.50658e-06
A2YL42	Putative uncharacterized protein OS=Oryza sativa subsp. indica GN=OsI_25933 PE=4 SV=1	6.31079	6.4451e-06
Q69LV5	Putative uncharacterized protein OSJNBa0057D11.41 OS=Oryza sativa subsp. japonica GN=OSJNBa0057D11.41 PE=4 SV=1	6.202	7.76136e-06
A0A0P0W2S8	Os03g0704100 protein (Fragment) OS=Oryza sativa subsp. japonica GN=Os03g0704100 PE=4 SV=1	6.02317	1.05746e-05
Q7XVP9	OSJNBa0050F15.4 protein OS=Oryza sativa subsp. japonica GN=OSJNBa0050F15.4 PE=4 SV=2	5.65306	2.03739e-05
Q6H795	Chaperone protein ClpD1, chloroplastic OS=Oryza sativa subsp. japonica GN=CLPD1 PE=2 SV=1	5.65017	2.04802e-05
Q2QN11	Eukaryotic aspartyl protease family protein, expressed OS=Oryza sativa subsp. japonica GN=LOC_Os12g39360 PE=3 SV=1	5.60173	2.23524e-05
Q5ZDX5	Os01g0614900 protein OS=Oryza sativa subsp. japonica GN=P0410E01.41-1 PE=4 SV=1	5.57962	2.32661e-05
Q8S2E5	Ribose-phosphate pyrophosphokinase 3, chloroplastic OS=Oryza sativa subsp. japonica GN=Os01g0723600 PE=2 SV=1	5.5105	2.63834e-05
A2XNF7	Putative uncharacterized protein OS=Oryza sativa subsp. indica GN=OsI_14096 PE=3 SV=1	5.06386	6.06515e-05
A0A0P0X1T5	Os07g0108000 protein OS=Oryza sativa subsp. japonica GN=Os07g0108000 PE=4 SV=1	4.55782	0.00016282
Q67VQ4	BolA-like OS=Oryza sativa subsp. japonica GN=Os06g0484600 PE=2 SV=1	4.52577	0.000173622
A2XPL8	Putative uncharacterized protein OS=Oryza sativa subsp. indica GN=OsI_14582 PE=3 SV=1	4.49645	0.000184164
Q6ER49	Peroxidase OS=Oryza sativa subsp. japonica GN=prx29 PE=2 SV=1	4.43914	0.000206763
A2WN20	Putative uncharacterized protein OS=Oryza sativa subsp. indica GN=OsI_01244 PE=4 SV=1	4.40598	0.000221151
A2YPX5	Peroxidase OS=Oryza sativa subsp. indica GN=OsI_27329 PE=3 SV=1	4.37288	0.000236563
Q69NF3	Os09g0530300 protein OS=Oryza sativa subsp. japonica GN=Os09g0530300 PE=2 SV=1	4.31912	0.00026405
B9EZN6	Uncharacterized protein OS=Oryza sativa subsp. japonica GN=OsJ_03453 PE=4 SV=1	4.28031	0.000285966
A2WZZ8	Putative uncharacterized protein OS=Oryza sativa subsp. indica GN=OsI_05538 PE=3 SV=1	4.23714	0.000312611
Q6ZLL2	Immunophilin/FKBP-type peptidyl-prolyl cis-trans isomerase-like protein OS=Oryza sativa subsp. japonica GN=OJ1118_D07.22 PE=4 SV=1	4.22537	0.000320317
B8AGM4	Putative uncharacterized protein OS=Oryza sativa subsp. indica GN=OsI_07007 PE=4 SV=1	4.05631	0.000455985
A2X2T8	Peroxidase OS=Oryza sativa subsp. indica GN=OsI_06503 PE=3 SV=1	3.98255	0.000533003
B8BNT3	Putative uncharacterized protein OS=Oryza sativa subsp. indica GN=OsI_37158 PE=4 SV=1	3.92473	0.000602882
A3CIG1	Glycosyltransferase OS=Oryza sativa subsp. japonica GN=OsJ_36512 PE=3 SV=1	3.84252	0.000719243
Q0JKY8	Carbonic anhydrase (Fragment) OS=Oryza sativa subsp. japonica GN=Os01g0639900 PE=3 SV=1	3.80282	0.000783669
A2XLM6	Probable zinc metalloprotease EGY3, chloroplastic OS=Oryza sativa subsp. indica GN=EGY3 PE=3 SV=1	3.78982	0.000806047
Q6Z230	Uncharacterized protein OS=Oryza sativa subsp. japonica GN=OJ1111_H02.1 PE=4 SV=1	3.7687	0.000843876
B8B3Z2	Putative uncharacterized protein OS=Oryza sativa subsp. indica GN=OsI_22153 PE=4 SV=1	3.76	0.000859983
Q6ASR1	Chaperonin protein OS=Oryza sativa subsp. japonica GN=Os05g0147400 PE=2 SV=1	3.71483	0.000949005
B8A841	Putative uncharacterized protein OS=Oryza sativa subsp. indica GN=OsI_04878 PE=4 SV=1	3.65976	0.00107079
Q7F271	Os07g0541800 protein OS=Oryza sativa subsp. japonica GN=OJ1008_E09.122 PE=4 SV=1	3.64902	0.0010964
A2YKQ6	Putative uncharacterized protein OS=Oryza sativa subsp. indica GN=OsI_25804 PE=4 SV=1	3.63319	0.0011353
Q6Z4M0	Os07g0526400 protein OS=Oryza sativa subsp. japonica GN=Os07g0526400 PE=3 SV=1	3.57301	0.001297
Q6Z478	Glycosyltransferase OS=Oryza sativa subsp. japonica GN=Os07g0503500 PE=3 SV=1	3.57143	0.00130157
A0A0P0UXI8	Os01g0118400 protein OS=Oryza sativa subsp. japonica GN=Os01g0118400 PE=4 SV=1	3.5342	0.00141396
A2Z9L8	Uncharacterized protein OS=Oryza sativa subsp. indica GN=OsI_34428 PE=4 SV=1	3.51436	0.00147799
A2ZIH5	Putative uncharacterized protein OS=Oryza sativa subsp. indica GN=OsI_37623 PE=4 SV=1	3.48154	0.00159061
B9FSC5	Uncharacterized protein OS=Oryza sativa subsp. japonica GN=OsJ_20706 PE=4 SV=1	3.45101	0.00170352
Q84M73	Expressed protein OS=Oryza sativa subsp. japonica GN=LOC_Os03g64020 PE=2 SV=1	3.42536	0.00180483
Q851H6	Expressed protein OS=Oryza sativa subsp. japonica GN=LOC_Os03g39830 PE=2 SV=1	3.35445	0.00211926
Q6YPG2	Acetyltransferase component of pyruvate dehydrogenase complex OS=Oryza sativa subsp. japonica GN=OJA1212_C06.23 PE=2 SV=1	3.29082	0.00245037
A2YEP4	Putative uncharacterized protein OS=Oryza sativa subsp. indica GN=OsI_23588 PE=4 SV=1	3.26337	0.0026095
B8ATR4	Putative uncharacterized protein OS=Oryza sativa subsp. indica GN=OsI_15904 PE=4 SV=1	3.2613	0.00262197
A2ZLU3	Putative uncharacterized protein OS=Oryza sativa subsp. indica GN=OsI_38787 PE=4 SV=1	3.25566	0.00265618
A2X009	Ribosomal protein L37 OS=Oryza sativa subsp. indica GN=OsI_05548 PE=3 SV=1	3.24865	0.00269932
Q10N98	33 kDa secretory protein, putative, expressed OS=Oryza sativa subsp. japonica GN=Os03g0277600 PE=2 SV=1	3.23881	0.00276116
Q2QWM6	Os12g0190200 protein OS=Oryza sativa subsp. japonica GN=LOC_Os12g08830 PE=2 SV=2	3.20775	0.00296617
B8B8Z2	Putative uncharacterized protein OS=Oryza sativa subsp. indica GN=OsI_28519 PE=4 SV=1	3.19522	0.00305333
Q6YXS1	Os08g0114100 protein OS=Oryza sativa subsp. japonica GN=Os08g0114100 PE=4 SV=1	3.18351	0.00313731
Q337I1	IAP100, putative, expressed OS=Oryza sativa subsp. japonica GN=LOC_Os10g35030 PE=4 SV=1	3.16317	0.0032888
B9EZM3	Uncharacterized protein OS=Oryza sativa subsp. japonica GN=OsJ_03421 PE=3 SV=1	3.1363	0.00350081
B8AJ38	Chlorophyll a-b binding protein, chloroplastic OS=Oryza sativa subsp. indica GN=OsI_09055 PE=3 SV=1	3.10186	0.00379365
A2XB64	Putative uncharacterized protein OS=Oryza sativa subsp. indica GN=OsI_09504 PE=3 SV=1	3.08765	0.00392189
Q6Z4E9	Immunophilin / FKBP-type peptidyl-prolyl cis-trans isomerase-like OS=Oryza sativa subsp. japonica GN=OSJNBb0002L09.6 PE=4 SV=1	3.06145	0.00417028
B8BDU5	Putative uncharacterized protein OS=Oryza sativa subsp. indica GN=OsI_32152 PE=4 SV=1	3.0598	0.00418653
Q6Z5M6	Os02g0722800 protein OS=Oryza sativa subsp. japonica GN=Os02g0722800 PE=4 SV=1	3.0459	0.00432547
Q6K777	Putative DNA polymerase epsilon catalytic subunit protein isoform b OS=Oryza sativa subsp. japonica GN=OSJNBa0001A11.28 PE=4 SV=1	3.03536	0.00443406
A2YAS0	Serine/threonine-protein phosphatase 2A activator OS=Oryza sativa subsp. indica GN=OsI_22186 PE=3 SV=1	2.9896	0.00493979
B8AGP8	Putative uncharacterized protein OS=Oryza sativa subsp. indica GN=OsI_08474 PE=4 SV=1	2.98847	0.00495296
Q8GTK8	Os07g0212200 protein OS=Oryza sativa subsp. japonica GN=OJ1664_D08.107 PE=4 SV=2	2.96517	0.00523412
Q7XK09	OSJNBa0061C08.9 protein OS=Oryza sativa subsp. japonica GN=OSJNBa0061C08.9 PE=3 SV=1	2.95936	0.00530674
A0A0P0WZC6	Os06g0634300 protein (Fragment) OS=Oryza sativa subsp. japonica GN=Os06g0634300 PE=3 SV=1	2.944	0.00550398
B8A9T5	Putative uncharacterized protein OS=Oryza sativa subsp. indica GN=OsI_03824 PE=4 SV=1	2.94166	0.00553475
Q10S82	Catalase OS=Oryza sativa subsp. japonica GN=LOC_Os03g03910 PE=2 SV=1	2.89133	0.00624046
Q6K6A4	Os02g0816800 protein OS=Oryza sativa subsp. japonica GN=Os02g0816800 PE=4 SV=1	2.88406	0.00634998
A0A0P0VBL9	Os01g0899425 protein (Fragment) OS=Oryza sativa subsp. japonica GN=Os01g0899425 PE=4 SV=1	2.86481	0.00664966
A0A0P0VR55	Os02g0815300 protein (Fragment) OS=Oryza sativa subsp. japonica GN=Os02g0815300 PE=4 SV=1	2.84834	0.0069178
A2YHC5	Putative uncharacterized protein OS=Oryza sativa subsp. indica GN=OsI_24591 PE=4 SV=1	2.83669	0.0071142
Q10NQ9	Eukaryotic translation initiation factor NCBP OS=Oryza sativa subsp. japonica GN=NCBP PE=2 SV=1	2.83333	0.00717186
B8AJ41	Putative uncharacterized protein OS=Oryza sativa subsp. indica GN=OsI_09059 PE=4 SV=1	2.8279	0.00726624
A1XBB7	Protein IN2-1 homolog B OS=Oryza sativa subsp. indica GN=GSTZ5 PE=1 SV=1	2.82641	0.00729244
B9EX61	Uncharacterized protein OS=Oryza sativa subsp. japonica GN=OsJ_01975 PE=4 SV=1	2.80649	0.00765109
A2Z9J9	Uncharacterized protein OS=Oryza sativa subsp. indica GN=OsI_34399 PE=4 SV=1	2.79355	0.0078939
B8A9Z2	Putative uncharacterized protein OS=Oryza sativa subsp. indica GN=OsI_05426 PE=4 SV=1	2.79352	0.0078944
B8AV04	Putative uncharacterized protein OS=Oryza sativa subsp. indica GN=OsI_14807 PE=4 SV=1	2.78691	0.00802166
B8AJJ4	Putative uncharacterized protein OS=Oryza sativa subsp. indica GN=OsI_09119 PE=4 SV=1	2.76214	0.00851744
B8B7C5	Peroxisomal (S)-2-hydroxy-acid oxidase GLO5 OS=Oryza sativa subsp. indica GN=GLO5 PE=3 SV=1	2.75335	0.00870093
Q10I42	HAD-superfamily hydrolase, subfamily IA, variant 3 containing protein, expressed OS=Oryza sativa subsp. japonica GN=LOC_Os03g36750 PE=4 SV=1	2.74115	0.00896247
A0A172MA97	Chloroplast 9-cis-epoxycarotenoid dioxygenase 1 OS=Oryza sativa subsp. indica PE=2 SV=1	2.73493	0.00909902
B8BKA3	Putative uncharacterized protein OS=Oryza sativa subsp. indica GN=OsI_35959 PE=3 SV=1	2.72654	0.00928648
B8A968	Putative uncharacterized protein OS=Oryza sativa subsp. indica GN=OsI_05211 PE=3 SV=1	2.72536	0.00931321
A2XWH5	Glycosyltransferase OS=Oryza sativa subsp. indica GN=OsI_17003 PE=3 SV=1	2.7239	0.00934642
Q10N28	Os03g0284600 protein OS=Oryza sativa subsp. japonica GN=Os03g0284600 PE=4 SV=1	2.70543	0.00977672
Q6Z3V7	Putative Photosystem I reaction center subunit IV OS=Oryza sativa subsp. japonica GN=OsJ_24033 PE=4 SV=1	2.69697	0.00998054
B9FDQ2	Uncharacterized protein OS=Oryza sativa subsp. japonica GN=OsJ_16714 PE=4 SV=1	2.67438	0.0105469
Q6Z1P2	Os08g0566600 protein OS=Oryza sativa subsp. japonica GN=Os08g0566600 PE=2 SV=1	2.65089	0.0111717
A2YWR6	Putative uncharacterized protein OS=Oryza sativa subsp. indica GN=OsI_29783 PE=3 SV=1	2.65076	0.0111752
B8A909	Putative uncharacterized protein OS=Oryza sativa subsp. indica GN=OsI_03618 PE=4 SV=1	2.65033	0.0111871
Q7XZW5	Malate dehydrogenase OS=Oryza sativa subsp. japonica GN=LOC_Os03g56280 PE=2 SV=1	2.64678	0.0112848
Q0J709	ACT domain-containing protein DS12, chloroplastic OS=Oryza sativa subsp. japonica GN=Os08g0242700 PE=3 SV=2	2.63613	0.0115837
A2Y8E0	Putative uncharacterized protein OS=Oryza sativa subsp. indica GN=OsI_21320 PE=4 SV=1	2.6337	0.0116532
Q0DUQ0	Os03g0174100 protein (Fragment) OS=Oryza sativa subsp. japonica GN=Os03g0174100 PE=4 SV=1	2.62517	0.0118999
B8AA22	Putative uncharacterized protein OS=Oryza sativa subsp. indica GN=OsI_02395 PE=3 SV=1	2.62325	0.0119565
B9G759	Uncharacterized protein OS=Oryza sativa subsp. japonica GN=OsJ_32570 PE=4 SV=1	2.62013	0.0120485
B8B3I4	Two-component response regulator ORR22 OS=Oryza sativa subsp. indica GN=RR22 PE=3 SV=1	2.61364	0.0122426
B8ANP8	Putative uncharacterized protein OS=Oryza sativa subsp. indica GN=OsI_14350 PE=4 SV=1	2.61314	0.0122576
B9G817	Mevalonate kinase OS=Oryza sativa subsp. japonica GN=OsJ_31091 PE=3 SV=1	2.6107	0.0123315
B8B3L7	Putative uncharacterized protein OS=Oryza sativa subsp. indica GN=OsI_23351 PE=3 SV=1	2.60261	0.0125798
C7J524	Small nuclear ribonucleoprotein-associated protein OS=Oryza sativa subsp. japonica GN=Os07g0166600 PE=3 SV=1	2.59325	0.0128735
Q6L5C5	Putative polygalacturonase OS=Oryza sativa subsp. japonica GN=OJ1007_H05.5 PE=3 SV=1	2.59297	0.0128822
B9FQU3	Uncharacterized protein OS=Oryza sativa subsp. japonica GN=OsJ_22615 PE=4 SV=1	2.59259	0.0128943
B8BCC6	Putative uncharacterized protein OS=Oryza sativa subsp. indica GN=OsI_29855 PE=4 SV=1	2.58656	0.0130877
O22439	Peroxidase OS=Oryza sativa GN=POX8.1 PE=2 SV=1	2.57299	0.0135338
B9G0W6	Uncharacterized protein OS=Oryza sativa subsp. japonica GN=OsJ_27311 PE=4 SV=1	2.56832	0.013691
Q01IJ6	Glyceraldehyde-3-phosphate dehydrogenase OS=Oryza sativa GN=H0219H12.1 PE=3 SV=1	2.56	0.0139758
B9G1W3	Uncharacterized protein OS=Oryza sativa subsp. japonica GN=OsJ_28011 PE=4 SV=1	2.55498	0.0141506
Q6ZFJ3	Ferredoxin--NADP reductase OS=Oryza sativa subsp. japonica GN=OJ1435_F07.32-2 PE=2 SV=1	2.55034	0.014314
Q93WY5	Os09g0467200 protein OS=Oryza sativa subsp. japonica GN=Os09g0467200 PE=2 SV=1	2.54397	0.0145418
C7J0C6	Os03g0385350 protein OS=Oryza sativa subsp. japonica GN=Os03g0385350 PE=4 SV=1	2.51989	0.0154375
A2YJ49	Putative uncharacterized protein OS=Oryza sativa subsp. indica GN=OsI_25255 PE=4 SV=1	2.50233	0.0161271
B8AGU8	Putative uncharacterized protein OS=Oryza sativa subsp. indica GN=OsI_05455 PE=3 SV=1	2.49776	0.0163114
Q6ZBG4	Os08g0392100 protein OS=Oryza sativa subsp. japonica GN=Os08g0392100 PE=3 SV=1	2.49717	0.0163356
A2WUC5	Putative uncharacterized protein OS=Oryza sativa subsp. indica GN=OsI_03474 PE=3 SV=1	2.49537	0.016409
E9KIM8	Photosystem II D2 protein OS=Oryza sativa subsp. japonica GN=psbD PE=3 SV=1	2.49242	0.0165298
A2Y8G4	Putative uncharacterized protein OS=Oryza sativa subsp. indica GN=OsI_21343 PE=4 SV=1	2.49165	0.0165618
Q0JHF8	Fructose-1,6-bisphosphatase, cytosolic OS=Oryza sativa subsp. japonica GN=Os01g0866400 PE=2 SV=2	2.48757	0.0167308
A2Y3M2	Putative uncharacterized protein OS=Oryza sativa subsp. indica GN=OsI_19604 PE=4 SV=1	2.48059	0.0170248
B9G0N8	Uncharacterized protein OS=Oryza sativa subsp. japonica GN=OsJ_27139 PE=4 SV=1	2.47815	0.0171289
A2X3S0	Putative uncharacterized protein OS=Oryza sativa subsp. indica GN=OsI_06857 PE=3 SV=1	2.47679	0.0171868
A2WLX8	Putative uncharacterized protein OS=Oryza sativa subsp. indica GN=OsI_00846 PE=3 SV=1	2.47299	0.0173508
P0C2Z9	ATP synthase subunit c, chloroplastic OS=Oryza sativa GN=atpH PE=3 SV=1	2.46689	0.0176171
A2X753	Putative uncharacterized protein OS=Oryza sativa subsp. indica GN=OsI_08047 PE=3 SV=1	2.45964	0.0179392
B8BBV3	Putative uncharacterized protein OS=Oryza sativa subsp. indica GN=OsI_29666 PE=4 SV=1	2.45726	0.0180461
Q8GRU9	Phosphoribulokinase OS=Oryza sativa subsp. indica GN=OsI_08574 PE=2 SV=1	2.45024	0.0183661
B8AI99	Putative uncharacterized protein OS=Oryza sativa subsp. indica GN=OsI_07299 PE=4 SV=1	2.44204	0.0187467
B9FXX5	Uncharacterized protein OS=Oryza sativa subsp. japonica GN=OsJ_24744 PE=3 SV=1	2.44167	0.0187644
Q0DCB1	Os06g0356700 protein OS=Oryza sativa subsp. japonica GN=Os06g0356700 PE=4 SV=1	2.43715	0.018978
B9FUE8	Uncharacterized protein OS=Oryza sativa subsp. japonica GN=OsJ_25253 PE=4 SV=1	2.43223	0.0192134
A2YIK9	Putative uncharacterized protein OS=Oryza sativa subsp. indica GN=OsI_25059 PE=4 SV=1	2.43124	0.0192609
J7F158	Cytochrome b6-f complex subunit 4 OS=Oryza sativa subsp. indica GN=petD PE=3 SV=1	2.42974	0.0193339
A2ZJQ0	Ribulose bisphosphate carboxylase small chain OS=Oryza sativa subsp. indica GN=OsI_38046 PE=3 SV=1	2.42931	0.0193543
Q0DG76	Os05g0549100 protein OS=Oryza sativa subsp. japonica GN=Os05g0549100 PE=4 SV=1	2.42269	0.0196783
Q53RP2	Remorin, C-terminal region family protein, expressed OS=Oryza sativa subsp. japonica GN=LOC_Os10g36000 PE=4 SV=1	2.41667	0.0199782
B8APD0	Putative uncharacterized protein OS=Oryza sativa subsp. indica GN=OsI_10231 PE=4 SV=1	2.41568	0.0200277
A2XU61	Chlorophyll a-b binding protein, chloroplastic OS=Oryza sativa subsp. indica GN=OsI_16135 PE=3 SV=1	2.41176	0.0202256
A0A0K0LQZ8	Cytochrome b6 OS=Oryza sativa subsp. japonica GN=petB PE=3 SV=1	2.41048	0.020291
B8BD60	Putative uncharacterized protein OS=Oryza sativa subsp. indica GN=OsI_30469 PE=4 SV=1	2.40516	0.0205639
B8B258	Putative uncharacterized protein OS=Oryza sativa subsp. indica GN=OsI_24369 PE=4 SV=1	2.40469	0.0205882
B9G712	Uncharacterized protein OS=Oryza sativa subsp. japonica GN=OsJ_32480 PE=3 SV=1	2.39646	0.0210189
Q10S26	Expressed protein OS=Oryza sativa subsp. japonica GN=LOC_Os03g04470 PE=2 SV=1	2.38761	0.0214923
A0A0P0WAE5	Os04g0416400 protein (Fragment) OS=Oryza sativa subsp. japonica GN=Os04g0416400 PE=4 SV=1	2.38525	0.0216203
Q2QSR7	Os12g0420200 protein OS=Oryza sativa subsp. japonica GN=Os12g0420200 PE=4 SV=2	2.38481	0.0216438
A3BM16	Uncharacterized protein OS=Oryza sativa subsp. japonica GN=OsJ_25066 PE=4 SV=1	2.38229	0.0217816
A0A0P0VK15	Os02g0533000 protein OS=Oryza sativa subsp. japonica GN=Os02g0533000 PE=4 SV=1	2.3747	0.0222025
Q0JLN9	Os01g0585300 protein OS=Oryza sativa subsp. japonica GN=Os01g0585300 PE=2 SV=1	2.37432	0.0222236
B8BJU1	Putative uncharacterized protein OS=Oryza sativa subsp. indica GN=OsI_35637 PE=4 SV=1	2.3716	0.0223762
C8TFD3	Putative uncharacterized protein K0122H06.4 OS=Oryza sativa subsp. indica GN=K0122H06.4 PE=4 SV=1	2.36702	0.0226363
Q5Z8K9	Os06g0693500 protein OS=Oryza sativa subsp. japonica GN=Os06g0693500 PE=2 SV=1	2.36426	0.0227944
B8AVV2	Putative uncharacterized protein OS=Oryza sativa subsp. indica GN=OsI_16423 PE=4 SV=1	2.36317	0.022857
Q6EUK5	Os02g0234500 protein OS=Oryza sativa subsp. japonica GN=Os02g0234500 PE=2 SV=1	2.36316	0.0228579
B8B2R6	Putative uncharacterized protein OS=Oryza sativa subsp. indica GN=OsI_21687 PE=4 SV=1	2.36041	0.0230172
A2ZJ56	Putative uncharacterized protein OS=Oryza sativa subsp. indica GN=OsI_37858 PE=4 SV=1	2.35965	0.0230612
Q6WSC2	Glutathione S-transferase OS=Oryza sativa subsp. indica GN=gstu4 PE=2 SV=1	2.35385	0.0234015
B9F6T5	Uncharacterized protein OS=Oryza sativa subsp. japonica GN=OsJ_10159 PE=4 SV=1	2.34722	0.0237963
Q67TV5	Nuclear transport factor 2 (NTF2)-like protein OS=Oryza sativa subsp. japonica GN=B1012G11.37-1 PE=2 SV=1	2.34314	0.0240432
B8ANZ3	Putative uncharacterized protein OS=Oryza sativa subsp. indica GN=OsI_11442 PE=3 SV=1	2.3329	0.0246737
D9J2J8	Calmodulin-like protein OS=Oryza sativa GN=CAM16 PE=2 SV=1	2.33223	0.0247154
B8AAQ4	Putative uncharacterized protein OS=Oryza sativa subsp. indica GN=OsI_02554 PE=4 SV=1	2.33163	0.0247529
Q53NI2	Probable NAD kinase 2, chloroplastic OS=Oryza sativa subsp. japonica GN=Os11g0191400 PE=2 SV=1	2.33141	0.0247668
A2YVI4	Putative uncharacterized protein OS=Oryza sativa subsp. indica GN=OsI_29344 PE=3 SV=1	2.33099	0.024793
A3AG67	Uncharacterized protein OS=Oryza sativa subsp. japonica GN=OsJ_10175 PE=3 SV=1	2.32253	0.0253298
B8ALK9	Phosphoinositide phospholipase C OS=Oryza sativa subsp. indica GN=OsI_11098 PE=4 SV=1	2.31546	0.0257873
Q7F1V0	Putative heme binding protein cemA OS=Oryza sativa subsp. japonica GN=OJ1006_H01.123 PE=4 SV=1	2.2963	0.0270717
Q9ARP1	Os01g0144100 protein OS=Oryza sativa subsp. japonica GN=Os01g0144100 PE=2 SV=1	2.29304	0.0272964
B8A8R7	Putative uncharacterized protein OS=Oryza sativa subsp. indica GN=OsI_05039 PE=4 SV=1	2.29046	0.0274757
B9FP72	Uncharacterized protein OS=Oryza sativa subsp. japonica GN=OsJ_18264 PE=3 SV=1	2.28904	0.027575
A2Y8Y0	Putative uncharacterized protein OS=Oryza sativa subsp. indica GN=OsI_21509 PE=3 SV=1	2.27902	0.0282864
A0A0N9E0R8	ATP synthase subunit b, chloroplastic OS=Oryza sativa aromatic subgroup GN=atpF PE=3 SV=1	2.27851	0.0283229
Q7XIK0	Os07g0565600 protein OS=Oryza sativa subsp. japonica GN=OJ1773_H01.112-1 PE=4 SV=1	2.27481	0.0285905
Q0JE53	Glycosyltransferase OS=Oryza sativa subsp. japonica GN=Os04g0324100 PE=3 SV=1	2.27371	0.0286706
Q25A86	H0413E07.8 protein OS=Oryza sativa GN=H0413E07.8 PE=4 SV=1	2.27328	0.0287022
B8A8E2	Putative uncharacterized protein OS=Oryza sativa subsp. indica GN=OsI_04951 PE=4 SV=1	2.27178	0.0288116
A2X1S4	Putative uncharacterized protein OS=Oryza sativa subsp. indica GN=OsI_06152 PE=4 SV=1	2.27146	0.0288348
Q6ZBR3	Uncharacterized protein OS=Oryza sativa subsp. japonica GN=P0028A08.32 PE=4 SV=1	2.2711	0.0288617
A3APK3	Uncharacterized protein OS=Oryza sativa subsp. japonica GN=OsJ_13305 PE=4 SV=1	2.26815	0.0290791
Q7XXC5	OSJNBa0027O01.13 protein OS=Oryza sativa subsp. japonica GN=OSJNBa0027O01.13 PE=4 SV=2	2.26805	0.029086
Q7F2L7	Cytochrome b559 subunit alpha OS=Oryza sativa subsp. japonica GN=psbE PE=3 SV=1	2.26659	0.0291943
B8AAS7	Putative uncharacterized protein OS=Oryza sativa subsp. indica GN=OsI_02524 PE=4 SV=1	2.25926	0.0297445
C7IWD0	Os01g0791600 protein OS=Oryza sativa subsp. japonica GN=Os01g0791600 PE=3 SV=1	2.25481	0.0300836
Q0JEB0	Os04g0303900 protein OS=Oryza sativa subsp. japonica GN=Os04g0303900 PE=4 SV=1	2.25328	0.0302008
B8APK3	Magnesium transporter MRS2-A, chloroplastic OS=Oryza sativa subsp. indica GN=MRS2-A PE=3 SV=1	2.24916	0.0305198
A2YHE6	Putative uncharacterized protein OS=Oryza sativa subsp. indica GN=OsI_24612 PE=4 SV=1	2.24823	0.0305923
A2WX82	Putative uncharacterized protein OS=Oryza sativa subsp. indica GN=OsI_04525 PE=4 SV=1	2.24238	0.0310518
B9F9X9	Uncharacterized protein OS=Oryza sativa subsp. japonica GN=OsJ_11874 PE=4 SV=1	2.24029	0.0312173
B8BLR3	Putative uncharacterized protein OS=Oryza sativa subsp. indica GN=OsI_37109 PE=4 SV=1	2.23817	0.031387
Q10CE4	Peroxisomal (S)-2-hydroxy-acid oxidase GLO1 OS=Oryza sativa subsp. japonica GN=GLO1 PE=1 SV=1	2.23722	0.0314631
B9FRW5	Uncharacterized protein OS=Oryza sativa subsp. japonica GN=OsJ_20379 PE=4 SV=1	2.23152	0.0319244
B8AR97	Putative uncharacterized protein OS=Oryza sativa subsp. indica GN=OsI_16498 PE=3 SV=1	2.226	0.0323768
A2Y5G2	Putative uncharacterized protein OS=Oryza sativa subsp. indica GN=OsI_20232 PE=3 SV=1	2.22591	0.0323845
Q7XBX2	GTPase activating protein, putative, expressed OS=Oryza sativa subsp. japonica GN=LOC_Os10g42420 PE=4 SV=1	2.22453	0.0324992
B8BDJ6	Putative uncharacterized protein OS=Oryza sativa subsp. indica GN=OsI_32050 PE=4 SV=1	2.22446	0.032505
Q9FW92	Os10g0515200 protein OS=Oryza sativa subsp. japonica GN=Os10g0515200 PE=2 SV=1	2.21822	0.0330266
B9EYZ0	Uncharacterized protein OS=Oryza sativa subsp. japonica GN=OsJ_03111 PE=3 SV=1	2.20984	0.0337415
Q6EP89	Membrane bound O-acyl transferase-like OS=Oryza sativa subsp. japonica GN=Os02g0676000 PE=3 SV=1	2.19922	0.0346708
E9KIP7	Ribulose bisphosphate carboxylase large chain OS=Oryza sativa subsp. japonica GN=rbcL PE=3 SV=1	2.18318	0.0361245
B8BGR3	ATP-dependent 6-phosphofructokinase OS=Oryza sativa subsp. indica GN=PFK PE=3 SV=1	2.17847	0.0365635
B8B3Z4	Putative uncharacterized protein OS=Oryza sativa subsp. indica GN=OsI_22156 PE=4 SV=1	2.17764	0.0366414
B8A7P7	Putative uncharacterized protein OS=Oryza sativa subsp. indica GN=OsI_04777 PE=4 SV=1	2.17503	0.0368874
B8AMC6	Putative uncharacterized protein OS=Oryza sativa subsp. indica GN=OsI_14118 PE=3 SV=1	2.17308	0.0370726
Q2QSR5	Os12g0420400 protein OS=Oryza sativa subsp. japonica GN=Os12g0420400 PE=2 SV=1	2.17147	0.0372255
A2X996	Putative uncharacterized protein OS=Oryza sativa subsp. indica GN=OsI_08812 PE=4 SV=1	2.17115	0.0372561
Q9FWU2	Putative secretory protein OS=Oryza sativa subsp. japonica GN=OSJNBa0051D19.13 PE=4 SV=1	2.16899	0.0374636
Q0E0G3	Os02g0553200 protein OS=Oryza sativa subsp. japonica GN=Os02g0553200 PE=3 SV=1	2.16385	0.0379607
A2YEZ0	Putative uncharacterized protein OS=Oryza sativa subsp. indica GN=OsI_23687 PE=3 SV=1	2.16058	0.0382809
B8AZR0	Putative uncharacterized protein OS=Oryza sativa subsp. indica GN=OsI_20522 PE=4 SV=1	2.15697	0.0386369
B8ALY0	Putative uncharacterized protein OS=Oryza sativa subsp. indica GN=OsI_09784 PE=3 SV=1	2.15634	0.0386993
A2ZBX1	Fructose-bisphosphate aldolase OS=Oryza sativa subsp. indica GN=OsI_35277 PE=3 SV=1	2.15361	0.0389723
B9EW37	Os01g0937400 protein OS=Oryza sativa subsp. japonica GN=Os01g0937400 PE=4 SV=1	2.15354	0.0389784
P0C5D4	Putative peroxiredoxin Q, chloroplastic OS=Oryza sativa subsp. indica GN=OsI_22010 PE=1 SV=1	2.15028	0.0393069
A0A0P0WMB8	Os05g0401200 protein OS=Oryza sativa subsp. japonica GN=Os05g0401200 PE=4 SV=1	2.14975	0.0393605
A2XZ41	Putative uncharacterized protein OS=Oryza sativa subsp. indica GN=OsI_17978 PE=4 SV=1	2.14966	0.0393692
B8B7P6	Putative uncharacterized protein OS=Oryza sativa subsp. indica GN=OsI_25096 PE=3 SV=1	2.14793	0.0395447
B8BJ46	Putative uncharacterized protein OS=Oryza sativa subsp. indica GN=OsI_35121 PE=4 SV=1	2.13617	0.0407583
V5K4S5	Non-specific lipid-transfer protein OS=Oryza sativa subsp. japonica PE=2 SV=1	2.13213	0.0411838
A0A0P0WHC1	Os05g0122400 protein OS=Oryza sativa subsp. japonica GN=Os05g0122400 PE=4 SV=1	2.13174	0.0412258
B8BGU4	Uncharacterized protein OS=Oryza sativa subsp. indica GN=OsI_33580 PE=4 SV=1	2.12691	0.041741
Q6EP22	Cell division inhibitor-like OS=Oryza sativa subsp. japonica GN=P0264G11.15-1 PE=4 SV=1	2.12601	0.0418378
Q6ATY4	UPF0603 protein Os05g0401100, chloroplastic OS=Oryza sativa subsp. japonica GN=Os05g0401100 PE=3 SV=1	2.1215	0.0423268
E9KIN5	ATP synthase subunit a, chloroplastic OS=Oryza sativa subsp. japonica GN=atpI PE=3 SV=1	2.12118	0.0423607
Q0JD53	Os04g0430700 protein OS=Oryza sativa subsp. japonica GN=Os04g0430700 PE=4 SV=1	2.12081	0.0424012
B8AS72	Putative uncharacterized protein OS=Oryza sativa subsp. indica GN=OsI_15306 PE=4 SV=1	2.11819	0.0426882
C7J8K9	Os11g0536900 protein OS=Oryza sativa subsp. japonica GN=Os11g0536900 PE=4 SV=1	2.11379	0.0431757
A3AP92	Uncharacterized protein OS=Oryza sativa subsp. japonica GN=OsJ_13194 PE=4 SV=1	2.11339	0.0432197
Q336Q4	Haloacid dehalogenase-like hydrolase family protein, putative, expressed OS=Oryza sativa subsp. japonica GN=LOC_Os10g41930 PE=4 SV=1	2.11097	0.0434904
Q259H6	H0101F08.1 protein OS=Oryza sativa GN=H0103C06.11 PE=4 SV=1	2.10714	0.043921
D0EKM1	Photosystem II CP47 reaction center protein OS=Oryza sativa subsp. indica GN=psbB PE=3 SV=1	2.10673	0.0439679
B8BD98	Putative uncharacterized protein OS=Oryza sativa subsp. indica GN=OsI_30537 PE=4 SV=1	2.10566	0.0440896
B9G5B4	Uncharacterized protein OS=Oryza sativa subsp. japonica GN=OsJ_31200 PE=4 SV=1	2.10526	0.0441343
A2WJU9	Peptidyl-prolyl cis-trans isomerase OS=Oryza sativa subsp. indica GN=OsI_00098 PE=3 SV=1	2.10427	0.044248
Q5Z6P4	Os06g0264800 protein OS=Oryza sativa subsp. japonica GN=Os06g0264800 PE=2 SV=1	2.09	0.0459064
A2XF65	Putative uncharacterized protein OS=Oryza sativa subsp. indica GN=OsI_11006 PE=3 SV=1	2.08868	0.0460636
D3DF64	Ribosomal protein large subunit 2 OS=Oryza sativa subsp. indica GN=rpl2 PE=4 SV=1	2.08516	0.0464833
B8AB01	Putative uncharacterized protein OS=Oryza sativa subsp. indica GN=OsI_01001 PE=3 SV=1	2.08333	0.0467032
B8BID6	Uncharacterized protein OS=Oryza sativa subsp. indica GN=OsI_34751 PE=3 SV=1	2.08171	0.0468999
A2XF75	Putative uncharacterized protein OS=Oryza sativa subsp. indica GN=OsI_11014 PE=4 SV=1	2.07436	0.0477988
G8CTM8	Ribulose bisphosphate carboxylase activase small isoform OS=Oryza sativa subsp. japonica PE=2 SV=1	2.07184	0.0481105
A2WZT1	Ferredoxin--NADP reductase OS=Oryza sativa subsp. indica GN=OsI_05475 PE=3 SV=1	2.0718	0.0481153
A0A0P0WP33	Phosphoglycerate kinase OS=Oryza sativa subsp. japonica GN=Os05g0496200 PE=3 SV=1	2.06791	0.0486017
Q01HI6	OSIGBa0142I02-OSIGBa0101B20.3 protein OS=Oryza sativa GN=OSIGBa0142I02-OSIGBa0101B20.3 PE=4 SV=1	2.06706	0.0487082
Q8H4E0	Os07g0630800 protein OS=Oryza sativa subsp. japonica GN=P0011H09.138 PE=2 SV=1	2.06601	0.0488402
A2XZ79	Peroxidase OS=Oryza sativa subsp. indica GN=OsI_18018 PE=3 SV=1	2.06579	0.0488686
A2WVD7	Putative uncharacterized protein OS=Oryza sativa subsp. indica GN=OsI_03852 PE=4 SV=1	2.06303	0.0492182
Q6Z8K7	Os02g0750100 protein OS=Oryza sativa subsp. japonica GN=Os02g0750100 PE=3 SV=1	2.06077	0.0495072
Q0PGJ2	Phosphatidylinositol glycan synthesis class F protein OS=Oryza sativa subsp. japonica GN=PIGF PE=2 SV=1	2.0604	0.049554
B8B7P4	Putative uncharacterized protein OS=Oryza sativa subsp. indica GN=OsI_24999 PE=4 SV=1	2.05933	0.0496913
Q9ZP20	Thioredoxin M5, chloroplastic OS=Oryza sativa subsp. japonica GN=TRXM PE=2 SV=1	2.05864	0.0497805
A2YIG4	Putative uncharacterized protein OS=Oryza sativa subsp. indica GN=OsI_25007 PE=4 SV=1	0.444208	0.0497001
A2YJE1	Putative uncharacterized protein OS=Oryza sativa subsp. indica GN=OsI_25353 PE=4 SV=1	0.442057	0.0480735
V5K4S9	Asparagine synthetase OS=Oryza sativa subsp. japonica PE=2 SV=1	0.441928	0.0479772
Q6YYV8	Os08g0562500 protein OS=Oryza sativa subsp. japonica GN=Os08g0562500 PE=2 SV=1	0.441234	0.0474609
A2WUT0	Putative uncharacterized protein OS=Oryza sativa subsp. indica GN=OsI_03637 PE=4 SV=1	0.440898	0.0472123
Q851S9	N-acetyltransferase 5, putative, expressed OS=Oryza sativa subsp. japonica GN=Os03g0699400 PE=2 SV=1	0.440616	0.047004
B9FRT6	Uncharacterized protein OS=Oryza sativa subsp. japonica GN=OsJ_20318 PE=3 SV=1	0.439784	0.0463946
B8BJH0	Putative uncharacterized protein OS=Oryza sativa subsp. indica GN=OsI_35372 PE=4 SV=1	0.439581	0.0462467
B8BMI7	Putative uncharacterized protein OS=Oryza sativa subsp. indica GN=OsI_38740 PE=3 SV=1	0.437984	0.0450946
A2Y9Y6	Putative uncharacterized protein OS=Oryza sativa subsp. indica GN=OsI_21891 PE=3 SV=1	0.436691	0.0441759
Q6Z402	Membrane lipoprotein lipid attachment site-containing protein-like OS=Oryza sativa subsp. japonica GN=Os07g0559400 PE=4 SV=1	0.436259	0.0438722
Q2R2B4	Replication factor C subunit 1 OS=Oryza sativa subsp. japonica GN=RFC1 PE=2 SV=2	0.435593	0.043407
A2Y5T2	Putative uncharacterized protein OS=Oryza sativa subsp. indica GN=OsI_20356 PE=4 SV=1	0.434748	0.0428211
B8B658	Putative uncharacterized protein OS=Oryza sativa subsp. indica GN=OsI_27396 PE=4 SV=1	0.430839	0.0401844
A2WKD0	Putative uncharacterized protein OS=Oryza sativa subsp. indica GN=OsI_00280 PE=4 SV=1	0.429927	0.0395862
B2M117	Ribonucleoside-diphosphate reductase OS=Oryza sativa subsp. japonica GN=RnrL1 PE=2 SV=1	0.429547	0.039339
A2XHR1	Sucrose synthase OS=Oryza sativa subsp. indica GN=OsI_11950 PE=3 SV=1	0.428914	0.0389289
Q0IWH8	Os10g0508500 protein OS=Oryza sativa subsp. japonica GN=Os10g0508500 PE=4 SV=1	0.427536	0.0380477
A3BXI3	Uncharacterized protein OS=Oryza sativa subsp. japonica GN=OsJ_28891 PE=3 SV=1	0.426731	0.0375393
A2Z1C8	Cellulose synthase A catalytic subunit 9 [UDP-forming] OS=Oryza sativa subsp. indica GN=CESA9 PE=2 SV=1	0.426184	0.0371966
A2Z8Y6	Uncharacterized protein OS=Oryza sativa subsp. indica GN=OsI_34179 PE=4 SV=1	0.425679	0.0368825
Q7XE12	Uncharacterized protein OS=Oryza sativa subsp. japonica GN=LOC_Os10g30620 PE=4 SV=2	0.425105	0.0365276
Q84ZC8	Putative uncharacterized protein P0534A03.117 OS=Oryza sativa subsp. japonica GN=P0534A03.117 PE=4 SV=1	0.423503	0.0355497
B9FPL0	Uncharacterized protein OS=Oryza sativa subsp. japonica GN=OsJ_18535 PE=4 SV=1	0.423457	0.0355219
Q10D12	Transferase family protein, expressed OS=Oryza sativa subsp. japonica GN=LOC_Os03g53360 PE=4 SV=1	0.423135	0.0353278
A2Y4X9	Putative uncharacterized protein OS=Oryza sativa subsp. indica GN=OsI_20054 PE=4 SV=1	0.422111	0.0347148
B8BBD5	Putative uncharacterized protein OS=Oryza sativa subsp. indica GN=OsI_28049 PE=4 SV=1	0.421821	0.0345429
A2WVV5	Putative uncharacterized protein OS=Oryza sativa subsp. indica GN=OsI_04027 PE=4 SV=1	0.421558	0.0343877
Q2QYL3	Non-specific lipid-transfer protein 3 OS=Oryza sativa subsp. japonica GN=LTP110-A PE=2 SV=1	0.420342	0.0336751
B8BMI1	DNA replication licensing factor MCM7 OS=Oryza sativa subsp. indica GN=MCM7 PE=3 SV=1	0.420202	0.0335938
A2Y176	Putative uncharacterized protein OS=Oryza sativa subsp. indica GN=OsI_18758 PE=4 SV=1	0.42	0.0334767
B9FFD3	Putative 12-oxophytodienoate reductase 13 OS=Oryza sativa subsp. japonica GN=OPR13 PE=2 SV=1	0.41974	0.0333262
Q6I612	Os05g0556400 protein OS=Oryza sativa subsp. japonica GN=Os05g0556400 PE=2 SV=1	0.418856	0.0328191
Q9AX74	Protein YIPF OS=Oryza sativa subsp. japonica GN=Os01g0610500 PE=3 SV=1	0.417854	0.0322508
Q6Z8S1	Os08g0442300 protein OS=Oryza sativa subsp. japonica GN=P0708B04.3-1 PE=4 SV=1	0.41779	0.0322143
B8AFS0	Putative uncharacterized protein OS=Oryza sativa subsp. indica GN=OsI_08174 PE=4 SV=1	0.417636	0.0321276
Q69TB0	Os09g0297100 protein OS=Oryza sativa subsp. japonica GN=Os09g0297100 PE=2 SV=1	0.417035	0.0317914
B8BHV1	Uncharacterized protein OS=Oryza sativa subsp. indica GN=OsI_34298 PE=4 SV=1	0.416955	0.0317466
A0A0P0VL88	Os02g0590800 protein (Fragment) OS=Oryza sativa subsp. japonica GN=Os02g0590800 PE=4 SV=1	0.416814	0.0316681
A2YMB7	Beta-amylase OS=Oryza sativa subsp. indica GN=OsI_26372 PE=3 SV=1	0.415971	0.0312018
Q10PV5	3-ketoacyl-CoA synthase OS=Oryza sativa subsp. japonica GN=LOC_Os03g12030 PE=2 SV=1	0.415802	0.0311087
B8AB83	Putative uncharacterized protein OS=Oryza sativa subsp. indica GN=OsI_04153 PE=4 SV=1	0.415797	0.0311061
Q5W659	Protein G1-like9 OS=Oryza sativa subsp. japonica GN=G1L9 PE=1 SV=1	0.414978	0.0306584
A3BP16	Uncharacterized protein OS=Oryza sativa subsp. japonica GN=OsJ_25816 PE=4 SV=1	0.4145	0.0303994
B9FB52	Uncharacterized protein OS=Oryza sativa subsp. japonica GN=OsJ_12307 PE=3 SV=1	0.413481	0.0298525
B8AEU1	Putative uncharacterized protein OS=Oryza sativa subsp. indica GN=OsI_09437 PE=4 SV=1	0.413439	0.02983
A3AJ89	Uncharacterized protein OS=Oryza sativa subsp. japonica GN=OsJ_11326 PE=4 SV=1	0.410593	0.0283412
B8BJK2	Putative uncharacterized protein OS=Oryza sativa subsp. indica GN=OsI_35445 PE=4 SV=1	0.409943	0.0280092
A2Y4N3	Putative uncharacterized protein OS=Oryza sativa subsp. indica GN=OsI_19958 PE=4 SV=1	0.408912	0.027488
Q10BH4	Expressed protein OS=Oryza sativa subsp. japonica GN=Os03g0817800 PE=2 SV=1	0.408889	0.0274763
Q9FVI3	Tubulin alpha chain OS=Oryza sativa GN=TubA1 PE=3 SV=1	0.405622	0.0258722
A2ZGT9	Putative uncharacterized protein OS=Oryza sativa subsp. indica GN=OsI_36995 PE=4 SV=1	0.40427	0.0252287
A2YA46	Glycosyltransferase OS=Oryza sativa subsp. indica GN=OsI_21959 PE=3 SV=1	0.404036	0.0251181
A2YGW2	Putative uncharacterized protein OS=Oryza sativa subsp. indica GN=OsI_24425 PE=4 SV=1	0.403723	0.0249715
A2YU57	Putative uncharacterized protein OS=Oryza sativa subsp. indica GN=OsI_28867 PE=4 SV=1	0.403256	0.0247536
Q84M59	Expressed protein OS=Oryza sativa subsp. japonica GN=LOC_Os03g59300 PE=2 SV=1	0.402662	0.0244785
A0A0R6UPD3	CslF6 OS=Oryza sativa PE=2 SV=1	0.402086	0.0242137
B8ADS5	Putative uncharacterized protein OS=Oryza sativa subsp. indica GN=OsI_06250 PE=4 SV=1	0.40096	0.0237028
Q5JM88	Os01g0973400 protein OS=Oryza sativa subsp. japonica GN=Os01g0973400 PE=2 SV=1	0.400724	0.0235966
Q10S41	Methyltransferase OS=Oryza sativa subsp. japonica GN=ArsM1 PE=2 SV=1	0.396711	0.0218447
A2Y5J3	Putative uncharacterized protein OS=Oryza sativa subsp. indica GN=OsI_20262 PE=4 SV=1	0.394511	0.0209266
A2XYB3	Putative uncharacterized protein OS=Oryza sativa subsp. indica GN=OsI_17692 PE=4 SV=1	0.394366	0.0208671
B9GCP2	Uncharacterized protein OS=Oryza sativa subsp. japonica GN=OsJ_35781 PE=4 SV=1	0.393148	0.0203723
A0A0P0XGW9	Os08g0481950 protein OS=Oryza sativa subsp. japonica GN=Os08g0481950 PE=3 SV=1	0.392423	0.0200818
B8AFG5	Putative uncharacterized protein OS=Oryza sativa subsp. indica GN=OsI_08085 PE=4 SV=1	0.392254	0.0200145
Q6K2W8	Os09g0119600 protein OS=Oryza sativa subsp. japonica GN=Os09g0119600 PE=2 SV=1	0.391089	0.0195555
B8AJ94	Putative uncharacterized protein OS=Oryza sativa subsp. indica GN=OsI_06182 PE=4 SV=1	0.391047	0.0195391
Q84QW4	Os08g0524400 protein OS=Oryza sativa subsp. japonica GN=OJ1191_A10.104 PE=4 SV=1	0.389744	0.0190351
A2XP75	Putative uncharacterized protein OS=Oryza sativa subsp. indica GN=OsI_14379 PE=4 SV=1	0.389561	0.0189654
A2XLA1	Coatomer subunit alpha OS=Oryza sativa subsp. indica GN=OsI_13245 PE=4 SV=1	0.388702	0.0186393
P37834	Peroxidase 1 OS=Oryza sativa subsp. japonica GN=PRX74 PE=2 SV=2	0.388114	0.0184188
Q6I5E1	Os05g0590000 protein OS=Oryza sativa subsp. japonica GN=Os05g0590000 PE=3 SV=1	0.386348	0.017768
B8AN84	Putative uncharacterized protein OS=Oryza sativa subsp. indica GN=OsI_14291 PE=4 SV=1	0.386012	0.0176461
B8AJS3	Reticulon-like protein OS=Oryza sativa subsp. indica GN=OsI_11972 PE=4 SV=1	0.385609	0.0175007
Q6H628	Monothiol glutaredoxin-S6 OS=Oryza sativa subsp. japonica GN=GRXS6 PE=2 SV=1	0.384843	0.0172269
A2ZLP6	Putative uncharacterized protein OS=Oryza sativa subsp. indica GN=OsI_38742 PE=4 SV=1	0.384831	0.0172229
Q5ZCR4	Putative SAC domain protein 9 OS=Oryza sativa subsp. japonica GN=B1157F09.10 PE=4 SV=1	0.38415	0.0169823
Q9LJ20	Os01g0278950 protein OS=Oryza sativa subsp. japonica GN=P0025D05.29 PE=4 SV=1	0.382716	0.0164838
Q69UW6	Os07g0634600 protein OS=Oryza sativa subsp. japonica GN=P0455H11.118-1 PE=2 SV=1	0.381932	0.016216
B8ANF3	Putative uncharacterized protein OS=Oryza sativa subsp. indica GN=OsI_11367 PE=4 SV=1	0.381775	0.0161628
Q7F0M8	Putative CRK1 protein(Cdc2-related kinase 1) OS=Oryza sativa subsp. japonica GN=P0450A04.137 PE=4 SV=1	0.381534	0.0160814
B9FVV0	Cytosine-specific methyltransferase OS=Oryza sativa subsp. japonica GN=OsJ_23341 PE=3 SV=1	0.378679	0.0151397
Q8H367	Os07g0413800 protein OS=Oryza sativa subsp. japonica GN=Os07g0413800 PE=2 SV=1	0.378603	0.0151153
Q8LMQ4	Putative uncharacterized protein OSJNBa0011L14.7 OS=Oryza sativa subsp. japonica GN=OSJNBa0011L14.7 PE=4 SV=1	0.378527	0.0150907
A2ZB88	Putative uncharacterized protein OS=Oryza sativa subsp. indica GN=OsI_35034 PE=4 SV=1	0.375893	0.0142617
A2XFH0	Putative uncharacterized protein OS=Oryza sativa subsp. indica GN=OsI_11109 PE=4 SV=1	0.375424	0.0141179
Q25AL8	H0212B02.9 protein OS=Oryza sativa GN=H0212B02.9 PE=4 SV=1	0.37315	0.0134357
B8BDB0	Putative uncharacterized protein OS=Oryza sativa subsp. indica GN=OsI_31951 PE=4 SV=1	0.372769	0.0133239
Q0JFI2	Os04g0101400 protein OS=Oryza sativa subsp. japonica GN=Os04g0101400 PE=2 SV=1	0.372537	0.013256
Q0DSS4	Os03g0291800 protein (Fragment) OS=Oryza sativa subsp. japonica GN=Os03g0291800 PE=4 SV=1	0.371384	0.0129235
A2ZUM2	Uncharacterized protein OS=Oryza sativa subsp. japonica GN=OsJ_02309 PE=4 SV=1	0.370794	0.0127556
Q6Z0V9	Os02g0308800 protein OS=Oryza sativa subsp. japonica GN=Os02g0308800 PE=2 SV=1	0.369928	0.0125125
B8B951	Putative uncharacterized protein OS=Oryza sativa subsp. indica GN=OsI_30059 PE=4 SV=1	0.368037	0.0119934
B9FWX1	Cellulose synthase OS=Oryza sativa subsp. japonica GN=OsJ_24012 PE=3 SV=1	0.367503	0.0118502
B8AGT9	Putative uncharacterized protein OS=Oryza sativa subsp. indica GN=OsI_08549 PE=4 SV=1	0.365103	0.0112213
Q7XAM2	Os07g0599000 protein OS=Oryza sativa subsp. japonica GN=OJ1634_B10.107 PE=4 SV=1	0.364372	0.0110352
B8AYC8	Putative uncharacterized protein OS=Oryza sativa subsp. indica GN=OsI_20013 PE=4 SV=1	0.362052	0.0104596
Q84M79	Expressed protein OS=Oryza sativa subsp. japonica GN=Os03g0857600 PE=2 SV=1	0.360506	0.0100891
A2WZY4	Putative uncharacterized protein OS=Oryza sativa subsp. indica GN=OsI_05525 PE=3 SV=1	0.358864	0.00970676
B8A9B6	Putative uncharacterized protein OS=Oryza sativa subsp. indica GN=OsI_02243 PE=4 SV=1	0.35772	0.00944718
A2XPB0	Putative uncharacterized protein OS=Oryza sativa subsp. indica GN=OsI_14422 PE=4 SV=1	0.35681	0.00924433
A2XSY0	Carboxypeptidase OS=Oryza sativa subsp. indica GN=OsI_15713 PE=3 SV=1	0.356098	0.00908807
B8AY35	Fructose-bisphosphate aldolase OS=Oryza sativa subsp. indica GN=OsI_19907 PE=3 SV=1	0.354853	0.00881982
A2X475	Putative uncharacterized protein OS=Oryza sativa subsp. indica GN=OsI_07009 PE=4 SV=1	0.354626	0.0087716
A2Z9C9	Uncharacterized protein OS=Oryza sativa subsp. indica GN=OsI_34329 PE=3 SV=1	0.354582	0.0087623
Q0JBU4	Os04g0509400 protein OS=Oryza sativa subsp. japonica GN=Os04g0509400 PE=2 SV=2	0.352681	0.00836668
Q2QWZ9	Transmembrane 9 superfamily member OS=Oryza sativa subsp. japonica GN=LOC_Os12g07670 PE=2 SV=1	0.352262	0.00828138
Q0JBZ2	Gamma-tubulin complex component OS=Oryza sativa subsp. japonica GN=Os04g0501700 PE=2 SV=1	0.352007	0.00822978
B8A6K4	Peroxidase OS=Oryza sativa subsp. indica GN=OsI_00829 PE=3 SV=1	0.344216	0.00677094
A2XDB9	Putative uncharacterized protein OS=Oryza sativa subsp. indica GN=OsI_10302 PE=3 SV=1	0.34277	0.00652395
A2WUX5	Putative uncharacterized protein OS=Oryza sativa subsp. indica GN=OsI_03687 PE=4 SV=1	0.341709	0.00634733
A2Y6R1	Glycosyltransferase OS=Oryza sativa subsp. indica GN=OsI_20704 PE=3 SV=1	0.341346	0.00628788
A2X367	Putative uncharacterized protein OS=Oryza sativa subsp. indica GN=OsI_06648 PE=4 SV=1	0.340941	0.00622192
Q6Z461	Squamosa promoter-binding-like protein 13 OS=Oryza sativa subsp. japonica GN=SPL13 PE=2 SV=1	0.340827	0.00620348
A2Y4S9	Cytochrome c OS=Oryza sativa subsp. indica GN=CC-1 PE=3 SV=1	0.340555	0.00615956
A2XAA0	Putative uncharacterized protein OS=Oryza sativa subsp. indica GN=OsI_09178 PE=3 SV=1	0.336514	0.00553637
Q0E0T5	Os02g0524600 protein (Fragment) OS=Oryza sativa subsp. japonica GN=Os02g0524600 PE=4 SV=1	0.334973	0.00531218
Q60EA5	Secretory carrier-associated membrane protein 3 OS=Oryza sativa subsp. japonica GN=SCAMP3 PE=2 SV=1	0.334065	0.00518355
B9FMJ3	Kinesin-like protein KIN-13A OS=Oryza sativa subsp. japonica GN=KIN13A PE=1 SV=1	0.333856	0.0051543
Q10DW3	Os03g0717600 protein OS=Oryza sativa subsp. japonica GN=LOC_Os03g50850 PE=4 SV=1	0.332447	0.00496046
A2YMK6	Putative uncharacterized protein OS=Oryza sativa subsp. indica GN=OsI_26458 PE=4 SV=1	0.331874	0.00488332
B8AND0	Putative uncharacterized protein OS=Oryza sativa subsp. indica GN=OsI_09982 PE=4 SV=1	0.330864	0.00474969
B9EYY8	Uncharacterized protein OS=Oryza sativa subsp. japonica GN=OsJ_03109 PE=4 SV=1	0.326147	0.00416339
B8B930	Purple acid phosphatase OS=Oryza sativa subsp. indica GN=OsI_30014 PE=3 SV=1	0.323725	0.00388572
Q0ITC0	Endo-1,31,4-beta-D-glucanase, putative, expressed OS=Oryza sativa subsp. japonica GN=Os11g0275200 PE=2 SV=1	0.323699	0.00388286
A0A0P0XAI6	Os07g0682800 protein (Fragment) OS=Oryza sativa subsp. japonica GN=Os07g0682800 PE=3 SV=1	0.321506	0.00364452
Q2R2G6	RWD domain containing protein, expressed OS=Oryza sativa subsp. japonica GN=LOC_Os11g35870 PE=4 SV=2	0.3214	0.00363331
A2WTG9	Putative uncharacterized protein OS=Oryza sativa subsp. indica GN=OsI_03152 PE=3 SV=1	0.320851	0.00357569
Q6Z8M8	Squamosa promoter-binding-like protein 15 OS=Oryza sativa subsp. japonica GN=SPL15 PE=2 SV=1	0.317054	0.00319676
Q7X672	Putative CDPK-related protein kinase OS=Oryza sativa subsp. japonica GN=P0560B08.122 PE=4 SV=1	0.312205	0.0027607
A2YXP1	Putative uncharacterized protein OS=Oryza sativa subsp. indica GN=OsI_30111 PE=4 SV=1	0.311688	0.00271722
Q84SC3	Os08g0162800 protein OS=Oryza sativa subsp. japonica GN=P0577B11.140 PE=2 SV=1	0.310241	0.00259838
B9FBC6	Uncharacterized protein OS=Oryza sativa subsp. japonica GN=OsJ_12449 PE=3 SV=1	0.310164	0.00259221
B8AY88	Putative uncharacterized protein OS=Oryza sativa subsp. indica GN=OsI_19939 PE=3 SV=1	0.305408	0.00223169
Q5QLS1	Arabinogalactan protein-like OS=Oryza sativa subsp. japonica GN=Os01g0668100 PE=2 SV=1	0.30273	0.00204733
A2X3X6	Putative uncharacterized protein OS=Oryza sativa subsp. indica GN=OsI_06909 PE=4 SV=1	0.297533	0.00172506
Q652I7	Os06g0671800 protein OS=Oryza sativa subsp. japonica GN=Os06g0671800 PE=4 SV=1	0.295918	0.00163388
A2Z2G9	Putative uncharacterized protein OS=Oryza sativa subsp. indica GN=OsI_31806 PE=4 SV=1	0.295474	0.00160948
B8BPH4	UDP-glucose 6-dehydrogenase OS=Oryza sativa subsp. indica GN=OsI_38224 PE=3 SV=1	0.29299	0.00147858
A2WKY2	Putative uncharacterized protein OS=Oryza sativa subsp. indica GN=OsI_00494 PE=4 SV=1	0.292428	0.00145021
B8AI00	Glycosyltransferase OS=Oryza sativa subsp. indica GN=OsI_07268 PE=3 SV=1	0.290049	0.00133502
B9EXP9	Beta-galactosidase OS=Oryza sativa subsp. japonica GN=OsJ_02342 PE=3 SV=1	0.288811	0.00127814
P37891	Serine carboxypeptidase 3 OS=Oryza sativa subsp. japonica GN=CBP3 PE=2 SV=1	0.28688	0.0011934
B8B8V3	Putative uncharacterized protein OS=Oryza sativa subsp. indica GN=OsI_29960 PE=4 SV=1	0.282245	0.00100878
A2XMJ0	Putative uncharacterized protein OS=Oryza sativa subsp. indica GN=OsI_13744 PE=3 SV=1	0.27866	0.000882832
A2YII5	Putative uncharacterized protein OS=Oryza sativa subsp. indica GN=OsI_25029 PE=4 SV=1	0.274948	0.000766503
Q6Z3T9	Os08g0505900 protein OS=Oryza sativa subsp. japonica GN=Os08g0505900 PE=2 SV=1	0.274275	0.000746834
Q9SDE9	Os01g0273800 protein OS=Oryza sativa subsp. japonica GN=Os01g0273800 PE=2 SV=1	0.27112	0.000660191
Q69J38	Os07g0606800 protein OS=Oryza sativa subsp. japonica GN=Os07g0606800 PE=4 SV=1	0.266289	0.000543905
Q9ST85	Peroxidase OS=Oryza sativa GN=q3037.12 PE=3 SV=1	0.266126	0.000540295
A3C125	Acyl carrier protein OS=Oryza sativa subsp. japonica GN=OsJ_30173 PE=3 SV=1	0.265545	0.000527635
A2XA82	UMP-CMP kinase OS=Oryza sativa subsp. indica GN=OsI_09157 PE=3 SV=1	0.262622	0.000467582
A2Y2C9	Putative uncharacterized protein OS=Oryza sativa subsp. indica GN=OsI_19159 PE=4 SV=1	0.251596	0.000290047
B9G625	Uncharacterized protein OS=Oryza sativa subsp. japonica GN=OsJ_31768 PE=4 SV=1	0.246094	0.000225434
Q6L4L7	Putative glyoxysomal fatty acid beta-oxidation multifunctional protein OS=Oryza sativa subsp. japonica GN=P0530H10.17 PE=3 SV=1	0.243628	0.000200731
B9EXF2	DNA helicase OS=Oryza sativa subsp. japonica GN=OsJ_02146 PE=3 SV=1	0.242311	0.00018851
Q2R1U4	CDK5RAP1-like protein OS=Oryza sativa subsp. japonica GN=Os11g0592800 PE=2 SV=1	0.241128	0.000178079
B9FM48	Uncharacterized protein OS=Oryza sativa subsp. japonica GN=OsJ_16875 PE=3 SV=1	0.238552	0.000157061
Q6AVK1	Costars family protein OS=Oryza sativa subsp. japonica GN=Os03g0690000 PE=3 SV=1	0.238213	0.000154459
B8ACG2	Putative uncharacterized protein OS=Oryza sativa subsp. indica GN=OsI_04478 PE=4 SV=1	0.232429	0.00011543
Q43594	Tubulin beta-1 chain OS=Oryza sativa subsp. japonica GN=TUBB1 PE=2 SV=2	0.221483	6.42509e-05
A2WV32	Cellulose synthase A catalytic subunit 4 [UDP-forming] OS=Oryza sativa subsp. indica GN=CESA4 PE=2 SV=2	0.21906	5.60681e-05
A2XME8	Non-specific serine/threonine protein kinase OS=Oryza sativa subsp. indica GN=OsI_13698 PE=3 SV=1	0.216236	4.76821e-05
A2XYQ1	Putative uncharacterized protein OS=Oryza sativa subsp. indica GN=OsI_17833 PE=3 SV=1	0.212745	3.88411e-05
A2X776	Putative uncharacterized protein OS=Oryza sativa subsp. indica GN=OsI_08068 PE=4 SV=1	0.202741	2.0901e-05
B8AZX3	DNA replication licensing factor MCM6 OS=Oryza sativa subsp. indica GN=MCM6 PE=3 SV=1	0.202624	2.07438e-05
Q6AVH9	Expressed protein OS=Oryza sativa subsp. japonica GN=OSJNBa0079G12.5 PE=4 SV=1	0.188926	8.14574e-06
A2XLN7	Putative uncharacterized protein OS=Oryza sativa subsp. indica GN=OsI_13387 PE=3 SV=1	0.179151	3.90092e-06
Q69Q38	Os06g0607100 protein OS=Oryza sativa subsp. japonica GN=Os06g0607100 PE=2 SV=1	0.15923	7.00871e-07
A0A0N7KFQ4	Os02g0626400 protein (Fragment) OS=Oryza sativa subsp. japonica GN=Os02g0626400 PE=3 SV=1	0.140208	9.66179e-08
B8AJ23	Putative uncharacterized protein OS=Oryza sativa subsp. indica GN=OsI_07539 PE=4 SV=1	0.12692	1.86599e-08
Q7XRT6	OSJNBa0042F21.7 protein OS=Oryza sativa subsp. japonica GN=OSJNBa0042F21.7 PE=4 SV=2	0.115722	3.77023e-09
A2Y3F5	Putative uncharacterized protein OS=Oryza sativa subsp. indica GN=OsI_19539 PE=4 SV=1	0.105178	6.69251e-10
