# Supplementary material for: Proteomic analysis of the rice (Oryza officinalis) provides clues on molecular tagging of proteins for brown planthopper resistance
Source: BMC Plant Biol. 2019 Jan 18;19:30. doi: 10.1186/s12870-018-1622-9 (PMC6339371; doi:10.1186/s12870-018-1622-9)
Supplement: Supplementary file 4 — Table S4. List of 470 differentially expressed proteins in hybrid generations upon BPH infestation. (XLSX 38 kb) [file 12870_2018_1622_MOESM4_ESM.xlsx]

## Sheet: Sheet1
Table S4 List of 470 differentially abundant proteins in hybrid generations upon BPH infestation
Accession	Description	fold change (H/HCK)	P-value (H/HCK)
B8BMH5	Lipoxygenase OS=Oryza sativa subsp. indica GN=OsI_38715 PE=3 SV=1	10.5123	3.48769e-19
B8BMH9	Lipoxygenase OS=Oryza sativa subsp. indica GN=OsI_38719 PE=3 SV=1	6.40895	1.35325e-12
A2ZLU3	Putative uncharacterized protein OS=Oryza sativa subsp. indica GN=OsI_38787 PE=4 SV=1	4.19388	3.97557e-08
Q9FSE5	Lipoxygenase OS=Oryza sativa GN=rci-1 PE=2 SV=1	4.05916	7.91768e-08
A2Z3I8	Putative uncharacterized protein OS=Oryza sativa subsp. indica GN=OsI_32193 PE=3 SV=1	3.80952	2.89757e-07
Q2QRZ8	Uncharacterized protein OS=Oryza sativa subsp. japonica GN=LOC_Os12g25840 PE=4 SV=1	3.48795	1.60326e-06
Q2R0I1	Dirigent-like protein, expressed OS=Oryza sativa subsp. japonica GN=Os11g0644700 PE=4 SV=1	3.37237	2.997e-06
B8BMI7	Putative uncharacterized protein OS=Oryza sativa subsp. indica GN=OsI_38740 PE=3 SV=1	3.34021	3.57046e-06
A2Z2G9	Putative uncharacterized protein OS=Oryza sativa subsp. indica GN=OsI_31806 PE=4 SV=1	3.29721	4.51493e-06
A2XLT7	Lipoxygenase OS=Oryza sativa subsp. indica GN=OsI_13441 PE=3 SV=1	3.28571	4.80788e-06
A2Z9C9	Uncharacterized protein OS=Oryza sativa subsp. indica GN=OsI_34329 PE=3 SV=1	3.27943	4.97598e-06
A2WUX5	Putative uncharacterized protein OS=Oryza sativa subsp. indica GN=OsI_03687 PE=4 SV=1	3.2585	5.58058e-06
A2Z3L2	Putative uncharacterized protein OS=Oryza sativa subsp. indica GN=OsI_32218 PE=3 SV=1	3.15862	9.66847e-06
B8B930	Purple acid phosphatase OS=Oryza sativa subsp. indica GN=OsI_30014 PE=3 SV=1	3.13693	1.08993e-05
A2Y7P0	Putative uncharacterized protein OS=Oryza sativa subsp. indica GN=OsI_21059 PE=4 SV=1	3.11905	1.20333e-05
Q0J0L9	Os09g0493600 protein OS=Oryza sativa subsp. japonica GN=Os09g0493600 PE=2 SV=1	3.09574	1.36918e-05
A2WML4	Putative uncharacterized protein OS=Oryza sativa subsp. indica GN=OsI_01081 PE=3 SV=1	3.08241	1.47432e-05
Q33A68	Retrotransposon protein, putative, Ty3-gypsy subclass OS=Oryza sativa subsp. japonica GN=LOC_Os10g14970 PE=4 SV=1	3.06667	1.60901e-05
A3AU82	3-oxoacyl-[acyl-carrier-protein] synthase OS=Oryza sativa subsp. japonica GN=OsJ_14945 PE=3 SV=1	2.99472	2.40196e-05
Q2R1U4	CDK5RAP1-like protein OS=Oryza sativa subsp. japonica GN=Os11g0592800 PE=2 SV=1	2.89394	4.22321e-05
A0A0P0X2H7	Os07g0158300 protein (Fragment) OS=Oryza sativa subsp. japonica GN=Os07g0158300 PE=4 SV=1	2.88309	4.48853e-05
A2Z9J0	Uncharacterized protein OS=Oryza sativa subsp. indica GN=OsI_34389 PE=3 SV=1	2.83442	5.90268e-05
A2Y6R1	Glycosyltransferase OS=Oryza sativa subsp. indica GN=OsI_20704 PE=3 SV=1	2.75926	9.02294e-05
Q6Z1V4	Photosystem II reaction center protein L OS=Oryza sativa subsp. japonica GN=psbL PE=3 SV=1	2.71806	0.000113935
A3AJ89	Uncharacterized protein OS=Oryza sativa subsp. japonica GN=OsJ_11326 PE=4 SV=1	2.71353	0.000116898
A2X9T6	Putative uncharacterized protein OS=Oryza sativa subsp. indica GN=OsI_09007 PE=3 SV=1	2.71309	0.000117193
B9EU42	Uncharacterized protein OS=Oryza sativa subsp. japonica GN=OsJ_00897 PE=4 SV=1	2.70071	0.000125712
A2XZ01	Putative uncharacterized protein OS=Oryza sativa subsp. indica GN=OsI_17934 PE=4 SV=1	2.69841	0.000127363
B8ANF1	Magnesium-chelatase subunit ChlH, chloroplastic OS=Oryza sativa subsp. indica GN=CHLH PE=3 SV=1	2.65034	0.000167342
A0A173CU12	50S ribosomal protein L16, chloroplastic OS=Oryza sativa subsp. indica GN=rpl16 PE=3 SV=1	2.62297	0.000195521
C8TFD3	Putative uncharacterized protein K0122H06.4 OS=Oryza sativa subsp. indica GN=K0122H06.4 PE=4 SV=1	2.62121	0.000197493
Q7XDY9	Rubisco accumulation factor 1, chloroplastic OS=Oryza sativa subsp. japonica GN=RAF1 PE=2 SV=1	2.615	0.0002046
B8AY88	Putative uncharacterized protein OS=Oryza sativa subsp. indica GN=OsI_19939 PE=3 SV=1	2.6139	0.000205885
B8BLA2	Putative uncharacterized protein OS=Oryza sativa subsp. indica GN=OsI_36639 PE=4 SV=1	2.59046	0.00023529
Q2R776	Endo-1,31,4-beta-D-glucanase, putative, expressed OS=Oryza sativa subsp. japonica GN=LOC_Os11g17540 PE=4 SV=1	2.57553	0.000256183
A2XAA0	Putative uncharacterized protein OS=Oryza sativa subsp. indica GN=OsI_09178 PE=3 SV=1	2.56202	0.000276701
Q0JEB0	Os04g0303900 protein OS=Oryza sativa subsp. japonica GN=Os04g0303900 PE=4 SV=1	2.53963	0.000314393
B8AB83	Putative uncharacterized protein OS=Oryza sativa subsp. indica GN=OsI_04153 PE=4 SV=1	2.52676	0.000338363
A2Z5I0	Uncharacterized protein OS=Oryza sativa subsp. indica GN=OsI_32907 PE=4 SV=1	2.52158	0.000348518
P0C493	30S ribosomal protein S8, chloroplastic OS=Oryza sativa subsp. indica GN=rps8 PE=3 SV=1	2.51881	0.000354068
A2X736	Putative uncharacterized protein OS=Oryza sativa subsp. indica GN=OsI_08028 PE=4 SV=1	2.50844	0.000375661
A2Y2N2	Putative uncharacterized protein OS=Oryza sativa subsp. indica GN=OsI_19265 PE=4 SV=1	2.50751	0.000377662
E5D3J5	17.5 kDa heat shock protein OS=Oryza sativa subsp. japonica PE=2 SV=1	2.45767	0.000502139
A3A0D0	Uncharacterized protein OS=Oryza sativa subsp. japonica GN=OsJ_04348 PE=4 SV=1	2.45261	0.000516856
Q5ZCR4	Putative SAC domain protein 9 OS=Oryza sativa subsp. japonica GN=B1157F09.10 PE=4 SV=1	2.44784	0.000531171
Q6Z7B3	Heat shock factor protein hsf8-like OS=Oryza sativa subsp. japonica GN=Os02g0115600 PE=2 SV=1	2.43567	0.000569468
B8AED8	Putative uncharacterized protein OS=Oryza sativa subsp. indica GN=OsI_09310 PE=4 SV=1	2.43042	0.000586815
B8A7S3	Putative uncharacterized protein OS=Oryza sativa subsp. indica GN=OsI_04818 PE=3 SV=1	2.42929	0.000590613
Q69WH2	Os06g0332800 protein OS=Oryza sativa subsp. japonica GN=Os06g0332800 PE=2 SV=1	2.42511	0.000604929
Q10SV7	Expressed protein OS=Oryza sativa subsp. japonica GN=Os03g0109700 PE=2 SV=1	2.42411	0.000608399
A2YC62	Putative uncharacterized protein OS=Oryza sativa subsp. indica GN=OsI_22693 PE=3 SV=1	2.4048	0.000679481
B8BI47	Uncharacterized protein OS=Oryza sativa subsp. indica GN=OsI_34565 PE=4 SV=1	2.39671	0.000711686
B8BHZ1	30S ribosomal protein S14, chloroplastic OS=Oryza sativa subsp. indica GN=rps14 PE=3 SV=1	2.38835	0.000746557
Q84YJ8	Os08g0510400 protein OS=Oryza sativa subsp. japonica GN=Os08g0510400 PE=2 SV=1	2.36364	0.000860019
B8ACJ7	Putative uncharacterized protein OS=Oryza sativa subsp. indica GN=OsI_01398 PE=4 SV=1	2.35546	0.000901235
A2Z7A7	Uncharacterized protein OS=Oryza sativa subsp. indica GN=OsI_33583 PE=3 SV=1	2.34627	0.000949939
Q10T66	Expressed protein OS=Oryza sativa subsp. japonica GN=Os03g0100200 PE=2 SV=1	2.34429	0.000960775
B9G7K8	Uncharacterized protein OS=Oryza sativa subsp. japonica GN=OsJ_30772 PE=3 SV=1	2.33445	0.00101643
B9G7A8	Uncharacterized protein OS=Oryza sativa subsp. japonica GN=OsJ_30567 PE=4 SV=1	2.29796	0.00125267
B8AQ33	Putative uncharacterized protein OS=Oryza sativa subsp. indica GN=OsI_10381 PE=3 SV=1	2.29605	0.00126642
Q6YUV4	Os02g0189000 protein OS=Oryza sativa subsp. japonica GN=Os02g0189000 PE=2 SV=1	2.25957	0.00156062
A2Y980	Putative uncharacterized protein OS=Oryza sativa subsp. indica GN=OsI_21619 PE=4 SV=1	2.24177	0.00172797
Q0DHB7	Expansin-A4 OS=Oryza sativa subsp. japonica GN=EXPA4 PE=2 SV=1	2.22937	0.00185509
Q6YYL6	Os08g0170400 protein OS=Oryza sativa subsp. japonica GN=Os08g0170400 PE=4 SV=1	2.21053	0.00206624
A0A0N9E0Y7	30S ribosomal protein S18, chloroplastic OS=Oryza sativa tropical japonica subgroup GN=rps18 PE=3 SV=1	2.20249	0.00216347
A2X9M9	Putative uncharacterized protein OS=Oryza sativa subsp. indica GN=OsI_08947 PE=4 SV=1	2.20208	0.00216847
Q10PV6	50S ribosomal protein L15, chloroplast, putative, expressed OS=Oryza sativa subsp. japonica GN=LOC_Os03g12020 PE=3 SV=1	2.20125	0.00217885
B9F159	Lysine--tRNA ligase OS=Oryza sativa subsp. japonica GN=OsJ_07579 PE=3 SV=1	2.20033	0.00219029
B9F1E6	Uncharacterized protein OS=Oryza sativa subsp. japonica GN=OsJ_07762 PE=4 SV=1	2.2	0.00219446
A0A0P0VSE5	Os03g0122200 protein (Fragment) OS=Oryza sativa subsp. japonica GN=Os03g0122200 PE=3 SV=1	2.19537	0.00225335
Q84Q72	18.1 kDa class I heat shock protein OS=Oryza sativa subsp. japonica GN=HSP18.1 PE=2 SV=1	2.18647	0.00237099
Q0E446	Os02g0137200 protein (Fragment) OS=Oryza sativa subsp. japonica GN=Os02g0137200 PE=3 SV=1	2.18302	0.00241825
B8AXU6	Putative uncharacterized protein OS=Oryza sativa subsp. indica GN=OsI_19812 PE=3 SV=1	2.1454	0.00299812
Q7XXR3	GDSL-like Lipase/Acylhydrolase family protein, expressed OS=Oryza sativa subsp. japonica GN=LOC_Os11g48070 PE=2 SV=1	2.14198	0.00305709
B8AGP8	Putative uncharacterized protein OS=Oryza sativa subsp. indica GN=OsI_08474 PE=4 SV=1	2.13976	0.00309624
Q2QP54	Elongation factor Ts OS=Oryza sativa subsp. japonica GN=LOC_Os12g35630 PE=3 SV=1	2.11332	0.00360028
A2YQ40	Putative uncharacterized protein OS=Oryza sativa subsp. indica GN=OsI_27400 PE=4 SV=1	2.11134	0.00364131
Q7X6E0	OSJNBa0061C08.8 protein OS=Oryza sativa subsp. japonica GN=OSJNBa0061C08.8 PE=3 SV=1	2.10862	0.00369813
Q0DM51	DEAD-box ATP-dependent RNA helicase 3, chloroplastic OS=Oryza sativa subsp. japonica GN=Os03g0827700 PE=2 SV=2	2.10783	0.00371487
Q6Z230	Uncharacterized protein OS=Oryza sativa subsp. japonica GN=OJ1111_H02.1 PE=4 SV=1	2.10352	0.00380726
A2Y0Y9	Putative uncharacterized protein OS=Oryza sativa subsp. indica GN=OsI_18669 PE=4 SV=1	2.08426	0.00424884
B0FFN6	Heat shock protein Hsp20 OS=Oryza sativa subsp. japonica PE=2 SV=1	2.07605	0.00445215
A2YJU3	Putative uncharacterized protein OS=Oryza sativa subsp. indica GN=OsI_25493 PE=4 SV=1	2.07053	0.00459423
B8B4L4	Putative uncharacterized protein OS=Oryza sativa subsp. indica GN=OsI_23693 PE=4 SV=1	2.07023	0.00460205
P0C473	30S ribosomal protein S16, chloroplastic OS=Oryza sativa GN=rps16 PE=3 SV=1	2.05844	0.00492139
Q2QU06	60 kDa chaperonin alpha subunit OS=Oryza sativa subsp. japonica GN=LOC_Os12g17910 PE=2 SV=1	2.05767	0.00494317
P14655	Glutamine synthetase, chloroplastic OS=Oryza sativa subsp. japonica GN=GLN2 PE=1 SV=1	2.05664	0.00497215
Q2R068	Os11g0657100 protein OS=Oryza sativa subsp. japonica GN=LOC_Os11g43600 PE=2 SV=1	2.05546	0.00500557
Q6KA61	Os02g0285800 protein OS=Oryza sativa subsp. japonica GN=Os02g0285800 PE=4 SV=1	2.04392	0.0053448
Q2QW46	Retrotransposon protein, putative, unclassified OS=Oryza sativa subsp. japonica GN=LOC_Os12g10610 PE=3 SV=1	2.04103	0.0054333
B9EUF8	Uncharacterized protein OS=Oryza sativa subsp. japonica GN=OsJ_04093 PE=4 SV=1	2.03613	0.00558681
A3AC56	Uncharacterized protein OS=Oryza sativa subsp. japonica GN=OsJ_08674 PE=4 SV=1	2.02486	0.00595588
A3CI16	Acyl carrier protein OS=Oryza sativa subsp. japonica GN=OsJ_36351 PE=3 SV=1	2.02406	0.00598303
A2YM59	Putative uncharacterized protein OS=Oryza sativa subsp. indica GN=OsI_26312 PE=4 SV=1	2.02102	0.0060873
Q6Z2T6	Geranylgeranyl diphosphate reductase, chloroplastic OS=Oryza sativa subsp. japonica GN=CHLP PE=2 SV=1	2.01966	0.0061342
A2XBZ0	Putative uncharacterized protein OS=Oryza sativa subsp. indica GN=OsI_09808 PE=3 SV=1	2.01581	0.00626974
Q9LWT6	Os06g0114000 protein OS=Oryza sativa subsp. japonica GN=Os06g0114000 PE=2 SV=1	2.01486	0.00630344
A2Z7X6	Uncharacterized protein OS=Oryza sativa subsp. indica GN=OsI_33814 PE=4 SV=1	2.01422	0.00632661
B8ASM5	Putative uncharacterized protein OS=Oryza sativa subsp. indica GN=OsI_16848 PE=4 SV=1	2.01064	0.00645635
Q84NN4	Thioredoxin-like protein CDSP32, chloroplastic OS=Oryza sativa subsp. japonica GN=CDSP32 PE=2 SV=1	2	0.00685761
B9FPL0	Uncharacterized protein OS=Oryza sativa subsp. japonica GN=OsJ_18535 PE=4 SV=1	2	0.00685761
A3C6G9	Glycine cleavage system H protein, mitochondrial OS=Oryza sativa subsp. japonica GN=GDCSH PE=1 SV=1	1.99846	0.00691773
A0A0P0UXI8	Os01g0118400 protein OS=Oryza sativa subsp. japonica GN=Os01g0118400 PE=4 SV=1	1.99812	0.00693088
A2XNL2	Putative uncharacterized protein OS=Oryza sativa subsp. indica GN=OsI_14156 PE=3 SV=1	1.99694	0.00697763
B9EZ91	Uncharacterized protein OS=Oryza sativa subsp. japonica GN=OsJ_00171 PE=3 SV=1	1.99314	0.00712935
Q0DPA4	Os03g0704000 protein OS=Oryza sativa subsp. japonica GN=Os03g0704000 PE=4 SV=2	1.99024	0.00724717
J3RQ64	50S ribosomal protein L32, chloroplastic OS=Oryza sativa subsp. indica GN=rpl32 PE=3 SV=1	1.98797	0.00734121
Q10LX6	Expressed protein OS=Oryza sativa subsp. japonica GN=LOC_Os03g21370 PE=4 SV=1	1.98407	0.00750476
Q6ER49	Peroxidase OS=Oryza sativa subsp. japonica GN=prx29 PE=2 SV=1	1.97977	0.00768975
A0A0N7EIV3	30S ribosomal protein S7, chloroplastic OS=Oryza sativa tropical japonica subgroup GN=rps7 PE=3 SV=1	1.97651	0.007833
A3AVN8	Uncharacterized protein OS=Oryza sativa subsp. japonica GN=OsJ_15504 PE=4 SV=1	1.96934	0.00815682
A2XVY3	Elongation factor G, chloroplastic OS=Oryza sativa subsp. indica GN=OsI_16800 PE=3 SV=1	1.96556	0.00833276
A2WKK2	Putative uncharacterized protein OS=Oryza sativa subsp. indica GN=OsI_00355 PE=4 SV=1	1.96552	0.00833491
E9KIP9	Photosystem I assembly protein Ycf4 OS=Oryza sativa subsp. japonica GN=ycf4 PE=3 SV=1	1.96491	0.00836345
B8B3Z2	Putative uncharacterized protein OS=Oryza sativa subsp. indica GN=OsI_22153 PE=4 SV=1	1.96223	0.00849098
A2WSX8	50S ribosomal protein L31 OS=Oryza sativa subsp. indica GN=OsI_02967 PE=3 SV=1	1.96021	0.00858878
B8BJK6	Putative uncharacterized protein OS=Oryza sativa subsp. indica GN=OsI_35454 PE=4 SV=1	1.94719	0.00924357
Q8S2E5	Ribose-phosphate pyrophosphokinase 3, chloroplastic OS=Oryza sativa subsp. japonica GN=Os01g0723600 PE=2 SV=1	1.94433	0.00939396
A2WTG9	Putative uncharacterized protein OS=Oryza sativa subsp. indica GN=OsI_03152 PE=3 SV=1	1.94004	0.00962394
B8AGZ1	Putative uncharacterized protein OS=Oryza sativa subsp. indica GN=OsI_05674 PE=4 SV=1	1.93989	0.00963178
A0A0P0VBL9	Os01g0899425 protein (Fragment) OS=Oryza sativa subsp. japonica GN=Os01g0899425 PE=4 SV=1	1.93764	0.0097545
B8B2J2	Putative uncharacterized protein OS=Oryza sativa subsp. indica GN=OsI_24491 PE=4 SV=1	1.93291	0.010018
Q2R483	Probable bifunctional methylthioribulose-1-phosphate dehydratase/enolase-phosphatase E1 OS=Oryza sativa subsp. japonica GN=Os11g0484000 PE=2 SV=1	1.93165	0.0100898
B8BCF0	Chlorophyll a-b binding protein, chloroplastic OS=Oryza sativa subsp. indica GN=OsI_31519 PE=3 SV=1	1.92982	0.0101938
Q10A76	Os10g0101200 protein OS=Oryza sativa subsp. japonica GN=LOC_Os10g01134 PE=2 SV=1	1.92817	0.0102894
B8AA50	Putative uncharacterized protein OS=Oryza sativa subsp. indica GN=OsI_03894 PE=4 SV=1	1.92797	0.010301
Q75GN6	Putative 40S ribosomal protein S26 OS=Oryza sativa subsp. japonica GN=OSJNBa0018K15.3 PE=4 SV=1	1.9258	0.0104277
B9EV82	Uncharacterized protein OS=Oryza sativa subsp. japonica GN=OsJ_01305 PE=3 SV=1	1.92578	0.0104285
A2Y6Q8	Glycosyltransferase OS=Oryza sativa subsp. indica GN=OsI_20702 PE=3 SV=1	1.92497	0.0104763
E9KIP3	NAD(P)H-quinone oxidoreductase subunit J, chloroplastic OS=Oryza sativa subsp. japonica GN=ndhJ PE=3 SV=1	1.92421	0.0105214
A2XI62	Putative uncharacterized protein OS=Oryza sativa subsp. indica GN=OsI_12123 PE=4 SV=1	1.92416	0.0105239
Q7F4T2	50S ribosomal protein L14, chloroplastic OS=Oryza sativa subsp. japonica GN=rpl14 PE=3 SV=1	1.92393	0.0105378
Q8LI83	Os01g0384300 protein OS=Oryza sativa subsp. japonica GN=OSJNBb0093M23.7 PE=4 SV=1	1.92187	0.0106603
A2XHA8	Putative uncharacterized protein OS=Oryza sativa subsp. indica GN=OsI_11785 PE=4 SV=1	1.92093	0.0107171
Q0DYU0	Os02g0668100 protein (Fragment) OS=Oryza sativa subsp. japonica GN=Os02g0668100 PE=3 SV=1	1.91827	0.0108787
Q650W6	Os09g0565200 protein OS=Oryza sativa subsp. japonica GN=Os09g0565200 PE=2 SV=1	1.9146	0.0111057
Q01HI6	OSIGBa0142I02-OSIGBa0101B20.3 protein OS=Oryza sativa GN=OSIGBa0142I02-OSIGBa0101B20.3 PE=4 SV=1	1.91126	0.0113158
Q10SM7	Peroxisomal membrane protein 11-1 OS=Oryza sativa subsp. japonica GN=PEX11-1 PE=2 SV=1	1.90148	0.0119552
E9KIN4	30S ribosomal protein S2, chloroplastic OS=Oryza sativa subsp. japonica GN=rps2 PE=3 SV=1	1.90084	0.0119982
Q0IPF7	Os12g0207600 protein OS=Oryza sativa subsp. japonica GN=Os12g0207600 PE=3 SV=1	1.89589	0.0123357
B8A8F9	Putative uncharacterized protein OS=Oryza sativa subsp. indica GN=OsI_04988 PE=3 SV=1	1.89573	0.0123472
B8AFH3	Putative uncharacterized protein OS=Oryza sativa subsp. indica GN=OsI_08011 PE=4 SV=1	1.89542	0.0123683
A2YNN3	Putative uncharacterized protein OS=Oryza sativa subsp. indica GN=OsI_26852 PE=4 SV=1	1.89449	0.0124334
A2XLM6	Probable zinc metalloprotease EGY3, chloroplastic OS=Oryza sativa subsp. indica GN=EGY3 PE=3 SV=1	1.89069	0.0127008
A0A0P0Y3G3	Os11g0544800 protein (Fragment) OS=Oryza sativa subsp. japonica GN=Os11g0544800 PE=3 SV=1	1.89033	0.0127267
A2YQN8	Putative uncharacterized protein OS=Oryza sativa subsp. indica GN=OsI_27607 PE=4 SV=1	1.88966	0.0127743
B9G727	Uncharacterized protein OS=Oryza sativa subsp. japonica GN=OsJ_32502 PE=3 SV=1	1.88712	0.012958
Q0E243	Os02g0273100 protein OS=Oryza sativa subsp. japonica GN=Os02g0273100 PE=2 SV=1	1.88345	0.0132269
Q653V9	Os06g0683200 protein OS=Oryza sativa subsp. japonica GN=Os06g0683200 PE=2 SV=1	1.88326	0.0132415
B8BCV5	Putative uncharacterized protein OS=Oryza sativa subsp. indica GN=OsI_31764 PE=4 SV=1	1.88166	0.0133607
Q6ZBZ2	Germin-like protein 8-14 OS=Oryza sativa subsp. japonica GN=GER5 PE=1 SV=1	1.87908	0.0135552
Q5JM88	Os01g0973400 protein OS=Oryza sativa subsp. japonica GN=Os01g0973400 PE=2 SV=1	1.87858	0.0135926
Q0J339	Os09g0262000 protein OS=Oryza sativa subsp. japonica GN=Os09g0262000 PE=3 SV=1	1.8766	0.0137441
Q6ZBG4	Os08g0392100 protein OS=Oryza sativa subsp. japonica GN=Os08g0392100 PE=3 SV=1	1.87437	0.0139169
P12153	30S ribosomal protein S19, chloroplastic OS=Oryza sativa subsp. japonica GN=rps19-A PE=3 SV=3	1.86856	0.0143765
B9F0N4	Uncharacterized protein OS=Oryza sativa subsp. japonica GN=OsJ_07197 PE=4 SV=1	1.86693	0.0145089
A2Y2C4	Putative uncharacterized protein OS=Oryza sativa subsp. indica GN=OsI_19156 PE=4 SV=1	1.86602	0.0145825
A2Y986	Putative uncharacterized protein OS=Oryza sativa subsp. indica GN=OsI_21624 PE=4 SV=1	1.86598	0.0145858
B8A9Y6	Putative uncharacterized protein OS=Oryza sativa subsp. indica GN=OsI_05341 PE=4 SV=1	1.86268	0.0148576
A0A0P0W172	Os03g0644850 protein (Fragment) OS=Oryza sativa subsp. japonica GN=Os03g0644850 PE=4 SV=1	1.85876	0.0151865
B8AY43	Putative uncharacterized protein OS=Oryza sativa subsp. indica GN=OsI_18469 PE=3 SV=1	1.85837	0.0152194
Q8H902	Putative DNA binding domain containing protein OS=Oryza sativa subsp. japonica GN=LOC_Os10g32540 PE=4 SV=1	1.8543	0.0155688
A2YFL7	50S ribosomal protein L35 OS=Oryza sativa subsp. indica GN=OsI_23900 PE=3 SV=1	1.85181	0.015787
Q65X08	Os05g0519400 protein OS=Oryza sativa subsp. japonica GN=Os05g0519400 PE=2 SV=1	1.84914	0.0160242
Q69S79	Os02g0575500 protein OS=Oryza sativa subsp. japonica GN=P0703B01.21-1 PE=4 SV=1	1.84869	0.016064
B8AG73	Putative uncharacterized protein OS=Oryza sativa subsp. indica GN=OsI_06901 PE=4 SV=1	1.8371	0.0171366
Q7XPL2	Oxygen-dependent coproporphyrinogen-III oxidase, chloroplastic OS=Oryza sativa subsp. japonica GN=CPX PE=2 SV=2	1.83686	0.017159
B9FID6	Uncharacterized protein OS=Oryza sativa subsp. japonica GN=OsJ_18503 PE=4 SV=1	1.82942	0.0178846
B8B3P0	Putative uncharacterized protein OS=Oryza sativa subsp. indica GN=OsI_22016 PE=3 SV=1	1.82824	0.0180021
Q6YZE2	Glutamate-1-semialdehyde 2,1-aminomutase, chloroplastic OS=Oryza sativa subsp. japonica GN=GSA PE=2 SV=1	1.82729	0.0180974
A2XFU0	Putative uncharacterized protein OS=Oryza sativa subsp. indica GN=OsI_11237 PE=4 SV=1	1.82416	0.0184155
Q2QSR7	Os12g0420200 protein OS=Oryza sativa subsp. japonica GN=Os12g0420200 PE=4 SV=2	1.82361	0.0184717
Q5ZBH5	DEAD-box ATP-dependent RNA helicase 25 OS=Oryza sativa subsp. japonica GN=Os01g0618400 PE=2 SV=1	1.82229	0.0186081
A2ZD86	Putative uncharacterized protein OS=Oryza sativa subsp. indica GN=OsI_35751 PE=4 SV=1	1.8165	0.0192159
Q6YUS0	Os02g0121000 protein OS=Oryza sativa subsp. japonica GN=Os02g0121000 PE=2 SV=1	1.81367	0.0195203
B8B2N6	Putative uncharacterized protein OS=Oryza sativa subsp. indica GN=OsI_21641 PE=4 SV=1	1.8132	0.0195715
Q6ERV1	Os02g0267000 protein OS=Oryza sativa subsp. japonica GN=Os02g0267000 PE=2 SV=1	1.81298	0.0195951
Q7XZW5	Malate dehydrogenase OS=Oryza sativa subsp. japonica GN=LOC_Os03g56280 PE=2 SV=1	1.81172	0.0197327
A2YH94	Putative uncharacterized protein OS=Oryza sativa subsp. indica GN=OsI_24560 PE=3 SV=1	1.80979	0.0199454
A5X2Z8	Acetolactate synthase OS=Oryza sativa subsp. indica GN=ALS PE=3 SV=1	1.80649	0.0203134
B8B6A3	Putative uncharacterized protein OS=Oryza sativa subsp. indica GN=OsI_27428 PE=4 SV=1	1.80614	0.0203536
Q2QX58	AMP-binding enzyme family protein, expressed OS=Oryza sativa subsp. japonica GN=Os12g0168700 PE=2 SV=1	1.80429	0.0205635
A2XU97	Putative uncharacterized protein OS=Oryza sativa subsp. indica GN=OsI_16175 PE=4 SV=1	1.80418	0.0205759
B8B2X2	Putative uncharacterized protein OS=Oryza sativa subsp. indica GN=OsI_24541 PE=4 SV=1	1.80352	0.0206506
Q75GR6	50S ribosomal protein L17, putative, expressed OS=Oryza sativa subsp. japonica GN=LOC_Os03g60100 PE=2 SV=1	1.80314	0.0206945
Q6KA00	Os02g0822600 protein OS=Oryza sativa subsp. japonica GN=OJ1119_A01.23-1 PE=2 SV=1	1.80182	0.020847
B8AQA7	Putative uncharacterized protein OS=Oryza sativa subsp. indica GN=OsI_13197 PE=3 SV=1	1.80142	0.0208929
Q2QPD4	Os12g0533700 protein OS=Oryza sativa subsp. japonica GN=Os12g0533700 PE=4 SV=1	1.79876	0.0212026
A2X996	Putative uncharacterized protein OS=Oryza sativa subsp. indica GN=OsI_08812 PE=4 SV=1	1.79704	0.021406
A2Y499	Putative uncharacterized protein OS=Oryza sativa subsp. indica GN=OsI_19825 PE=4 SV=1	1.79612	0.0215154
Q00G37	Ent-cassa-12,15-diene synthase OS=Oryza sativa subsp. indica GN=KSL7 PE=2 SV=2	1.79514	0.0216315
A2X358	Putative uncharacterized protein OS=Oryza sativa subsp. indica GN=OsI_06639 PE=3 SV=1	1.79448	0.0217108
B8AJH5	Putative uncharacterized protein OS=Oryza sativa subsp. indica GN=OsI_09155 PE=3 SV=1	1.79381	0.0217913
Q9ARP1	Os01g0144100 protein OS=Oryza sativa subsp. japonica GN=Os01g0144100 PE=2 SV=1	1.79248	0.0219531
B9FZJ0	Uncharacterized protein OS=Oryza sativa subsp. japonica GN=OsJ_26372 PE=4 SV=1	1.7918	0.0220351
Q67J09	Os09g0460400 protein OS=Oryza sativa subsp. japonica GN=Os09g0460400 PE=2 SV=1	1.79034	0.0222138
Q6Z695	Os02g0754700 protein OS=Oryza sativa subsp. japonica GN=Os02g0754700 PE=2 SV=1	1.78702	0.0226251
A0A0K0LKH4	50S ribosomal protein L33, chloroplastic OS=Oryza sativa GN=rpl33 PE=3 SV=1	1.78244	0.0232058
Q0DUR5	Os03g0170500 protein OS=Oryza sativa subsp. japonica GN=Os03g0170500 PE=4 SV=2	1.78227	0.0232272
A3BI26	Uncharacterized protein OS=Oryza sativa subsp. japonica GN=OsJ_23641 PE=3 SV=1	1.77939	0.0235991
B8BD98	Putative uncharacterized protein OS=Oryza sativa subsp. indica GN=OsI_30537 PE=4 SV=1	1.76934	0.0249449
B8AAS7	Putative uncharacterized protein OS=Oryza sativa subsp. indica GN=OsI_02524 PE=4 SV=1	1.76549	0.0254799
B8A841	Putative uncharacterized protein OS=Oryza sativa subsp. indica GN=OsI_04878 PE=4 SV=1	1.76432	0.025644
Q8W3D9	Protochlorophyllide reductase B, chloroplastic OS=Oryza sativa subsp. japonica GN=PORB PE=2 SV=1	1.76248	0.0259045
A2X7L1	Putative uncharacterized protein OS=Oryza sativa subsp. indica GN=OsI_08201 PE=4 SV=1	1.76141	0.0260576
P0C337	NAD(P)H-quinone oxidoreductase subunit H, chloroplastic OS=Oryza sativa subsp. japonica GN=ndhH PE=3 SV=1	1.76	0.0262612
Q69XJ4	Heme oxygenase 1, chloroplastic OS=Oryza sativa subsp. japonica GN=HO1 PE=2 SV=1	1.75835	0.0265006
Q0J709	ACT domain-containing protein DS12, chloroplastic OS=Oryza sativa subsp. japonica GN=Os08g0242700 PE=3 SV=2	1.75811	0.0265353
A2XG06	Putative uncharacterized protein OS=Oryza sativa subsp. indica GN=OsI_11307 PE=4 SV=1	1.7569	0.0267129
B8AKC9	Putative uncharacterized protein OS=Oryza sativa subsp. indica GN=OsI_10773 PE=4 SV=1	1.75605	0.0268381
Q5WMQ0	Uncharacterized protein OS=Oryza sativa subsp. japonica GN=OSJNBa0053E01.2 PE=4 SV=1	1.75604	0.02684
A2X6M6	Putative uncharacterized protein OS=Oryza sativa subsp. indica GN=OsI_07865 PE=4 SV=1	1.7552	0.0269641
A2YPX5	Peroxidase OS=Oryza sativa subsp. indica GN=OsI_27329 PE=3 SV=1	1.75188	0.0274601
B8AGN7	Putative uncharacterized protein OS=Oryza sativa subsp. indica GN=OsI_06980 PE=4 SV=1	1.74874	0.0279384
Q6Z6A0	Os02g0754300 protein OS=Oryza sativa subsp. japonica GN=Os02g0754300 PE=2 SV=1	1.74746	0.0281344
Q6ATS0	Magnesium-chelatase subunit ChlD, chloroplastic OS=Oryza sativa subsp. japonica GN=CHLD PE=1 SV=1	1.74731	0.0281586
Q7XVP0	OSJNBa0023J03.8 protein OS=Oryza sativa subsp. japonica GN=Os04g0306400 PE=2 SV=2	1.74699	0.0282077
B8BMY5	Putative uncharacterized protein OS=Oryza sativa subsp. indica GN=OsI_39068 PE=4 SV=1	1.74684	0.0282313
A2ZJQ0	Ribulose bisphosphate carboxylase small chain OS=Oryza sativa subsp. indica GN=OsI_38046 PE=3 SV=1	1.74679	0.0282385
P0C5D4	Putative peroxiredoxin Q, chloroplastic OS=Oryza sativa subsp. indica GN=OsI_22010 PE=1 SV=1	1.74654	0.0282766
A2Z179	Putative uncharacterized protein OS=Oryza sativa subsp. indica GN=OsI_31356 PE=4 SV=1	1.74515	0.0284933
B8AGK7	Putative uncharacterized protein OS=Oryza sativa subsp. indica GN=OsI_05632 PE=3 SV=1	1.74478	0.0285516
A0A0N9E0K8	50S ribosomal protein L22, chloroplastic OS=Oryza sativa aromatic subgroup GN=rpl22 PE=3 SV=1	1.7427	0.0288795
A2XIK9	Magnesium-chelatase subunit ChlI, chloroplastic OS=Oryza sativa subsp. indica GN=CHLI PE=3 SV=1	1.74028	0.0292653
Q7XIK0	Os07g0565600 protein OS=Oryza sativa subsp. japonica GN=OJ1773_H01.112-1 PE=4 SV=1	1.73892	0.0294845
Q7XBR2	ATP-dependent Clp protease proteolytic subunit OS=Oryza sativa subsp. japonica GN=Os10g0580800 PE=2 SV=1	1.7383	0.029585
H5ZXD1	DNA-directed RNA polymerase subunit beta OS=Oryza sativa subsp. indica GN=orf1075 PE=3 SV=1	1.73551	0.0300403
Q75LD8	Os03g0843400 protein OS=Oryza sativa subsp. japonica GN=OSJNBa0032G11.6 PE=2 SV=1	1.7355	0.0300412
A0A0N9E0V4	30S ribosomal protein S3, chloroplastic OS=Oryza sativa aromatic subgroup GN=rps3 PE=3 SV=1	1.73308	0.0304418
Q5Z5T3	Os06g0567900 protein OS=Oryza sativa subsp. japonica GN=Os06g0567900 PE=3 SV=1	1.73143	0.0307178
Q10LR9	Uroporphyrinogen decarboxylase 2, chloroplastic OS=Oryza sativa subsp. japonica GN=Os03g0337600 PE=3 SV=1	1.72931	0.031076
Q25A68	Glutamyl-tRNA(Gln) amidotransferase subunit A, chloroplastic/mitochondrial OS=Oryza sativa subsp. indica GN=GATA PE=3 SV=1	1.72923	0.031091
A2XU16	Putative uncharacterized protein OS=Oryza sativa subsp. indica GN=OsI_16094 PE=4 SV=1	1.72903	0.031124
Q01HW7	B0616E02-H0507E05.5 protein OS=Oryza sativa GN=B0616E02-H0507E05.5 PE=4 SV=1	1.72753	0.0313804
Q657P0	Protein translocase subunit SecA OS=Oryza sativa subsp. japonica GN=P0426D06.18 PE=3 SV=1	1.72656	0.0315472
A2WUG5	Putative uncharacterized protein OS=Oryza sativa subsp. indica GN=OsI_03515 PE=4 SV=1	1.71674	0.0332862
B8BCT7	Putative uncharacterized protein OS=Oryza sativa subsp. indica GN=OsI_31795 PE=4 SV=1	1.71192	0.0341733
A0A0P0WLC1	Ferrochelatase (Fragment) OS=Oryza sativa subsp. japonica GN=Os05g0361200 PE=3 SV=1	1.71186	0.0341828
A2YMM8	Putative uncharacterized protein OS=Oryza sativa subsp. indica GN=OsI_26479 PE=4 SV=1	1.71162	0.0342292
Q6ASR0	Os05g0147500 protein OS=Oryza sativa subsp. japonica GN=Os05g0147500 PE=4 SV=1	1.71014	0.0345046
B8AYG3	Putative uncharacterized protein OS=Oryza sativa subsp. indica GN=OsI_18534 PE=4 SV=1	1.70745	0.0350155
G8CTM8	Ribulose bisphosphate carboxylase activase small isoform OS=Oryza sativa subsp. japonica PE=2 SV=1	1.70608	0.0352769
B9FAV4	Uncharacterized protein OS=Oryza sativa subsp. japonica GN=OsJ_09247 PE=4 SV=1	1.7028	0.0359117
Q84QR4	Os08g0521800 protein OS=Oryza sativa subsp. japonica GN=OJ1081_B12.109 PE=2 SV=1	1.7027	0.0359315
Q6YZZ7	Germin-like protein 8-3 OS=Oryza sativa subsp. japonica GN=GER2 PE=2 SV=1	1.69945	0.036572
Q6K832	Lipase class 3 protein-like OS=Oryza sativa subsp. japonica GN=Os02g0780700 PE=2 SV=1	1.69763	0.0369366
B9GCK4	Uncharacterized protein OS=Oryza sativa subsp. japonica GN=OsJ_35701 PE=3 SV=1	1.69747	0.0369692
J3R7W5	50S ribosomal protein L2, chloroplastic OS=Oryza sativa subsp. indica GN=rpl2 PE=3 SV=1	1.69705	0.0370527
A2YY14	Putative uncharacterized protein OS=Oryza sativa subsp. indica GN=OsI_30233 PE=4 SV=1	1.69571	0.0373246
B8B7U1	Putative uncharacterized protein OS=Oryza sativa subsp. indica GN=OsI_26565 PE=3 SV=1	1.69472	0.0375245
B8AN25	Putative uncharacterized protein OS=Oryza sativa subsp. indica GN=OsI_12727 PE=3 SV=1	1.68996	0.0385078
A2XGS7	Putative uncharacterized protein OS=Oryza sativa subsp. indica GN=OsI_11607 PE=3 SV=1	1.68995	0.038509
A2ZF20	Xyloglucan endotransglucosylase/hydrolase OS=Oryza sativa subsp. indica GN=OsI_36383 PE=3 SV=1	1.68983	0.038535
Q0J3Z5	Os08g0544500 protein (Fragment) OS=Oryza sativa subsp. japonica GN=Os08g0544500 PE=4 SV=2	1.68623	0.0392938
B9FQU3	Uncharacterized protein OS=Oryza sativa subsp. japonica GN=OsJ_22615 PE=4 SV=1	1.67781	0.0411268
Q6Z4A9	Os07g0509700 protein OS=Oryza sativa subsp. japonica GN=Os07g0509700 PE=2 SV=1	1.67742	0.0412141
B8AGU8	Putative uncharacterized protein OS=Oryza sativa subsp. indica GN=OsI_05455 PE=3 SV=1	1.67145	0.0425648
B8AI40	Putative uncharacterized protein OS=Oryza sativa subsp. indica GN=OsI_08785 PE=4 SV=1	1.67004	0.0428911
B8AJ23	Putative uncharacterized protein OS=Oryza sativa subsp. indica GN=OsI_07539 PE=4 SV=1	1.66885	0.0431671
Q0JLB5	Os01g0611000 protein (Fragment) OS=Oryza sativa subsp. japonica GN=Os01g0611000 PE=4 SV=1	1.66864	0.0432155
A2XBY3	Putative uncharacterized protein OS=Oryza sativa subsp. indica GN=OsI_09799 PE=3 SV=1	1.66766	0.0434448
Q0DMZ3	Os03g0785200 protein OS=Oryza sativa subsp. japonica GN=Os03g0785200 PE=4 SV=1	1.66756	0.0434684
A3A568	Uncharacterized protein OS=Oryza sativa subsp. japonica GN=OsJ_06127 PE=4 SV=1	1.66755	0.0434726
B7EYZ0	Os05g0456300 protein OS=Oryza sativa subsp. japonica GN=Os05g0456300 PE=2 SV=1	1.66743	0.0435002
Q2QP88	CHY zinc finger family protein, expressed OS=Oryza sativa subsp. japonica GN=LOC_Os12g35320 PE=2 SV=2	1.66301	0.0445486
O24225	Proteinase inhibitor OS=Oryza sativa GN=RPI PE=2 SV=1	1.66243	0.0446881
Q5QL78	Os01g0524700 protein OS=Oryza sativa subsp. japonica GN=Os01g0524700 PE=2 SV=1	1.66166	0.0448738
B8B7P4	Putative uncharacterized protein OS=Oryza sativa subsp. indica GN=OsI_24999 PE=4 SV=1	1.66151	0.0449106
A2YMS8	Putative uncharacterized protein OS=Oryza sativa subsp. indica GN=OsI_26533 PE=4 SV=1	1.66086	0.0450689
Q337X8	Transposon protein, putative, CACTA, En/Spm sub-class, expressed OS=Oryza sativa subsp. japonica GN=LOC_Os10g29560 PE=4 SV=1	1.65955	0.0453885
B8B6J1	Peroxidase OS=Oryza sativa subsp. indica GN=OsI_24583 PE=3 SV=1	1.65425	0.0467023
B8AX04	Putative uncharacterized protein OS=Oryza sativa subsp. indica GN=OsI_19547 PE=4 SV=1	1.65	0.0477811
Q5ZBW3	Os01g0358300 protein OS=Oryza sativa subsp. japonica GN=Os01g0358300 PE=2 SV=1	1.64665	0.0486493
B9EX61	Uncharacterized protein OS=Oryza sativa subsp. japonica GN=OsJ_01975 PE=4 SV=1	1.64559	0.0489254
B9FYW1	Uncharacterized protein OS=Oryza sativa subsp. japonica GN=OsJ_25898 PE=4 SV=1	1.64557	0.0489318
B9F6P5	Translocase of chloroplast OS=Oryza sativa subsp. japonica GN=OsJ_10086 PE=3 SV=1	1.64415	0.0493061
A3BKX3	Uncharacterized protein OS=Oryza sativa subsp. japonica GN=OsJ_24656 PE=4 SV=1	1.64407	0.0493278
B8B3I4	Two-component response regulator ORR22 OS=Oryza sativa subsp. indica GN=RR22 PE=3 SV=1	1.64385	0.0493842
Q850W6	Os03g0452300 protein OS=Oryza sativa subsp. japonica GN=LOC_Os03g34040 PE=2 SV=1	1.64286	0.0496492
A0A0P0WAE5	Os04g0416400 protein (Fragment) OS=Oryza sativa subsp. japonica GN=Os04g0416400 PE=4 SV=1	1.64247	0.0497524
A0A0P0WCX8	Glycosyltransferase OS=Oryza sativa subsp. japonica GN=Os04g0523600 PE=3 SV=1	0.613929	0.0492759
A2WMF5	Putative uncharacterized protein OS=Oryza sativa subsp. indica GN=OsI_01024 PE=3 SV=1	0.613675	0.0490736
B8ADA7	Putative uncharacterized protein OS=Oryza sativa subsp. indica GN=OsI_00412 PE=4 SV=1	0.612903	0.0484618
Q7XDQ3	Os10g0456600 protein OS=Oryza sativa subsp. japonica GN=Os10g0456600 PE=2 SV=1	0.612815	0.0483924
Q6EUP4	14-3-3-like protein GF14-E OS=Oryza sativa subsp. japonica GN=GF14E PE=2 SV=1	0.612428	0.0480879
A2XP30	Putative uncharacterized protein OS=Oryza sativa subsp. indica GN=OsI_14331 PE=4 SV=1	0.612275	0.0479683
Q0DY58	Os02g0714000 protein OS=Oryza sativa subsp. japonica GN=Os02g0714000 PE=2 SV=1	0.612218	0.0479232
A2YMT1	Putative uncharacterized protein OS=Oryza sativa subsp. indica GN=OsI_26536 PE=4 SV=1	0.611217	0.0471451
B8B7F3	Putative uncharacterized protein OS=Oryza sativa subsp. indica GN=OsI_24980 PE=4 SV=1	0.610748	0.0467834
Q2QYL3	Non-specific lipid-transfer protein 3 OS=Oryza sativa subsp. japonica GN=LTP110-A PE=2 SV=1	0.610561	0.0466399
A2Y806	Putative uncharacterized protein OS=Oryza sativa subsp. indica GN=OsI_21174 PE=4 SV=1	0.609333	0.0457054
Q67X77	Putative phi-1 OS=Oryza sativa subsp. japonica GN=P0436F11.32 PE=4 SV=1	0.609206	0.0456091
A3AGJ2	Uncharacterized protein OS=Oryza sativa subsp. japonica GN=OsJ_10316 PE=3 SV=1	0.60904	0.0454845
B8B3G1	Putative uncharacterized protein OS=Oryza sativa subsp. indica GN=OsI_21875 PE=3 SV=1	0.607362	0.0442342
Q0J3L2	Os08g0566000 protein OS=Oryza sativa subsp. japonica GN=Os08g0566000 PE=4 SV=1	0.607285	0.0441773
B8ADR1	Putative uncharacterized protein OS=Oryza sativa subsp. indica GN=OsI_00763 PE=4 SV=1	0.607237	0.0441424
B7EME6	Os05g0453700 protein OS=Oryza sativa subsp. japonica GN=Os05g0453700 PE=2 SV=1	0.606627	0.0436948
A2Y6S2	Putative uncharacterized protein OS=Oryza sativa subsp. indica GN=OsI_20722 PE=4 SV=1	0.606343	0.0434879
Q75LI0	Glycoside hydrolase family 28 protein, putative, expressed OS=Oryza sativa subsp. japonica GN=Os03g0833800 PE=2 SV=1	0.605694	0.0430171
Q2R1H7	TRNA synthetase, putative, expressed OS=Oryza sativa subsp. japonica GN=LOC_Os11g39140 PE=4 SV=2	0.60555	0.0429133
Q94DK4	Os01g0358100 protein OS=Oryza sativa subsp. japonica GN=Os01g0358100 PE=2 SV=1	0.604768	0.0423523
Q2QND9	Expressed protein OS=Oryza sativa subsp. japonica GN=Os12g0569200 PE=4 SV=1	0.604706	0.0423081
B8BLP1	Putative uncharacterized protein OS=Oryza sativa subsp. indica GN=OsI_36908 PE=3 SV=1	0.60414	0.0419058
A2X1M3	Putative uncharacterized protein OS=Oryza sativa subsp. indica GN=OsI_06102 PE=4 SV=1	0.603731	0.0416174
B8BHV1	Uncharacterized protein OS=Oryza sativa subsp. indica GN=OsI_34298 PE=4 SV=1	0.603568	0.0415024
B8BJH0	Putative uncharacterized protein OS=Oryza sativa subsp. indica GN=OsI_35372 PE=4 SV=1	0.602079	0.0404659
Q76FS2	Tubulin beta-8 chain OS=Oryza sativa subsp. japonica GN=TUBB8 PE=2 SV=1	0.601461	0.040041
O47951	Putative uncharacterized protein OS=Oryza sativa PE=4 SV=1	0.599668	0.038828
B8B4T6	Putative uncharacterized protein OS=Oryza sativa subsp. indica GN=OsI_25471 PE=4 SV=1	0.599466	0.0386932
B8AXU9	Putative uncharacterized protein OS=Oryza sativa subsp. indica GN=OsI_18372 PE=4 SV=1	0.598927	0.0383349
A3AN29	Uncharacterized protein OS=Oryza sativa subsp. japonica GN=OsJ_12735 PE=4 SV=1	0.597294	0.0372653
B8B8V3	Putative uncharacterized protein OS=Oryza sativa subsp. indica GN=OsI_29960 PE=4 SV=1	0.597276	0.0372535
A2XHP9	Putative uncharacterized protein OS=Oryza sativa subsp. indica GN=OsI_11939 PE=4 SV=1	0.596811	0.0369528
A0MLU7	Putative uncharacterized protein OS=Oryza sativa subsp. indica PE=4 SV=1	0.595758	0.0362792
Q9SXY7	Beta-1,3-glucanase OS=Oryza sativa PE=2 SV=1	0.595536	0.0361382
Q5W6R2	Os05g0346400 protein OS=Oryza sativa subsp. japonica GN=Os05g0346400 PE=2 SV=1	0.594545	0.0355152
A2XQK0	Putative uncharacterized protein OS=Oryza sativa subsp. indica GN=OsI_14912 PE=4 SV=1	0.594482	0.0354752
B8AGG4	Putative uncharacterized protein OS=Oryza sativa subsp. indica GN=OsI_08448 PE=4 SV=1	0.593945	0.0351412
A2XZJ1	Putative uncharacterized protein OS=Oryza sativa subsp. indica GN=OsI_18149 PE=3 SV=1	0.591898	0.0338895
Q69UW6	Os07g0634600 protein OS=Oryza sativa subsp. japonica GN=P0455H11.118-1 PE=2 SV=1	0.591597	0.0337078
A3ASB6	Uncharacterized protein OS=Oryza sativa subsp. japonica GN=OsJ_14262 PE=4 SV=1	0.591398	0.0335885
A0A0P0WML3	Os05g0431700 protein OS=Oryza sativa subsp. japonica GN=Os05g0431700 PE=4 SV=1	0.591226	0.0334854
A2XQ61	Putative uncharacterized protein OS=Oryza sativa subsp. indica GN=OsI_14766 PE=4 SV=1	0.591169	0.0334517
A2YAT3	Annexin OS=Oryza sativa subsp. indica GN=OsI_22198 PE=3 SV=1	0.589604	0.0325268
A2X1J7	Putative uncharacterized protein OS=Oryza sativa subsp. indica GN=OsI_06077 PE=4 SV=1	0.588774	0.0320439
Q259P6	B0811B10.21 protein OS=Oryza sativa GN=H0818H01.5 PE=3 SV=1	0.588563	0.0319225
A2WNR8	Peroxidase OS=Oryza sativa subsp. indica GN=OsI_01501 PE=3 SV=1	0.588431	0.0318462
Q53RC0	Putative uncharacterized protein OS=Oryza sativa subsp. japonica PE=4 SV=1	0.587601	0.0313715
Q6AVK1	Costars family protein OS=Oryza sativa subsp. japonica GN=Os03g0690000 PE=3 SV=1	0.587542	0.031338
Q67WH9	Os06g0639800 protein OS=Oryza sativa subsp. japonica GN=Os06g0639800 PE=2 SV=1	0.586555	0.0307806
Q25A42	H0303G06.19 protein OS=Oryza sativa GN=H0323C08.6 PE=4 SV=1	0.586207	0.0305861
A2Y0T2	Putative uncharacterized protein OS=Oryza sativa subsp. indica GN=OsI_18613 PE=4 SV=1	0.583815	0.0292739
Q25AL8	H0212B02.9 protein OS=Oryza sativa GN=H0212B02.9 PE=4 SV=1	0.583183	0.0289342
C7J2U9	Os05g0141200 protein OS=Oryza sativa subsp. japonica GN=Os05g0141200 PE=4 SV=1	0.582602	0.028625
Q6KAA4	V-type proton ATPase subunit F OS=Oryza sativa subsp. japonica GN=Os02g0824700 PE=3 SV=1	0.582489	0.0285653
B9FI02	Uncharacterized protein OS=Oryza sativa subsp. japonica GN=OsJ_17333 PE=4 SV=1	0.582425	0.0285314
A2XS65	Cysteine proteinase inhibitor 10 OS=Oryza sativa subsp. indica GN=OsI_014908 PE=3 SV=2	0.582261	0.0284449
A2ZCZ1	Putative uncharacterized protein OS=Oryza sativa subsp. indica GN=OsI_35653 PE=4 SV=1	0.581019	0.0277949
Q5ZEG0	Protein MAO HUZI 4, chloroplastic OS=Oryza sativa subsp. japonica GN=MHZ4 PE=2 SV=1	0.579741	0.0271389
Q8W372	Cytochrome P450 family protein, expressed OS=Oryza sativa subsp. japonica GN=Os10g0486100 PE=3 SV=1	0.579235	0.0268821
A2Z839	Uncharacterized protein OS=Oryza sativa subsp. indica GN=OsI_33875 PE=4 SV=1	0.578078	0.0263026
Q6YWA7	Os09g0109500 protein OS=Oryza sativa subsp. japonica GN=Os09g0109500 PE=2 SV=1	0.577247	0.0258923
A2YP70	Putative uncharacterized protein OS=Oryza sativa subsp. indica GN=OsI_27063 PE=4 SV=1	0.577069	0.025805
Q6Z2G8	Os02g0705400 protein OS=Oryza sativa subsp. japonica GN=P0680A05.8-1 PE=2 SV=1	0.576867	0.0257061
Q7F1V0	Putative heme binding protein cemA OS=Oryza sativa subsp. japonica GN=OJ1006_H01.123 PE=4 SV=1	0.576304	0.0254326
B8BIG1	Putative uncharacterized protein OS=Oryza sativa subsp. indica GN=OsI_36947 PE=4 SV=1	0.575792	0.0251856
A2YTW2	Fasciclin-like arabinogalactan-protein-like OS=Oryza sativa subsp. indica GN=K0155C03.33 PE=4 SV=1	0.57481	0.0247173
Q01J89	H0815C01.7 protein OS=Oryza sativa GN=H0815C01.7 PE=4 SV=1	0.57469	0.0246607
A2X9Q0	Putative uncharacterized protein OS=Oryza sativa subsp. indica GN=OsI_08972 PE=4 SV=1	0.574507	0.0245745
A2X7W4	Putative uncharacterized protein OS=Oryza sativa subsp. indica GN=OsI_08309 PE=4 SV=1	0.574154	0.0244085
A2WXL1	Pectinesterase OS=Oryza sativa subsp. indica GN=OsI_04662 PE=4 SV=1	0.573869	0.0242752
A2Y8R7	Putative uncharacterized protein OS=Oryza sativa subsp. indica GN=OsI_21445 PE=4 SV=1	0.573257	0.0239908
Q851R5	Thioredoxin H2-2 OS=Oryza sativa subsp. japonica GN=Os03g0800700 PE=2 SV=1	0.572995	0.0238697
B9FWX1	Cellulose synthase OS=Oryza sativa subsp. japonica GN=OsJ_24012 PE=3 SV=1	0.572917	0.0238336
Q43594	Tubulin beta-1 chain OS=Oryza sativa subsp. japonica GN=TUBB1 PE=2 SV=2	0.570627	0.0227976
Q7XZY1	Putative germin-like protein 3-2 OS=Oryza sativa subsp. japonica GN=Os03g0651800 PE=3 SV=1	0.569944	0.0224957
A3BN31	Uncharacterized protein OS=Oryza sativa subsp. japonica GN=OsJ_25452 PE=4 SV=1	0.568509	0.021871
B9G0I9	Uncharacterized protein OS=Oryza sativa subsp. japonica GN=OsJ_27038 PE=4 SV=1	0.568421	0.0218333
A2YII5	Putative uncharacterized protein OS=Oryza sativa subsp. indica GN=OsI_25029 PE=4 SV=1	0.567427	0.0214094
B9FFD3	Putative 12-oxophytodienoate reductase 13 OS=Oryza sativa subsp. japonica GN=OPR13 PE=2 SV=1	0.567222	0.0213224
B8A9P0	Putative uncharacterized protein OS=Oryza sativa subsp. indica GN=OsI_02298 PE=4 SV=1	0.566062	0.0208375
B9FD19	Uncharacterized protein OS=Oryza sativa subsp. japonica GN=OsJ_13530 PE=3 SV=1	0.565149	0.0204618
A2Z279	Putative uncharacterized protein OS=Oryza sativa subsp. indica GN=OsI_31712 PE=4 SV=1	0.565099	0.0204413
A3C4R7	3-ketoacyl-CoA synthase OS=Oryza sativa subsp. japonica GN=OsJ_31524 PE=3 SV=1	0.564088	0.0200319
B9FI49	Uncharacterized protein OS=Oryza sativa subsp. japonica GN=OsJ_19551 PE=4 SV=1	0.560546	0.0186476
A2ZAK7	Uncharacterized protein OS=Oryza sativa subsp. indica GN=OsI_34785 PE=4 SV=1	0.560113	0.0184838
Q9AY76	Actin-depolymerizing factor 2 OS=Oryza sativa subsp. japonica GN=ADF2 PE=2 SV=1	0.558648	0.0179376
A2WL80	Putative uncharacterized protein OS=Oryza sativa subsp. indica GN=OsI_00591 PE=4 SV=1	0.558152	0.0177556
B9FJ36	Uncharacterized protein OS=Oryza sativa subsp. japonica GN=OsJ_17593 PE=4 SV=1	0.55805	0.0177182
A3CIG1	Glycosyltransferase OS=Oryza sativa subsp. japonica GN=OsJ_36512 PE=3 SV=1	0.557993	0.0176974
Q6AV43	Putative uncharacterized protein OSJNBb0101N11.18 OS=Oryza sativa subsp. japonica GN=OSJNBb0101N11.18 PE=4 SV=1	0.55773	0.0176019
Q6Z9C4	Os08g0547000 protein OS=Oryza sativa subsp. japonica GN=Os08g0547000 PE=2 SV=1	0.555136	0.0166801
A2XMF7	Putative uncharacterized protein OS=Oryza sativa subsp. indica GN=OsI_13710 PE=4 SV=1	0.551639	0.0154984
A2WLG1	Putative uncharacterized protein OS=Oryza sativa subsp. indica GN=OsI_00673 PE=3 SV=1	0.548083	0.0143657
A2WKY2	Putative uncharacterized protein OS=Oryza sativa subsp. indica GN=OsI_00494 PE=4 SV=1	0.545639	0.0136264
A2ZBF1	Putative uncharacterized protein OS=Oryza sativa subsp. indica GN=OsI_35100 PE=4 SV=1	0.544476	0.0132856
A2XF02	Putative uncharacterized protein OS=Oryza sativa subsp. indica GN=OsI_10917 PE=4 SV=1	0.542823	0.0128125
Q10QD5	Os03g0200800 protein OS=Oryza sativa subsp. japonica GN=Os03g0200800 PE=2 SV=1	0.542017	0.0125869
B8AY77	Importin subunit alpha OS=Oryza sativa subsp. indica GN=OsI_18524 PE=3 SV=1	0.541958	0.0125706
B8AAZ2	Putative uncharacterized protein OS=Oryza sativa subsp. indica GN=OsI_00983 PE=4 SV=1	0.541558	0.0124601
Q6K4S7	Os02g0285300 protein OS=Oryza sativa subsp. japonica GN=Os02g0285300 PE=2 SV=1	0.540802	0.012253
A2X7P0	Putative uncharacterized protein OS=Oryza sativa subsp. indica GN=OsI_08234 PE=3 SV=1	0.540078	0.0120573
Q0JPA6	Salt stress root protein RS1 OS=Oryza sativa subsp. japonica GN=Os01g0233000 PE=2 SV=1	0.539297	0.011849
B8AYM1	Putative uncharacterized protein OS=Oryza sativa subsp. indica GN=OsI_18654 PE=4 SV=1	0.536797	0.0112016
A2WZ52	Putative uncharacterized protein OS=Oryza sativa subsp. indica GN=OsI_05222 PE=3 SV=1	0.536471	0.0111194
A2ZG17	Putative uncharacterized protein OS=Oryza sativa subsp. indica GN=OsI_36717 PE=4 SV=1	0.535953	0.0109898
A2X1K6	Protein transport protein sec61 gamma subunit OS=Oryza sativa subsp. indica GN=OsI_06084 PE=2 SV=1	0.535922	0.0109821
A2XH38	Putative uncharacterized protein OS=Oryza sativa subsp. indica GN=OsI_11713 PE=3 SV=1	0.534667	0.010673
A2WVV5	Putative uncharacterized protein OS=Oryza sativa subsp. indica GN=OsI_04027 PE=4 SV=1	0.533742	0.0104499
A2XG08	Hexosyltransferase OS=Oryza sativa subsp. indica GN=OsI_11309 PE=3 SV=1	0.533679	0.0104347
B9FBP6	Uncharacterized protein OS=Oryza sativa subsp. japonica GN=OsJ_12490 PE=4 SV=1	0.53289	0.0102475
B8ACJ8	Putative uncharacterized protein OS=Oryza sativa subsp. indica GN=OsI_01399 PE=4 SV=1	0.532382	0.0101284
Q6ERD5	Os09g0397700 protein OS=Oryza sativa subsp. japonica GN=Os09g0397700 PE=2 SV=1	0.532238	0.010095
Q8LI30	4-alpha-glucanotransferase DPE1, chloroplastic/amyloplastic OS=Oryza sativa subsp. japonica GN=DPE1 PE=2 SV=2	0.530191	0.00962752
C7J7R1	Long-chain-alcohol oxidase OS=Oryza sativa subsp. japonica GN=Os10g0474966 PE=3 SV=1	0.529714	0.00952131
Q6YUV3	Os02g0189100 protein OS=Oryza sativa subsp. japonica GN=Os02g0189100 PE=4 SV=1	0.529289	0.00942724
A2Y4X9	Putative uncharacterized protein OS=Oryza sativa subsp. indica GN=OsI_20054 PE=4 SV=1	0.527315	0.00900069
A2X009	Ribosomal protein L37 OS=Oryza sativa subsp. indica GN=OsI_05548 PE=3 SV=1	0.524857	0.00849184
B9F352	Uncharacterized protein OS=Oryza sativa subsp. japonica GN=OsJ_05464 PE=4 SV=1	0.521625	0.00785838
B3IWI0	QLTG-3-1 protein OS=Oryza sativa subsp. japonica GN=qLTG-3-1 PE=4 SV=1	0.519327	0.00743188
A0A0P0V5Y6	Os01g0649400 protein (Fragment) OS=Oryza sativa subsp. japonica GN=Os01g0649400 PE=4 SV=1	0.516917	0.00700522
Q0DL03	Os05g0132100 protein OS=Oryza sativa subsp. japonica GN=Os05g0132100 PE=4 SV=1	0.516547	0.00694143
B3IYE3	Alpha-1,4 glucan phosphorylase OS=Oryza sativa subsp. japonica GN=pho1 PE=3 SV=1	0.515134	0.0067025
A2X0A0	Putative uncharacterized protein OS=Oryza sativa subsp. indica GN=OsI_05640 PE=4 SV=1	0.513393	0.00641752
A2X903	Putative uncharacterized protein OS=Oryza sativa subsp. indica GN=OsI_08717 PE=4 SV=1	0.512536	0.00628096
A2X2T0	Peroxidase OS=Oryza sativa subsp. indica GN=OsI_06495 PE=3 SV=1	0.511971	0.00619212
A2Z5S8	Ubiquitin-fold modifier-conjugating enzyme 1 OS=Oryza sativa subsp. indica GN=OsI_33008 PE=3 SV=1	0.511757	0.00615879
Q6AVH9	Expressed protein OS=Oryza sativa subsp. japonica GN=OSJNBa0079G12.5 PE=4 SV=1	0.51161	0.00613602
Q8LLN0	Papain family cysteine protease containing protein, expressed OS=Oryza sativa subsp. japonica GN=OSJNBa0032E21.07 PE=3 SV=1	0.510771	0.00600712
Q9FVI3	Tubulin alpha chain OS=Oryza sativa GN=TubA1 PE=3 SV=1	0.510251	0.0059283
Q65X78	Os05g0494500 protein OS=Oryza sativa subsp. japonica GN=Os05g0494500 PE=2 SV=1	0.510181	0.00591783
A2ZIG7	V-type proton ATPase proteolipid subunit OS=Oryza sativa subsp. indica GN=OsI_37615 PE=3 SV=1	0.50963	0.00583536
A2ZB88	Putative uncharacterized protein OS=Oryza sativa subsp. indica GN=OsI_35034 PE=4 SV=1	0.507682	0.00555162
Q5W722	Os05g0159200 protein OS=Oryza sativa subsp. japonica GN=Os05g0159200 PE=4 SV=1	0.505583	0.00525869
A3AP46	Uncharacterized protein OS=Oryza sativa subsp. japonica GN=OsJ_13139 PE=3 SV=1	0.505495	0.0052466
B8AZ97	Putative uncharacterized protein OS=Oryza sativa subsp. indica GN=OsI_20323 PE=3 SV=1	0.504825	0.00515609
A2XYQ1	Putative uncharacterized protein OS=Oryza sativa subsp. indica GN=OsI_17833 PE=3 SV=1	0.497648	0.00426424
A0A0P0XKX5	Sulfotransferase (Fragment) OS=Oryza sativa subsp. japonica GN=Os09g0256100 PE=3 SV=1	0.496933	0.00418283
A6N000	Zac, putative OS=Oryza sativa subsp. indica PE=2 SV=1	0.493629	0.00382359
A2X8C2	Putative uncharacterized protein OS=Oryza sativa subsp. indica GN=OsI_08480 PE=4 SV=1	0.493227	0.00378176
A2XZB4	Putative uncharacterized protein OS=Oryza sativa subsp. indica GN=OsI_18058 PE=4 SV=1	0.492487	0.00370563
A2X913	Putative uncharacterized protein OS=Oryza sativa subsp. indica GN=OsI_08727 PE=3 SV=1	0.491604	0.00361642
Q8S5U8	Putative homeodomain protein OS=Oryza sativa subsp. japonica GN=OJ1123F12.2 PE=4 SV=1	0.491495	0.0036055
A2Z950	Uncharacterized protein OS=Oryza sativa subsp. indica GN=OsI_34241 PE=4 SV=1	0.490566	0.00351392
A2XVK1	Phenylalanine ammonia-lyase OS=Oryza sativa subsp. indica GN=OsI_16658 PE=3 SV=1	0.487491	0.0032244
B8ABU1	Putative uncharacterized protein OS=Oryza sativa subsp. indica GN=OsI_01215 PE=3 SV=1	0.487298	0.0032069
Q84S11	Mixed-linked glucan synthase 2 OS=Oryza sativa subsp. japonica GN=CSLF2 PE=2 SV=1	0.486962	0.00317668
A2YLZ4	Putative uncharacterized protein OS=Oryza sativa subsp. indica GN=OsI_26249 PE=4 SV=1	0.481618	0.00272679
A2WYY7	Putative uncharacterized protein OS=Oryza sativa subsp. indica GN=OsI_05153 PE=3 SV=1	0.478125	0.00246279
Q84ZC8	Putative uncharacterized protein P0534A03.117 OS=Oryza sativa subsp. japonica GN=P0534A03.117 PE=4 SV=1	0.472124	0.00205952
A2XC77	Patatin OS=Oryza sativa subsp. indica GN=OsI_09902 PE=3 SV=1	0.469085	0.00187764
P37834	Peroxidase 1 OS=Oryza sativa subsp. japonica GN=PRX74 PE=2 SV=2	0.467452	0.00178562
Q8L4V6	Glutathione S-transferase GSTU6, putative, expressed OS=Oryza sativa subsp. japonica GN=LOC_Os10g38780 PE=2 SV=1	0.463298	0.00156879
Q7XVP9	OSJNBa0050F15.4 protein OS=Oryza sativa subsp. japonica GN=OSJNBa0050F15.4 PE=4 SV=2	0.461039	0.00146055
Q67J04	Os09g0460800 protein OS=Oryza sativa subsp. japonica GN=Os09g0460800 PE=4 SV=1	0.459568	0.00139355
B9F4F7	Uncharacterized protein OS=Oryza sativa subsp. japonica GN=OsJ_05994 PE=4 SV=1	0.455387	0.00121733
Q10PV5	3-ketoacyl-CoA synthase OS=Oryza sativa subsp. japonica GN=LOC_Os03g12030 PE=2 SV=1	0.450265	0.00102772
B8AHT7	Ribulose bisphosphate carboxylase small chain OS=Oryza sativa subsp. indica GN=OsI_05882 PE=3 SV=1	0.449247	0.000993228
A0A0P0VM80	Phenylalanine ammonia-lyase (Fragment) OS=Oryza sativa subsp. japonica GN=Os02g0626600 PE=3 SV=1	0.447884	0.000948602
Q6QIT0	Glutathione S-transferase OS=Oryza sativa subsp. japonica GN=GSTZ3 PE=4 SV=1	0.446429	0.000902877
Q8L3T8	Extensin-like OS=Oryza sativa subsp. japonica GN=B1103C09.1-1 PE=2 SV=1	0.434838	0.000601639
B8AJ94	Putative uncharacterized protein OS=Oryza sativa subsp. indica GN=OsI_06182 PE=4 SV=1	0.432489	0.000552601
A2XCB7	Putative uncharacterized protein OS=Oryza sativa subsp. indica GN=OsI_09948 PE=3 SV=1	0.432277	0.000548334
Q5JNT2	3'-N-debenzoyltaxol N-benzoyltransferase-like OS=Oryza sativa subsp. japonica GN=Os01g0291500 PE=2 SV=1	0.427954	0.000467635
B8AH75	Putative uncharacterized protein OS=Oryza sativa subsp. indica GN=OsI_08573 PE=4 SV=1	0.426129	0.000436809
Q2QLR7	Ras-related protein RHN1, putative, expressed OS=Oryza sativa subsp. japonica GN=LOC_Os12g43550 PE=4 SV=2	0.423921	0.000401871
Q9ST85	Peroxidase OS=Oryza sativa GN=q3037.12 PE=3 SV=1	0.415964	0.000295379
B9F2M3	Uncharacterized protein OS=Oryza sativa subsp. japonica GN=OsJ_05307 PE=4 SV=1	0.409556	0.000228486
A3C6Q9	Uncharacterized protein OS=Oryza sativa subsp. japonica GN=OsJ_32247 PE=4 SV=1	0.405	0.000189401
A3B8M1	Starch synthase, chloroplastic/amyloplastic OS=Oryza sativa subsp. japonica GN=OsJ_20213 PE=3 SV=1	0.399828	0.000152273
A0A0P0W963	Os04g0344100 protein OS=Oryza sativa subsp. japonica GN=Os04g0344100 PE=3 SV=1	0.398123	0.000141533
B8BDV6	Putative uncharacterized protein OS=Oryza sativa subsp. indica GN=OsI_32165 PE=4 SV=1	0.396904	0.000134266
Q688T8	Glucose-1-phosphate adenylyltransferase OS=Oryza sativa subsp. japonica GN=AGPlar PE=2 SV=1	0.396362	0.000131142
A3AY37	Uncharacterized protein OS=Oryza sativa subsp. japonica GN=OsJ_16431 PE=4 SV=1	0.389856	9.83657e-05
A3BZ11	Uncharacterized protein OS=Oryza sativa subsp. japonica GN=OsJ_29433 PE=3 SV=1	0.387046	8.6619e-05
B8B5F4	Starch synthase, chloroplastic/amyloplastic OS=Oryza sativa subsp. indica GN=GBSSII PE=3 SV=1	0.379515	6.10415e-05
Q7FAS1	Peroxisomal (S)-2-hydroxy-acid oxidase GLO3 OS=Oryza sativa subsp. japonica GN=GLO3 PE=2 SV=1	0.377953	5.66697e-05
B8AGJ2	Putative uncharacterized protein OS=Oryza sativa subsp. indica GN=OsI_05615 PE=3 SV=1	0.371863	4.21712e-05
Q5Z7K0	Peroxidase OS=Oryza sativa subsp. japonica GN=prx88 PE=2 SV=1	0.36756	3.40292e-05
A2ZBS9	Putative uncharacterized protein OS=Oryza sativa subsp. indica GN=OsI_35229 PE=4 SV=1	0.357781	2.05175e-05
B8A6K4	Peroxidase OS=Oryza sativa subsp. indica GN=OsI_00829 PE=3 SV=1	0.354563	1.72692e-05
Q6Z4M0	Os07g0526400 protein OS=Oryza sativa subsp. japonica GN=Os07g0526400 PE=3 SV=1	0.352055	1.50675e-05
A2XDJ5	Putative uncharacterized protein OS=Oryza sativa subsp. indica GN=OsI_10384 PE=3 SV=1	0.346245	1.09068e-05
B8BE16	Glucose-1-phosphate adenylyltransferase OS=Oryza sativa subsp. indica GN=AGPsma PE=3 SV=1	0.341702	8.41085e-06
B9FN88	Uncharacterized protein OS=Oryza sativa subsp. japonica GN=OsJ_17643 PE=4 SV=1	0.337846	6.71134e-06
Q8H7X8	Putative gag-pol polyprotein OS=Oryza sativa subsp. japonica GN=OJ1607A12.20 PE=4 SV=1	0.328092	3.70909e-06
Q2RAL3	Heavy metal-associated domain containing protein, expressed OS=Oryza sativa subsp. japonica GN=Os11g0147500 PE=4 SV=1	0.315678	1.66074e-06
A3C754	Uncharacterized protein OS=Oryza sativa subsp. japonica GN=OsJ_32399 PE=4 SV=1	0.255178	1.23838e-08
A2ZLT1	Putative uncharacterized protein OS=Oryza sativa subsp. indica GN=OsI_38775 PE=4 SV=1	0.244136	4.04787e-09
A2YAS0	Serine/threonine-protein phosphatase 2A activator OS=Oryza sativa subsp. indica GN=OsI_22186 PE=3 SV=1	0.239404	2.4414e-09
