# Supplementary material for: Proteomic analysis of the rice (Oryza officinalis) provides clues on molecular tagging of proteins for brown planthopper resistance
Source: BMC Plant Biol. 2019 Jan 18;19:30. doi: 10.1186/s12870-018-1622-9 (PMC6339371; doi:10.1186/s12870-018-1622-9)
Supplement: Supplementary file 5 — Table S5. List of 59 differentially expressed proteins only in resistant cultivars after BPH infestation. (XLSX 24 kb) [file 12870_2018_1622_MOESM5_ESM.xlsx]

## Sheet: 59 DEPs
Accession	Protein Name	Coverage	Peptides	PSMs	Unique Peptides	AAs	MW [kDa]	calc. pI	Abundances (Scaled): F1: 115, H	Abundances (Scaled): F1: 116, HCK	Abundances (Scaled): F1: 117, W	Abundances (Scaled): F1: 118, WCK	Abundances (Scaled): F1: 119, M	Abundances (Scaled): F1: 121,MCK	FC H/HCK	P-value H/HCK	FC W/WCK	P-value W/WCK	FC M/MCK	P-value M/MCK
Q00G37	Ent-cassa-12,15-diene synthase OS=Oryza sativa subsp. indica GN=KSL7 PE=2 SV=2	1.80723	1	1	1	830	92.1	5.26	1.183	0.659	1.188	1.206	1.319	0.446	1.79514	0.0216315	0.985075	0.776113	2.9574	0.0032887
Q6K832	Lipase class 3 protein-like OS=Oryza sativa subsp. japonica GN=Os02g0780700 PE=2 SV=1	2.58752	1	1	1	657	71.9	5.19	0.859	0.506	1.035	0.971	2.17	0.459	1.69763	0.0369366	1.06591	0.642736	4.72767	1.70624e-05
B8BMH5	Lipoxygenase OS=Oryza sativa subsp. indica GN=OsI_38715 PE=3 SV=1	12.963	9	13	1	918	104.2	6.11	4.699	0.447	0.12	0.156	0.401	0.177	10.5123	3.48769e-19	0.769231	0.72061	2.26554	0.0302874
A2XLT7	Lipoxygenase OS=Oryza sativa subsp. indica GN=OsI_13441 PE=3 SV=1	2.52874	2	2	2	870	97.2	6.7	2.024	0.616	0.503	0.57	1.868	0.419	3.28571	4.80788e-06	0.882456	0.972853	4.45823	3.62753e-05
Q2R0I1	Dirigent-like protein, expressed OS=Oryza sativa subsp. japonica GN=Os11g0644700 PE=4 SV=1	38.125	4	27	4	160	16.6	6.28	2.246	0.666	0.649	0.72	1.174	0.545	3.37237	2.997e-06	0.901389	0.934376	2.15413	0.0433798
A2Y980	Dirigent-like protein OS=Oryza sativa subsp. indica GN=OsI_21619 PE=4 SV=1	32.5444	5	14	1	169	17.4	5.69	1.771	0.79	0.458	0.499	1.786	0.696	2.24177	0.00172797	0.917836	0.901718	2.56609	0.0114821
Q33A68	Retrotransposon protein, putative, Ty3-gypsy subclass OS=Oryza sativa subsp. japonica GN=LOC_Os10g14970 PE=4 SV=1	3.72881	1	1	1	295	33.5	6.24	0.368	0.12	0.929	1.782	2.093	0.708	3.06667	1.60901e-05	0.521324	0.135004	2.95621	0.00330105
Q2R776	Endo-1,31,4-beta-D-glucanase, putative, expressed OS=Oryza sativa subsp. japonica GN=LOC_Os11g17540 PE=4 SV=1	6.07143	1	4	1	280	29.9	7.78	1.705	0.662	0.822	1.09	1.361	0.361	2.57553	0.000256183	0.754128	0.677704	3.77008	0.000268783
A2Z9J0	Uncharacterized protein OS=Oryza sativa subsp. indica GN=OsI_34389 PE=3 SV=1	4.09836	1	1	1	244	26.6	7.53	1.301	0.459	1.516	1.706	0.731	0.287	2.83442	5.90268e-05	0.888628	0.960207	2.54704	0.0122086
Q9SXY7	Beta-1,3-glucanase OS=Oryza sativa PE=2 SV=1	5.91716	1	1	1	338	35.8	7.37	0.667	1.12	0.745	0.749	0.768	1.951	0.595536	0.0361382	0.99466	0.759281	0.393644	0.00085008
Q84YJ8	Os08g0510400 protein OS=Oryza sativa subsp. japonica GN=Os08g0510400 PE=2 SV=1	3.87324	1	1	1	284	29.8	8.94	1.352	0.572	0.727	0.985	2.093	0.272	2.36364	0.000860019	0.738071	0.632292	7.69485	1.10818e-08
Q0J0L9	Os09g0493600 protein OS=Oryza sativa subsp. japonica GN=Os09g0493600 PE=2 SV=1	6.22222	1	2	1	225	24.1	6.64	1.746	0.564	0.957	1.252	1.172	0.309	3.09574	1.36918e-05	0.764377	0.706809	3.79288	0.000251083
Q67J04	Os09g0460800 protein OS=Oryza sativa subsp. japonica GN=Os09g0460800 PE=4 SV=1	2.89389	1	2	1	311	32.8	5.39	0.574	1.249	0.803	0.907	0.825	1.641	0.459568	0.00139355	0.885336	0.96694	0.502742	0.0116495
Q69WH2	Os06g0332800 protein OS=Oryza sativa subsp. japonica GN=Os06g0332800 PE=2 SV=1	13.7405	2	2	2	131	13.6	8.32	1.7	0.701	0.878	1.319	0.994	0.407	2.42511	0.000604929	0.665656	0.435196	2.44226	0.0171163
B8BJK6	Putative uncharacterized protein OS=Oryza sativa subsp. indica GN=OsI_35454 PE=4 SV=1	2.55183	1	3	1	627	68.4	5.43	1.696	0.871	0.747	0.754	1.317	0.614	1.94719	0.00924357	0.990716	0.766173	2.14495	0.0446805
B8BI47	Uncharacterized protein OS=Oryza sativa subsp. indica GN=OsI_34565 PE=4 SV=1	1.46232	1	2	1	889	95.7	4.86	1.601	0.668	0.771	1.364	1.131	0.465	2.39671	0.000711686	0.565249	0.208312	2.43226	0.017678
A3BI26	Uncharacterized protein OS=Oryza sativa subsp. japonica GN=OsJ_23641 PE=3 SV=1	5.6	1	1	1	250	28.1	6.18	1.468	0.825	0.393	0.547	2.208	0.559	1.77939	0.0235991	0.718464	0.577393	3.94991	0.000157566
C7J2U9	Os05g0141200 protein OS=Oryza sativa subsp. japonica GN=Os05g0141200 PE=4 SV=1	1.25392	1	1	1	957	108.8	7.21	0.73	1.253	0.807	1.161	0.655	1.393	0.582602	0.028625	0.69509	0.513199	0.470208	0.00605056
Q0DY58	Os02g0714000 protein OS=Oryza sativa subsp. japonica GN=Os02g0714000 PE=2 SV=1	7.31707	2	2	1	287	30.6	9.28	0.922	1.506	0.656	0.713	0.806	1.397	0.612218	0.0479232	0.920056	0.897366	0.576951	0.0389398
A2ZAK7	Uncharacterized protein OS=Oryza sativa subsp. indica GN=OsI_34785 PE=4 SV=1	12.4031	4	8	1	387	43.1	4.79	0.792	1.414	0.761	0.812	0.794	1.427	0.560113	0.0184838	0.937192	0.864234	0.556412	0.0288639
B9FBP6	Uncharacterized protein OS=Oryza sativa subsp. japonica GN=OsJ_12490 PE=4 SV=1	3.69089	2	3	2	867	96.1	7.55	0.721	1.353	0.618	0.97	0.704	1.634	0.53289	0.0102475	0.637113	0.363656	0.430845	0.00239965
A3C754	Uncharacterized protein OS=Oryza sativa subsp. japonica GN=OsJ_32399 PE=4 SV=1	9.02256	1	2	1	133	13.5	7.96	0.579	2.269	0.569	0.557	0.682	1.344	0.255178	1.23838e-08	1.02154	0.713529	0.50744	0.0127148
B9FAV4	Uncharacterized protein OS=Oryza sativa subsp. japonica GN=OsJ_09247 PE=4 SV=1	0.966184	1	1	1	1035	112.9	9.13	0.911	0.535	0.931	2.078	1.098	0.446	1.7028	0.0359117	0.448027	0.0526827	2.46188	0.016066
A2Z950	Uncharacterized protein OS=Oryza sativa subsp. indica GN=OsI_34241 PE=4 SV=1	36.5591	4	18	4	93	9.4	8.91	0.936	1.908	0.595	0.729	0.67	1.162	0.490566	0.00351392	0.816187	0.853649	0.576592	0.0387446
B9F352	Uncharacterized protein OS=Oryza sativa subsp. japonica GN=OsJ_05464 PE=4 SV=1	1.30854	1	2	1	1452	161.6	6.27	0.796	1.526	0.808	1.504	0.38	0.987	0.521625	0.00785838	0.537234	0.159488	0.385005	0.000650261
E9KIP3	NAD(P)H-quinone oxidoreductase subunit J, chloroplastic OS=Oryza sativa subsp. japonica GN=ndhJ PE=3 SV=1	6.91489	1	2	1	188	22.2	8.63	0.787	0.409	2.266	1.204	1.006	0.328	1.92421	0.0105214	1.88206	0.0787892	3.06707	0.00232673
A2Z3I8	Putative uncharacterized protein OS=Oryza sativa subsp. indica GN=OsI_32193 PE=3 SV=1	9.65251	2	2	2	259	28.4	7.72	1.52	0.399	0.28	0.488	2.653	0.659	3.80952	2.89757e-07	0.57377	0.224561	4.0258	0.000126058
A2Y7P0	Putative uncharacterized protein OS=Oryza sativa subsp. indica GN=OsI_21059 PE=4 SV=1	3.14342	1	1	1	509	58.1	9.14	1.572	0.504	0.874	1.243	1.493	0.314	3.11905	1.20333e-05	0.703138	0.535112	4.75478	1.58298e-05
A2Y2N2	Putative uncharacterized protein OS=Oryza sativa subsp. indica GN=OsI_19265 PE=4 SV=1	2.39596	2	2	2	793	87.9	7.96	1.502	0.599	0.684	1.414	1.253	0.548	2.50751	0.000377662	0.483734	0.0866411	2.2865	0.0283056
A2X9M9	Putative uncharacterized protein OS=Oryza sativa subsp. indica GN=OsI_08947 PE=4 SV=1	2.75689	1	1	1	399	43.8	8.69	1.057	0.48	0.889	1.406	1.772	0.396	2.20208	0.00216847	0.63229	0.352044	4.47475	3.46199e-05
A2ZD86	Putative uncharacterized protein OS=Oryza sativa subsp. indica GN=OsI_35751 PE=4 SV=1	13.9194	2	2	2	273	30.8	5.52	1.673	0.921	0.966	1.13	0.9	0.411	1.8165	0.0192159	0.854867	0.960815	2.18978	0.0386727
A2YQ40	Putative uncharacterized protein OS=Oryza sativa subsp. indica GN=OsI_27400 PE=4 SV=1	4.96689	1	2	1	302	33.2	7.08	2.086	0.988	0.952	0.695	0.916	0.362	2.11134	0.00364131	1.36978	0.300809	2.53039	0.0128815
B8AGZ1	Putative uncharacterized protein OS=Oryza sativa subsp. indica GN=OsI_05674 PE=4 SV=1	6.09911	4	8	4	787	89	6.92	1.42	0.732	0.833	1.162	1.294	0.559	1.93989	0.00963178	0.716867	0.572958	2.31485	0.025829
A2X6M6	Putative uncharacterized protein OS=Oryza sativa subsp. indica GN=OsI_07865 PE=4 SV=1	4.36782	1	14	1	435	49.7	7.84	1.52	0.866	0.431	0.613	2.33	0.239	1.7552	0.0269641	0.7031	0.535008	9.74895	1.5574e-10
B8ADR1	Putative uncharacterized protein OS=Oryza sativa subsp. indica GN=OsI_00763 PE=4 SV=1	9.40171	1	1	1	117	12.6	5.62	0.688	1.133	0.574	1.037	0.726	1.842	0.607237	0.0441424	0.55352	0.186999	0.394137	0.000862881
A2Z179	Putative uncharacterized protein OS=Oryza sativa subsp. indica GN=OsI_31356 PE=4 SV=1	4.56989	1	1	1	372	40.5	9.5	1.26	0.722	0.474	0.863	2.07	0.611	1.74515	0.0284933	0.549247	0.179544	3.38789	0.000857317
B8BCT7	Putative uncharacterized protein OS=Oryza sativa subsp. indica GN=OsI_31795 PE=4 SV=1	8.44156	1	1	1	154	17	10.08	1.135	0.663	1.722	0.874	1.137	0.469	1.71192	0.0341733	1.97025	0.0626067	2.42431	0.0181376
A2WMF5	Putative uncharacterized protein OS=Oryza sativa subsp. indica GN=OsI_01024 PE=3 SV=1	2.68199	1	1	1	261	26.4	6.8	0.718	1.17	0.599	0.977	0.676	1.861	0.613675	0.0490736	0.613101	0.307393	0.363246	0.000314363
B8BLP1	Putative uncharacterized protein OS=Oryza sativa subsp. indica GN=OsI_36908 PE=3 SV=1	5.34521	2	2	2	449	48.3	5.64	0.934	1.546	0.608	0.874	0.726	1.313	0.60414	0.0419058	0.695652	0.514722	0.552932	0.02737
B8AYG3	Putative uncharacterized protein OS=Oryza sativa subsp. indica GN=OsI_18534 PE=4 SV=1	3.18021	1	1	1	849	95	5.52	0.963	0.564	1.255	1.379	1.252	0.587	1.70745	0.0350155	0.91008	0.917028	2.13288	0.0464504
A2Y0T2	Putative uncharacterized protein OS=Oryza sativa subsp. indica GN=OsI_18613 PE=4 SV=1	1.76282	1	1	1	624	70.7	4.81	0.505	0.865	0.514	0.957	0.846	2.313	0.583815	0.0292739	0.537095	0.159264	0.365759	0.000343275
A2X903	Putative uncharacterized protein OS=Oryza sativa subsp. indica GN=OsI_08717 PE=4 SV=1	9.73684	3	3	3	380	42.5	6.25	1.063	2.074	0.907	0.588	0.95	0.418	0.512536	0.00628096	1.54252	0.191899	2.27273	0.0295924
Q10SV7	Expressed protein OS=Oryza sativa subsp. japonica GN=Os03g0109700 PE=2 SV=1	6.37681	1	2	1	345	37.8	5.53	1.086	0.448	2.089	1.599	0.579	0.199	2.42411	0.000608399	1.30644	0.353952	2.90955	0.00382725
B8AGJ2	Putative uncharacterized protein OS=Oryza sativa subsp. indica GN=OsI_05615 PE=3 SV=1	2.88462	1	1	1	416	46.7	7.66	0.563	1.514	0.495	1.069	0.656	1.703	0.371863	4.21712e-05	0.46305	0.0656044	0.385203	0.000654339
A2YP70	Putative uncharacterized protein OS=Oryza sativa subsp. indica GN=OsI_27063 PE=4 SV=1	10.2302	3	5	3	391	42	8.37	0.76	1.317	1.144	1.25	1.045	0.484	0.577069	0.025805	0.9152	0.906903	2.15909	0.0426921
B8AYM1	Putative uncharacterized protein OS=Oryza sativa subsp. indica GN=OsI_18654 PE=4 SV=1	11.5385	1	1	1	78	8.7	10.87	0.744	1.386	0.846	0.918	0.704	1.402	0.536797	0.0112016	0.921569	0.894408	0.50214	0.0115181
B0FFN6	Heat shock protein Hsp20 OS=Oryza sativa subsp. japonica PE=2 SV=1	15.1899	2	4	1	158	17.6	6.06	1.283	0.618	0.626	0.325	2.147	1.002	2.07605	0.00445215	1.92615	0.0702246	2.14271	0.0450033
Q2QND9	Expressed protein OS=Oryza sativa subsp. japonica GN=Os12g0569200 PE=4 SV=1	35.9756	4	7	4	164	16.7	8.05	0.514	0.85	0.532	1.082	0.804	2.218	0.604706	0.0423081	0.491682	0.095762	0.362489	0.000306077
Q67X77	Putative phi-1 OS=Oryza sativa subsp. japonica GN=P0436F11.32 PE=4 SV=1	9.87654	2	2	2	324	33	9.17	0.675	1.108	0.895	1.197	0.572	1.553	0.609206	0.0456091	0.747703	0.659496	0.368319	0.000375048
Q6Z7B3	Heat shock factor protein hsf8-like OS=Oryza sativa subsp. japonica GN=Os02g0115600 PE=2 SV=1	1.12641	1	2	1	799	88.2	5.12	1.079	0.443	0.772	1.708	1.362	0.637	2.43567	0.000569468	0.451991	0.0559059	2.13815	0.0456696
Q2RAL3	Heavy metal-associated domain containing protein, expressed OS=Oryza sativa subsp. japonica GN=Os11g0147500 PE=4 SV=1	2.13592	1	1	1	515	52.6	7.69	0.298	0.944	0.319	0.264	0.475	3.699	0.315678	1.66074e-06	1.20833	0.453683	0.128413	1.65951e-12
Q2QP88	CHY zinc finger family protein, expressed OS=Oryza sativa subsp. japonica GN=LOC_Os12g35320 PE=2 SV=2	4.10959	1	1	1	292	32.7	6.09	1.214	0.73	1.707	1.148	0.866	0.335	1.66301	0.0445486	1.48693	0.221912	2.58507	0.0108015
A2XC77	Patatin OS=Oryza sativa subsp. indica GN=OsI_09902 PE=3 SV=1	6.47482	2	2	2	417	45.2	6.16	0.918	1.957	0.65	0.808	0.453	1.213	0.469085	0.00187764	0.804455	0.820596	0.373454	0.000446402
Q7XBR2	ATP-dependent Clp protease proteolytic subunit OS=Oryza sativa subsp. japonica GN=Os10g0580800 PE=2 SV=1	8.19113	1	3	1	293	31.1	5.1	1.448	0.833	1.044	1.076	1.093	0.505	1.7383	0.029585	0.97026	0.802663	2.16436	0.0419742
A2ZF20	Xyloglucan endotransglucosylase/hydrolase OS=Oryza sativa subsp. indica GN=OsI_36383 PE=3 SV=1	15.5932	4	5	4	295	33.8	6.13	1.362	0.806	0.675	0.625	0.898	1.634	1.68983	0.038535	1.08	0.621476	0.549572	0.0259827
Q8H7X8	Putative gag-pol polyprotein OS=Oryza sativa subsp. japonica GN=OJ1607A12.20 PE=4 SV=1	1.0425	1	1	1	1247	137.6	8.41	0.313	0.954	0.279	0.251	0.476	3.726	0.328092	3.70909e-06	1.11155	0.575958	0.127751	1.46619e-12
A2X1K6	Protein transport protein sec61 gamma subunit OS=Oryza sativa subsp. indica GN=OsI_06084 PE=2 SV=1	20.2899	1	1	1	69	7.7	9.72	0.828	1.545	0.748	0.558	1.805	0.516	0.535922	0.0109821	1.3405	0.324368	3.49806	0.000611578
Q7XDY9	Rubisco accumulation factor 1, chloroplastic OS=Oryza sativa subsp. japonica GN=RAF1 PE=2 SV=1	24.307	8	22	1	469	51.5	5.62	1.046	0.4	1.003	1.442	1.572	0.537	2.615	0.0002046	0.695562	0.514476	2.92737	0.00361685
Q7XXR3	GDSL-like Lipase/Acylhydrolase family protein, expressed OS=Oryza sativa subsp. japonica GN=LOC_Os11g48070 PE=2 SV=1	8.84615	2	3	2	260	29.1	5.49	1.403	0.655	1.108	0.653	1.544	0.637	2.14198	0.00305709	1.69678	0.128032	2.42386	0.0181637
